# Supplementary material for: The Balance between Mono- and NEDD8-Chains Controlled by NEDP1 upon DNA Damage Is a Regulatory Module of the HSP70 ATPase Activity
Source: Cell Rep. 2019 Oct 1;29(1):212–224.e8. doi: 10.1016/j.celrep.2019.08.070 (PMC6899524; doi:10.1016/j.celrep.2019.08.070)
Supplement: Table S1. diGlycine Signatures, Related to Figure 2 — SILAC diGlycine proteomics in C. elegans to identify ULP-3 targets upon DNA damage. Document S2. Article plus Supplemental Information [file mmc2.xlsx]

## Sheet: Column Definition
Column Name	Definition	In Details	In Summary
Accession	is the UniProt accession number for the assigned protein	Y	Y
Calculated m/z	"is the calculated, accurate mass-to-charge ratio of the identified peptide from the primary amino acid sequence and associated modifications"	Y	Y
Charge	is the observed charge state for the identified peptide	Y	Y
Count in Details	"is the number of times the designated modification site is represented from other peptide assignments in the Details tab. These redundant assignments can be as a result of multiple charge states, presence of oxidized methionine and overlapping sequence."		Y
Delta Cn	"is the delta Xcorr value. In general, a Delta Cn of 0.1 or greater is good"	Y
Description	is the FASTA database description of the protein entry	Y	Y
Fold Change	is the relative fold-change between the integrated peak area of the heavy (numerator) and light (denominator) conditions. A negative value indicates the peptide is more abundant in the light condition		Y
Gene Name	"is the gene name for the assigned protein. In some cases, the Gene Name is hyperlinked (when in blue text) when there are protein-specific antibodies available at CST"	Y	Y
kD	is the translated molecular weight of the assigned protein	Y
Mass Accuracy (ppm)	is the mass measurement error obtained between the observed and theoretical mass of the assigned peptide	Y
MS2 Spectrum Number	is the spectrum number of the MS2 channel of the raw LC-MS/MS data file	Y
uDeltaCn	is the delta Xcorr value excluding peptides of the same sequence with phosphates localized to different residues.	Y
P value	"is the probability score which is generated from a neural network of MS/MS spectra (CID only, parent ions of z=2 or 3) to indicate the likelihood that a sequence can be correctly assigned. A value of 0 is indicates a high false-positive assignment"	Y
Peak Apex MS Spectrum Number	is the spectrum number that is referenced for the corresponding apex peak intensity measurement of the parent ion from the MS channel of the raw LC-MS/MS data file	Y
Peptide	is the amino acid sequence for the peptide assignment	Y	Y
Raw Intensity	is the parent ion intensity observed during the MS at its chromatographic apex. A blank intensity value indicates that the peptide was not analyzed by MS/MS for that particular sample and does not suggest that the peptide was absent from the sample		Y
Retention Time	is the corresponding apex retention time of the parent ion from the MS channel of the raw LC-MS/MS data file		Y
Site	"is the site of modification for the peptide assignment. In some cases, the site is hyperlinked (when in blue text) when there are site-specific antibodies available at CST"	Y	Y
Species	indicates the origin(s) of the identified peptide	Y
URL	is the URL address for the PhosphoSitePlus web site for the protein assignment	Y	Y
Xcorr	"is the primary SEQUEST score for the identified peptide, which is based on the correlation of the experimental MS/MS spectrum and a theoretical MS/MS spectrum derived from the assigned sequence"	Y
Upstream/Downstream	is a listing of known kinases upstream of the protein/site and targets downstream of the protein	Y

## Sheet: Details
																MS2 Spectrum Number	Peak Apex MS Spectrum Number	Retention Time	Xcorr	Mass Accuracy (ppm)	DeltaCorr	Rsp
Row Number	Row Index	Protein Type	Gene Name	Protein Name	Site	Description	Accession	URL	kD	-7/+7 peptide	Upstream Kinase	Downstream Target	Peptide	Charge	Calc. m/z	(CS19508)	(CS19508)	(CS19508)	(CS19508)	(CS19508)	(CS19508)	(CS19508)	Species	Motif	Lax
1	Not in Database
2	1												FIAENGTDPISHGELSEDQLVSLK*SGGTGSAPR	4	871.68	16802	16787	57.81	4.64	-0.2871	0.2869	1		1
3	2												FIAENGTDPISHGELSEDQLVSLK*SGGTGSAPR	4	871.68	16816	16808	57.85	3.746	-0.2871	0.102	1		1
4	3												LASFM#DVDDEHYDSFIGK*LLTYK	4	710.089	23553	23548	81.53	3.406	0.007	0.1602	1		1
5	4												LDERSIPANAAIRK*	3	556.644	15187	15170	52.71	2.102	-5.0122	0.1768	1		1
6	5												LSK*ELTAAR	3	368.212	5887	5878	25.72	1.999	0.5532	0.1042	1		1
7	6												MFHDAK*IR	2	566.29	5553	5544	24.75	2.443	-1.1842	0.2384	1		1
8	7												MFHDAK*IR	3	377.862	5545	5544	24.73	2.316	-0.0619	0.0257	1		1
9	8												PTK*ALGETLNEYVVVGR	3	654.021	16641	16640	57.29	4.6	-0.4643	0.3284	1		1
10	9												QVFEK*NPGTVK	2	680.865	6624	6619	27.88	2.863	-0.8819	0.0293	1		1
11	10												VDDDVSIDESEDQQGLSEAILAK*LEEK	3	1030.49	22825	22814	78.53	4.752	-1.5213	0.0618	1		1
12	11												VDDDVSIDESEDQQGLSEAILAK*LEEK	3	1030.49	22808	22793	78.46	4.554	-2.7092	0.1135	1		1
13	12												VQTVK*AEDTK	2	616.828	2736	2735	16.6	2.743	-1.2088	0.2263	1		1
14	13												VQTVK*AEDTKR	2	694.878	2428	2412	15.62	3.331	-0.8281	0.3637	1		1
15	14												VQTVK*AEDTKR	3	463.588	2413	2412	15.58	1.91	-0.5545	0.0777	1		1
16	15												VQTVK*AEDTKR	4	347.943	2414	2412	15.58	2.42	0.072	0.0475	1		1
17	Adhesion or extracellular matrix protein
18	16	Adhesion or extracellular matrix protein	CELE_K03H1.5	CELE_K03H1.5	1307	Protein K03H1.5	NP_499205	http://www.ncbi.nlm.nih.gov/entrez/query.fcgi?db=protein&cmd=search&term=NP_499205	159	IFGTSPEkTPLIETD			IFGTSPEK*TPLIETDFR	3	689.025	17932	17921	61.45	2.876	-0.2179	0.1882	1	C_elegans	1
19	17	Adhesion or extracellular matrix protein	F07F6.8	F07F6.8	155	Protein F07F6.8	NP_740989	http://www.ncbi.nlm.nih.gov/entrez/query.fcgi?db=protein&cmd=search&term=NP_740989	34	VLFEELLkSREELME			EVAAM#IAEDGVLFEELLK*SR	3	784.07	25512	25496	90.17	4.934	0.1276	0.4581	1	C_elegans	1
20	18	Adhesion or extracellular matrix protein	F07F6.8	F07F6.8	155	Protein F07F6.8	NP_740989	http://www.ncbi.nlm.nih.gov/entrez/query.fcgi?db=protein&cmd=search&term=NP_740989	34	VLFEELLkSREELME			EVAAM#IAEDGVLFEELLK*SR	3	784.07	25572	25559	90.45	4.478	0.1276	0.4336	1	C_elegans	1
21	19	Adhesion or extracellular matrix protein	F07F6.8	F07F6.8	155	Protein F07F6.8	NP_740989	http://www.ncbi.nlm.nih.gov/entrez/query.fcgi?db=protein&cmd=search&term=NP_740989	34	VLFEELLkSREELME			EVAAM#IAEDGVLFEELLK*SR	3	784.07	25527	25517	90.24	3.626	0.1276	0.3317	1	C_elegans	1
22	20	Adhesion or extracellular matrix protein	F07F6.8	F07F6.8	155	Protein F07F6.8	NP_740989	http://www.ncbi.nlm.nih.gov/entrez/query.fcgi?db=protein&cmd=search&term=NP_740989	34	VLFEELLkSREELME			EVAAM#IAEDGVLFEELLK*SR	3	784.07	25599	25580	90.57	3.158	0.1276	0.2043	1	C_elegans	1
23	21	Adhesion or extracellular matrix protein	F07F6.8	F07F6.8	155	Protein F07F6.8	NP_740989	http://www.ncbi.nlm.nih.gov/entrez/query.fcgi?db=protein&cmd=search&term=NP_740989	34	VLFEELLkSREELME			VAAM#IAEDGVLFEELLK*SREELM#EAVR	4	799.407	24833	24826	87.04	4.215	-0.457	0.2292	1	C_elegans	1
24	22	Adhesion or extracellular matrix protein	F07F6.8	F07F6.8	37	Protein F07F6.8	NP_740989	http://www.ncbi.nlm.nih.gov/entrez/query.fcgi?db=protein&cmd=search&term=NP_740989	34	FIPRSMSkELSETAL			SMSK*ELSETALR	3	489.249	10943	10941	39.92	2.657	-0.232	0.2202	1	C_elegans	1
25	23	Adhesion or extracellular matrix protein	F07F6.8	F07F6.8	37	Protein F07F6.8	NP_740989	http://www.ncbi.nlm.nih.gov/entrez/query.fcgi?db=protein&cmd=search&term=NP_740989	34	FIPRSMSkELSETAL			SM#SK*ELSETALR	3	494.58	7989	7984	31.68	2.428	-0.1417	0.0768	1	C_elegans	1
26	24	Adhesion or extracellular matrix protein	F07F6.8	F07F6.8	52	Protein F07F6.8	NP_740989	http://www.ncbi.nlm.nih.gov/entrez/query.fcgi?db=protein&cmd=search&term=NP_740989	34	RTQFLLDkWSNNRRK			TQFLLDK*WSNNR	3	545.946	16207	16199	55.91	2.834	0.1712	0.104	1	C_elegans	1
27	25	Adhesion or extracellular matrix protein	cal-5	cal-5	9	Protein CAL-5	NP_508864	http://www.ncbi.nlm.nih.gov/entrez/query.fcgi?db=protein&cmd=search&term=NP_508864	18	GACCSSKkKNQGEVG			K*KNQGEVGEIR	3	457.916	3086	3078	17.72	2.188	-0.9113	0.0273	1	C_elegans	1
28	26	Adhesion or extracellular matrix protein	cal-5	cal-5	93	Protein CAL-5	NP_508864	http://www.ncbi.nlm.nih.gov/entrez/query.fcgi?db=protein&cmd=search&term=NP_508864	18	NPLSLSLkAVFEELD			SLSLK*AVFEELDVDGDGYITR	3	814.411	25282	25267	89.09	4.452	-0.9258	0.3807	1	C_elegans	1
29	27	Adhesion or extracellular matrix protein	cdh-7	cdh-7	1301	Protein CDH-7	NP_497075	http://www.ncbi.nlm.nih.gov/entrez/query.fcgi?db=protein&cmd=search&term=NP_497075	151	MENEMAIkDAIQFPS			IM#ENEM#AIK*DAIQFPSNR	3	751.693	16235	16220	56	3.173	-0.5814	0.1306	1	C_elegans	1
30	28	Adhesion or extracellular matrix protein	cebp-1	cebp-1	105	Protein CEBP-1	NP_508276	http://www.ncbi.nlm.nih.gov/entrez/query.fcgi?db=protein&cmd=search&term=NP_508276	37	FDDAELQkCNILYDG			DLDVPTDNVDFDDAELQK*CNILYDGEHPYEQPELNGYER	4	1185.78	21243	21239	72.63	3.579	0.0148	0.3711	1	C_elegans	1
31	29	Adhesion or extracellular matrix protein	cebp-1	cebp-1	105	Protein CEBP-1	NP_508276	http://www.ncbi.nlm.nih.gov/entrez/query.fcgi?db=protein&cmd=search&term=NP_508276	37	FDDAELQkCNILYDG			HDLDVPTDNVDFDDAELQK*CNILYDGEHPYEQPELNGYER	4	1220.04	19898	19895	67.97	5.502	-0.6172	0.4583	1	C_elegans	1
32	30	Adhesion or extracellular matrix protein	cebp-1	cebp-1	105	Protein CEBP-1	NP_508276	http://www.ncbi.nlm.nih.gov/entrez/query.fcgi?db=protein&cmd=search&term=NP_508276	37	FDDAELQkCNILYDG			HDLDVPTDNVDFDDAELQK*CNILYDGEHPYEQPELNGYER	4	1220.04	19967	19958	68.2	4.839	-0.4224	0.3718	1	C_elegans	1
33	31	Adhesion or extracellular matrix protein	cebp-1	cebp-1	105	Protein CEBP-1	NP_508276	http://www.ncbi.nlm.nih.gov/entrez/query.fcgi?db=protein&cmd=search&term=NP_508276	37	FDDAELQkCNILYDG			HDLDVPTDNVDFDDAELQK*CNILYDGEHPYEQPELNGYER	5	976.237	19896	19895	67.97	4.137	-0.6213	0.3965	1	C_elegans	1
34	32	Adhesion or extracellular matrix protein	eps-8	eps-8	583	Protein EPS-8, isoform g	NP_001041047	http://www.ncbi.nlm.nih.gov/entrez/query.fcgi?db=protein&cmd=search&term=NP_001041047	104	RNNYSHVkVTVDSDT			NNYSHVK*VTVDSDTSPR	3	678.328	7897	7879	31.43	3.091	-1.5347	0.2511	1	C_elegans	1
35	33	Adhesion or extracellular matrix protein	inx-14	inx-14	14	Protein INX-14, isoform b	NP_492078	http://www.ncbi.nlm.nih.gov/entrez/query.fcgi?db=protein&cmd=search&term=NP_492078	51	IIGDFITkPFKAAKL			M#IWEIPIIGDFITK*PFK	3	726.727	27248	27236	98.38	3.056	-0.2571	0.0194	1	C_elegans	1
36	34	Adhesion or extracellular matrix protein	inx-8	inx-8	372	Protein INX-8	NP_502209	http://www.ncbi.nlm.nih.gov/entrez/query.fcgi?db=protein&cmd=search&term=NP_502209	45	RANIAEDkYNNILKN			DRANIAEDK*YNNILK	3	630.994	12365	12348	43.86	2.518	-1.0312	0.1859	1	C_elegans	1
37	35	Adhesion or extracellular matrix protein	inx-9	inx-9	379	Protein INX-9	NP_502210	http://www.ncbi.nlm.nih.gov/entrez/query.fcgi?db=protein&cmd=search&term=NP_502210	45	HEFNDIQkTRN----			IYIISHEFNDIQK*TRN	3	702.364	14329	14309	50.1	3.027	-1.0641	0.0809	1	C_elegans	1
38	36	Adhesion or extracellular matrix protein	unc-112	unc-112	14	Protein UNC-112	NP_506628	http://www.ncbi.nlm.nih.gov/entrez/query.fcgi?db=protein&cmd=search&term=NP_506628	82	GTSIIDGkWQLPILV			SIIDGK*WQLPILVTDLNIQR	3	812.792	25166	25162	88.56	4.716	0.1929	0.4815	1	C_elegans	1
39	37	Adhesion or extracellular matrix protein	unc-112	unc-112	14	Protein UNC-112	NP_506628	http://www.ncbi.nlm.nih.gov/entrez/query.fcgi?db=protein&cmd=search&term=NP_506628	82	GTSIIDGkWQLPILV			SIIDGK*WQLPILVTDLNIQR	3	812.792	25156	25141	88.51	4.439	0.1929	0.402	1	C_elegans	1
40	38	Adhesion or extracellular matrix protein	unc-70	unc-70	2184	Protein UNC-70, isoform c	NP_001256073	http://www.ncbi.nlm.nih.gov/entrez/query.fcgi?db=protein&cmd=search&term=NP_001256073	269	GAQDDGAkQGEAFEG			STPAAETSFGAQDDGAK*QGEAFEGTLIR	3	990.135	16591	16577	57.12	3.889	-2.1527	0.3167	1	C_elegans	1
41	39	Adhesion or extracellular matrix protein	vha-12	vha-12	225	Protein VHA-12	NP_508711	http://www.ncbi.nlm.nih.gov/entrez/query.fcgi?db=protein&cmd=search&term=NP_508711	55	METARFFkQDFEENG			FFK*QDFEENGSM#ENVCLFLNLANDPTIER	3	1203.22	23311	23296	80.51	3.097	-0.0444	0.1894	1	C_elegans	1
42	40	Adhesion or extracellular matrix protein	vha-12	vha-12	437	Protein VHA-12	NP_508711	http://www.ncbi.nlm.nih.gov/entrez/query.fcgi?db=protein&cmd=search&term=NP_508711	55	LYLEFLTkFEKNFIT			AVVGEEALSSDDLLYLEFLTK*FEK	3	944.151	26418	26414	94.42	4.127	0.537	0.1039	1	C_elegans	1
43	Apoptosis
44	41	Apoptosis	eel-1	eel-1	3790	Protein EEL-1	NP_500284	http://www.ncbi.nlm.nih.gov/entrez/query.fcgi?db=protein&cmd=search&term=NP_500284	465	AILTQFPkLLDFDVK			AILTQFPK*LLDFDVK	3	621.352	23478	23464	81.22	2.823	0.3169	0.2236	1	C_elegans	1
45	42	Apoptosis	eel-1	eel-1	3790	Protein EEL-1	NP_500284	http://www.ncbi.nlm.nih.gov/entrez/query.fcgi?db=protein&cmd=search&term=NP_500284	465	AILTQFPkLLDFDVK			TQFPK*LLDFDVK	3	522.284	19972	19958	68.21	3.54	0.3834	0.1783	1	C_elegans	1
46	43	Apoptosis	eor-2	eor-2	367	Protein EOR-2, isoform b	NP_001024471	http://www.ncbi.nlm.nih.gov/entrez/query.fcgi?db=protein&cmd=search&term=NP_001024471	108	PAPTAASkEEDDFVN			SEMVFHDVPSTSKDATPQRVPKPAPTAASK*	3	1098.56	27189	27184	98.09	2.839	-8.9414	0.2006	1	C_elegans	1
47	44	Apoptosis	icd-1	icd-1	121	Protein ICD-1	NP_495336	http://www.ncbi.nlm.nih.gov/entrez/query.fcgi?db=protein&cmd=search&term=NP_495336	18	PESLTHLkKLANNVT			QITEM#LPGILNQLGPESLTHLK*K	4	673.369	21588	21575	73.9	2.849	-0.1078	0.0976	1	C_elegans	1
48	45	Apoptosis	icd-1	icd-1	122	Protein ICD-1	NP_495336	http://www.ncbi.nlm.nih.gov/entrez/query.fcgi?db=protein&cmd=search&term=NP_495336	18	ESLTHLKkLANNVTK			K*LANNVTK	2	501.291	2479	2475	15.77	2.63	-0.5392	0.0216	1	C_elegans	1
49	46	Apoptosis	icd-1	icd-1	122	Protein ICD-1	NP_495336	http://www.ncbi.nlm.nih.gov/entrez/query.fcgi?db=protein&cmd=search&term=NP_495336	18	ESLTHLKkLANNVTK			K*LANNVTK	3	334.529	2490	2475	15.8	2.075	0.02	0.1124	1	C_elegans	1
50	47	Apoptosis	icd-1	icd-1	129	Protein ICD-1	NP_495336	http://www.ncbi.nlm.nih.gov/entrez/query.fcgi?db=protein&cmd=search&term=NP_495336	18	KLANNVTkLGPDGKG			LANNVTK*LGPDGKGEDEDVPELVGDFDAASKNETKADEQ	4	1058.25	17938	17921	61.47	4.764	0.5485	0.1052	1	C_elegans	1
51	48	Apoptosis	icd-1	icd-1	135	Protein ICD-1	NP_495336	http://www.ncbi.nlm.nih.gov/entrez/query.fcgi?db=protein&cmd=search&term=NP_495336	18	TKLGPDGkGEDEDVP			LGPDGK*GEDEDVPELVGDFDAASK	3	858.733	19342	19328	66.13	2.986	-0.0233	0.2243	1	C_elegans	1
52	49	Apoptosis	icd-1	icd-1	135	Protein ICD-1	NP_495336	http://www.ncbi.nlm.nih.gov/entrez/query.fcgi?db=protein&cmd=search&term=NP_495336	18	TKLGPDGkGEDEDVP			LGPDGK*GEDEDVPELVGDFDAASKNETK	4	762.359	18270	18257	62.52	3.186	-0.7812	0.1574	1	C_elegans	1
53	Cell cycle regulation
54	50	Cell cycle regulation	C18B2.5	C18B2.5	28	Protein C18B2.5, isoform b	NP_741751	http://www.ncbi.nlm.nih.gov/entrez/query.fcgi?db=protein&cmd=search&term=NP_741751	78	LTSATNVkSSESGNR			STAVSINLDDVFGNLPALTSATNVK*SSESGNR	3	1126.9	24479	24472	85.48	4.668	0.4617	0.4388	1	C_elegans	1
55	51	Cell cycle regulation	F10C2.4	F10C2.4	999	Protein F10C2.4	NP_506017	http://www.ncbi.nlm.nih.gov/entrez/query.fcgi?db=protein&cmd=search&term=NP_506017	121	ESENAVCkHCEPKLP			AESENAVCK*	2	561.248	3512	3497	19	2.7	-0.8114	0.3046	1	C_elegans	1
56	52	Cell cycle regulation	arx-2	arx-2	219	Protein ARX-2	NP_505657	http://www.ncbi.nlm.nih.gov/entrez/query.fcgi?db=protein&cmd=search&term=NP_505657	45	TVRQMKEkLCYIAYD			EK*LCYIAYDVEQEER	3	686.986	16208	16199	55.92	2.528	0.1311	0.1685	1	C_elegans	1
57	53	Cell cycle regulation	dpy-26	dpy-26	220	Protein DPY-26	NP_502378	http://www.ncbi.nlm.nih.gov/entrez/query.fcgi?db=protein&cmd=search&term=NP_502378	143	QRDIFPEkLIYALSI			DIFPEK*LIYAL	2	718.395	26000	25996	92.46	3.2	0.39	0.3834	1	C_elegans	1
58	54	Cell cycle regulation	dpy-26	dpy-26	220	Protein DPY-26	NP_502378	http://www.ncbi.nlm.nih.gov/entrez/query.fcgi?db=protein&cmd=search&term=NP_502378	143	QRDIFPEkLIYALSI			DIFPEK*LIYAL	2	718.395	25864	25853	91.82	2.699	0.404	0.3459	1	C_elegans	1
59	55	Cell cycle regulation	gsp-1	gsp-1	234	Protein GSP-1, isoform b	NP_001256249	http://www.ncbi.nlm.nih.gov/entrez/query.fcgi?db=protein&cmd=search&term=NP_001256249	37	FGPDVVAkFLNRHDL			GVSFTFGPDVVAK*	2	719.372	18796	18782	64.27	3.206	0.5703	0.4146	1	C_elegans	1
60	56	Cell cycle regulation	gsp-1	gsp-1	26	Protein GSP-1, isoform b	NP_001256249	http://www.ncbi.nlm.nih.gov/entrez/query.fcgi?db=protein&cmd=search&term=NP_001256249	37	VRGCRPGkPVTMSEA			GCRPGK*PVTMSEAEIR	3	634.649	8539	8530	33.19	3.461	-0.1893	0.4195	1	C_elegans	1
61	57	Cell cycle regulation	gsp-1; gsp-2	gsp-1; gsp-2	260; 259	Protein GSP-1, isoform b	NP_001256249; NP_001022616	http://www.ncbi.nlm.nih.gov/entrez/query.fcgi?db=protein&cmd=search&term=NP_001256249	37; 38	DGYEFFAkRQLVTLF; DGYEFFAkRQLVTLF			AHQVVEDGYEFFAK*R	3	637.311	14554	14540	50.75	3.412	0.2408	0.2573	1	C_elegans	1
62	58	Cell cycle regulation	gsp-1; gsp-2	gsp-1; gsp-2	98; 97	Protein GSP-1, isoform b	NP_001256249; NP_001022616	http://www.ncbi.nlm.nih.gov/entrez/query.fcgi?db=protein&cmd=search&term=NP_001256249	37; 38	GDYVDRGkQSLETIC; GDYVDRGkQSLETIC			GK*QSLETIC	2	575.282	8730	8719	33.74	2.121	-0.9134	0.2681	1	C_elegans	1
63	59	Cell cycle regulation	let-70	let-70	128	Protein LET-70	NP_502065	http://www.ncbi.nlm.nih.gov/entrez/query.fcgi?db=protein&cmd=search&term=NP_502065	17	PEIARIYkTDRERYN			IYK*TDRER	2	597.815	2111	2098	14.68	2.306	-0.9543	0.1143	1	C_elegans	1
64	60	Cell cycle regulation	let-70	let-70	144	Protein LET-70	NP_502065	http://www.ncbi.nlm.nih.gov/entrez/query.fcgi?db=protein&cmd=search&term=NP_502065	17	LAREWTQkYAM----			EWTQK*YAM	2	585.766	12589	12579	44.44	2.268	-0.9056	0.2397	1	C_elegans	1
65	61	Cell cycle regulation	let-70	let-70	144	Protein LET-70	NP_502065	http://www.ncbi.nlm.nih.gov/entrez/query.fcgi?db=protein&cmd=search&term=NP_502065	17	LAREWTQkYAM----			EWTQK*YAM#	2	593.764	9000	8992	34.48	2.164	-0.8175	0.3175	1	C_elegans	1
66	62	Cell cycle regulation	lmn-1	lmn-1	210	Protein LMN-1	NP_492371	http://www.ncbi.nlm.nih.gov/entrez/query.fcgi?db=protein&cmd=search&term=NP_492371	64	LRTAANNkIKALEED			TAANNK*IK	2	487.275	1554	1544	12.81	2.132	-0.5341	0.1037	1	C_elegans	1
67	63	Cell cycle regulation	lmn-1	lmn-1	212	Protein LMN-1	NP_492371	http://www.ncbi.nlm.nih.gov/entrez/query.fcgi?db=protein&cmd=search&term=NP_492371	64	TAANNKIkALEEDLA			IK*ALEEDLAFALQQHKGELEEVR	4	695.87	19690	19685	67.26	2.499	-0.5539	0.1429	1	C_elegans	1
68	64	Cell cycle regulation	lmn-1	lmn-1	226	Protein LMN-1	NP_492371	http://www.ncbi.nlm.nih.gov/entrez/query.fcgi?db=protein&cmd=search&term=NP_492371	64	AFALQQHkGELEEVR			ALEEDLAFALQQHK*GELEEVR	3	847.098	20124	20105	68.7	3.94	-0.5435	0.2968	1	C_elegans	1
69	65	Cell cycle regulation	lmn-1	lmn-1	245	Protein LMN-1	NP_492371	http://www.ncbi.nlm.nih.gov/entrez/query.fcgi?db=protein&cmd=search&term=NP_492371	64	VDMTTYAkQINDEYQ			AK*QINDEYQSK	2	719.352	4450	4430	21.66	3.029	-1.3563	0.2555	1	C_elegans	1
70	66	Cell cycle regulation	lmn-1	lmn-1	86	Protein LMN-1	NP_492371	http://www.ncbi.nlm.nih.gov/entrez/query.fcgi?db=protein&cmd=search&term=NP_492371	64	DIEVVEKkEKSNLAD			DIEVVEKK*EK	2	665.864	5477	5460	24.53	2.243	-0.5561	0.0601	1	C_elegans	1
71	67	Cell cycle regulation	mcm-6	mcm-6	700	Protein MCM-6, isoform a	NP_001023011	http://www.ncbi.nlm.nih.gov/entrez/query.fcgi?db=protein&cmd=search&term=NP_001023011	91	SMDHDGEkENAPKID			VEQPDIALDDDDFDNNIM#VVEADKENQRGDDSM#DHDGEK*ENAPK	5	1024.64	15714	15695	54.36	4.498	0.5489	0.0288	1	C_elegans	1
72	68	Cell cycle regulation	mcm-6	mcm-6	716	Protein MCM-6, isoform a	NP_001023011	http://www.ncbi.nlm.nih.gov/entrez/query.fcgi?db=protein&cmd=search&term=NP_001023011	91	AKLKISFkEYKQLSD			ISFK*EYK	3	343.519	9017	9013	34.53	1.727	-0.0778	0.1633	1	C_elegans	1
73	69	Cell cycle regulation	par-5	par-5	87	Protein PAR-5	NP_502235	http://www.ncbi.nlm.nih.gov/entrez/query.fcgi?db=protein&cmd=search&term=NP_502235	28	LAKEYRVkVEQELND			VK*VEQELNDICQDVLK	3	682.018	20175	20168	68.87	2.683	0.0783	0.052	1	C_elegans	1
74	70	Cell cycle regulation	pcn-1	pcn-1	165	Protein PCN-1	NP_500466	http://www.ncbi.nlm.nih.gov/entrez/query.fcgi?db=protein&cmd=search&term=NP_500466	29	SLNITATkAGIVFTG			DLSTFSDSLNITATK*A	2	899.447	19762	19748	67.5	3.063	-0.6063	0.3905	1	C_elegans	1
75	71	Cell cycle regulation	snx-1	snx-1	399	Protein SNX-1	NP_508216	http://www.ncbi.nlm.nih.gov/entrez/query.fcgi?db=protein&cmd=search&term=NP_508216	54	NERSDQLkGEIEDTV			SDQLK*GEIEDTVQKMDQLEQHFIELSK	4	826.411	26486	26475	94.72	4.253	0.6631	0.1625	1	C_elegans	1
76	72	Cell cycle regulation	snx-1	snx-1	399	Protein SNX-1	NP_508216	http://www.ncbi.nlm.nih.gov/entrez/query.fcgi?db=protein&cmd=search&term=NP_508216	54	NERSDQLkGEIEDTV			SDQLK*GEIEDTVQKMDQLEQHFIELSK	4	826.411	26611	26596	95.32	3.673	-0.1908	0.116	1	C_elegans	1
77	73	Cell cycle regulation	spc-1	spc-1	2021	Protein SPC-1, isoform b	NP_001257000	http://www.ncbi.nlm.nih.gov/entrez/query.fcgi?db=protein&cmd=search&term=NP_001257000	282	QQSPAIEkRHTNVIQ			ITELKDQLVSSEHQQSPAIEK*R	4	663.35	10428	10416	38.5	3.809	-2.4827	0.2456	1	C_elegans	1
78	74	Cell cycle regulation	swsn-6	swsn-6	95	Protein SWSN-6	NP_500801	http://www.ncbi.nlm.nih.gov/entrez/query.fcgi?db=protein&cmd=search&term=NP_500801	48	TNMESFMkEGLIEDW			TNMESFMK*EGLIEDWELFEK	3	864.066	26107	26101	92.96	4.316	0.3011	0.235	1	C_elegans	1
79	75	Cell cycle regulation	swsn-6	swsn-6	95	Protein SWSN-6	NP_500801	http://www.ncbi.nlm.nih.gov/entrez/query.fcgi?db=protein&cmd=search&term=NP_500801	48	TNMESFMkEGLIEDW			TNMESFMK*EGLIEDWELFEK	3	864.066	26091	26080	92.89	3.438	0.3011	0.3625	1	C_elegans	1
80	76	Cell cycle regulation	swsn-6	swsn-6	95	Protein SWSN-6	NP_500801	http://www.ncbi.nlm.nih.gov/entrez/query.fcgi?db=protein&cmd=search&term=NP_500801	48	TNMESFMkEGLIEDW			TNM#ESFMK*EGLIEDWELFEK	3	869.398	24106	24094	83.86	3.907	-0.472	0.1121	1	C_elegans	1
81	77	Cell cycle regulation	swsn-6	swsn-6	95	Protein SWSN-6	NP_500801	http://www.ncbi.nlm.nih.gov/entrez/query.fcgi?db=protein&cmd=search&term=NP_500801	48	TNMESFMkEGLIEDW			TNMESFM#K*EGLIEDWELFEK	3	869.398	23200	23191	80.07	2.81	-0.0038	0.1368	1	C_elegans	1
82	78	Cell cycle regulation	swsn-6	swsn-6	95	Protein SWSN-6	NP_500801	http://www.ncbi.nlm.nih.gov/entrez/query.fcgi?db=protein&cmd=search&term=NP_500801	48	TNMESFMkEGLIEDW			TNM#ESFM#K*EGLIEDWELFEK	3	874.73	22208	22205	76.17	3.647	0.2631	0.3063	1	C_elegans	1
83	Chromatin, DNA-binding, DNA repair or DNA replication protein
84	79	Chromatin, DNA-binding, DNA repair or DNA replication protein	F25B5.3	F25B5.3	73	Protein F25B5.3, isoform b	NP_498293	http://www.ncbi.nlm.nih.gov/entrez/query.fcgi?db=protein&cmd=search&term=NP_498293	42	AECIEQLkKTDVVPL			AAEIVNAAAACAEAECIEQLK*K	3	825.405	18827	18824	64.37	3.245	-0.3476	0.0622	1	C_elegans	1
85	80	Chromatin, DNA-binding, DNA repair or DNA replication protein	Y65B4BR.5	Y65B4BR.5	139	Protein Y65B4BR.5, isoform a	NP_490749	http://www.ncbi.nlm.nih.gov/entrez/query.fcgi?db=protein&cmd=search&term=NP_490749	22	TREAPQLkTVEEDEN			EAPQLK*TVEEDENEDVEEDSTGIEEK	3	1026.12	14517	14498	50.64	6.457	-0.3673	0.5231	1	C_elegans	1
86	81	Chromatin, DNA-binding, DNA repair or DNA replication protein	Y65B4BR.5	Y65B4BR.5	139	Protein Y65B4BR.5, isoform a	NP_490749	http://www.ncbi.nlm.nih.gov/entrez/query.fcgi?db=protein&cmd=search&term=NP_490749	22	TREAPQLkTVEEDEN			EAPQLK*TVEEDENEDVEEDSTGIEEK	3	1026.12	14541	14540	50.72	5.728	-0.3901	0.5692	1	C_elegans	1
87	82	Chromatin, DNA-binding, DNA repair or DNA replication protein	Y65B4BR.5	Y65B4BR.5	159	Protein Y65B4BR.5, isoform a	NP_490749	http://www.ncbi.nlm.nih.gov/entrez/query.fcgi?db=protein&cmd=search&term=NP_490749	22	DSTGIEEkDIELVIS			TVEEDENEDVEEDSTGIEEK*DIELVISQANTTR	3	1284.25	22397	22394	76.91	5.927	0.3038	0.4559	1	C_elegans	1
88	83	Chromatin, DNA-binding, DNA repair or DNA replication protein	Y65B4BR.5	Y65B4BR.5	51	Protein Y65B4BR.5, isoform b	NP_871846	http://www.ncbi.nlm.nih.gov/entrez/query.fcgi?db=protein&cmd=search&term=NP_871846	22	GLGDHIDkQAKQSRS			VAEAAGLGDHIDK*QAK	3	579.636	7272	7270	29.7	2.575	-1.1745	0.152	1	C_elegans	1
89	84	Chromatin, DNA-binding, DNA repair or DNA replication protein	cgh-1	cgh-1	41	Protein CGH-1	NP_498646	http://www.ncbi.nlm.nih.gov/entrez/query.fcgi?db=protein&cmd=search&term=NP_498646	49	TADVTDTkGVEFEDF			DVTDTK*GVEFEDFCLGR	3	701.321	18351	18341	62.77	3.675	-0.0428	0.4288	1	C_elegans	1
90	85	Chromatin, DNA-binding, DNA repair or DNA replication protein	cgh-1	cgh-1	41	Protein CGH-1	NP_498646	http://www.ncbi.nlm.nih.gov/entrez/query.fcgi?db=protein&cmd=search&term=NP_498646	49	TADVTDTkGVEFEDF			FKTADVTDTK*GVEFEDFCLGR	4	638.055	17630	17627	60.45	2.899	0.0157	0.2189	1	C_elegans	1
91	86	Chromatin, DNA-binding, DNA repair or DNA replication protein	cgh-1	cgh-1	41	Protein CGH-1	NP_498646	http://www.ncbi.nlm.nih.gov/entrez/query.fcgi?db=protein&cmd=search&term=NP_498646	49	TADVTDTkGVEFEDF			TADVTDTK*GVEFEDFCLGR	3	758.683	17777	17774	60.92	3.763	-0.62	0.3517	1	C_elegans	1
92	87	Chromatin, DNA-binding, DNA repair or DNA replication protein	cgh-1	cgh-1	41	Protein CGH-1	NP_498646	http://www.ncbi.nlm.nih.gov/entrez/query.fcgi?db=protein&cmd=search&term=NP_498646	49	TADVTDTkGVEFEDF			TADVTDTK*GVEFEDFCLGRDLLM#GIFEK	4	834.899	26462	26454	94.61	3.125	0.5035	0.1989	1	C_elegans	1
93	88	Chromatin, DNA-binding, DNA repair or DNA replication protein	dlc-1	dlc-1	31	Protein DLC-1	NP_498422	http://www.ncbi.nlm.nih.gov/entrez/query.fcgi?db=protein&cmd=search&term=NP_498422	10	CATQALEkYNIEKDI			NADM#SDDM#QQDAIDCATQALEK*YNIEKDIAAYIK	4	1010.21	24807	24805	86.93	4.655	0.1114	0.0134	1	C_elegans	1
94	89	Chromatin, DNA-binding, DNA repair or DNA replication protein	dlc-1	dlc-1	31	Protein DLC-1	NP_498422	http://www.ncbi.nlm.nih.gov/entrez/query.fcgi?db=protein&cmd=search&term=NP_498422	10	CATQALEkYNIEKDI			NADM#SDDM#QQDAIDCATQALEK*YNIEKDIAAYIK	4	1010.21	24800	24784	86.89	4.217	0.0272	0.0327	1	C_elegans	1
95	90	Chromatin, DNA-binding, DNA repair or DNA replication protein	dlc-1	dlc-1	31	Protein DLC-1	NP_498422	http://www.ncbi.nlm.nih.gov/entrez/query.fcgi?db=protein&cmd=search&term=NP_498422	10	CATQALEkYNIEKDI			NADM#SDDM#QQDAIDCATQALEK*YNIEKDIAAYIKK	4	1042.23	23565	23548	81.58	3.579	1.9156	0.023	1	C_elegans	1
96	91	Chromatin, DNA-binding, DNA repair or DNA replication protein	dlc-1	dlc-1	31	Protein DLC-1	NP_498422	http://www.ncbi.nlm.nih.gov/entrez/query.fcgi?db=protein&cmd=search&term=NP_498422	10	CATQALEkYNIEKDI			NADM#SDDM#QQDAIDCATQALEK*YNIEKDIAAYIKK	5	833.986	23530	23527	81.43	4.374	-0.108	0.1521	1	C_elegans	1
97	92	Chromatin, DNA-binding, DNA repair or DNA replication protein	dlc-1	dlc-1	36	Protein DLC-1	NP_498422	http://www.ncbi.nlm.nih.gov/entrez/query.fcgi?db=protein&cmd=search&term=NP_498422	10	LEKYNIEkDIAAYIK			NADM#SDDM#QQDAIDCATQALEKYNIEK*DIAA	3	1211.86	22733	22730	78.18	4.537	-0.3688	0.1484	1	C_elegans	1
98	93	Chromatin, DNA-binding, DNA repair or DNA replication protein	dlc-1	dlc-1	36	Protein DLC-1	NP_498422	http://www.ncbi.nlm.nih.gov/entrez/query.fcgi?db=protein&cmd=search&term=NP_498422	10	LEKYNIEkDIAAYIK			NADM#SDDM#QQDAIDCATQALEKYNIEK*DIAAYIK	4	1010.21	24935	24931	87.5	4.958	0.0768	0.0228	1	C_elegans	1
99	94	Chromatin, DNA-binding, DNA repair or DNA replication protein	dyrb-1	dyrb-1	15	Protein DYRB-1	NP_495943	http://www.ncbi.nlm.nih.gov/entrez/query.fcgi?db=protein&cmd=search&term=NP_495943	11	IRRLQSEkGVVGIIV			LQSEK*GVVGIIVVDSAGR	3	647.697	16832	16829	57.9	4.063	-0.1752	0.2583	1	C_elegans	1
100	95	Chromatin, DNA-binding, DNA repair or DNA replication protein	hil-2	hil-2	79	Protein HIL-2, isoform a	NP_741417	http://www.ncbi.nlm.nih.gov/entrez/query.fcgi?db=protein&cmd=search&term=NP_741417	20	KVGDQLTkINSRLRA			VGDQLTK*INSR	3	448.913	7595	7585	30.59	2.526	-0.4239	0.213	1	C_elegans	1
101	96	Chromatin, DNA-binding, DNA repair or DNA replication protein	his-11; his-15; his-20; his-22; his-29; his-34; his-4; his-41; his-44; his-48; his-52; his-54; his-58; his-62; his-66; his-8	his-11; his-15; his-20; his-22; his-29; his-34; his-4; his-41; his-44; his-48; his-52; his-54; his-58; his-62; his-66; his-8	105; 105; 106; 106; 105; 105; 106; 106; 105; 106; 106; 124; 106; 106; 106; 106	Protein HIS-11	NP_496892; NP_496888; NP_505295; NP_505294; NP_501403; NP_501409; NP_507031; NP_505464; NP_496897; NP_502132; NP_505278; NP_505279; NP_502140; NP_501202; NP_502149; NP_505197	http://www.ncbi.nlm.nih.gov/entrez/query.fcgi?db=protein&cmd=search&term=NP_496892	14; 14; 14; 14; 14; 14; 14; 14; 14; 14; 14; 16; 14; 14; 14; 14	ILPGELAkHAVSEGT; ILPGELAkHAVSEGT; ILPGELAkHAVSEGT; ILPGELAkHAVSEGT; ILPGELAkHAVSEGT; ILPGELAkHAVSEGT; ILPGELAkHAVSEGT; ILPGELAkHAVSEGT; ILPGELAkHAVSEGT; ILPGELAkHAVSEGT; ILPGELAkHAVSEGT; ILPGELAkHAVSEGT; ILPGELAkHAVSEGT; ILPGELAkHAVSEGT; ILPGELAkHAVSEGT; ILPGELAkHAVSEGT			LILPGELAK*HAVSEGTK	4	470.018	15153	15149	52.6	2.702	0.1172	0.2469	1	C_elegans	1
102	97	Chromatin, DNA-binding, DNA repair or DNA replication protein	his-11; his-15; his-20; his-22; his-29; his-34; his-4; his-41; his-44; his-48; his-52; his-54; his-58; his-62; his-66; his-8	his-11; his-15; his-20; his-22; his-29; his-34; his-4; his-41; his-44; his-48; his-52; his-54; his-58; his-62; his-66; his-8	113; 113; 114; 114; 113; 113; 114; 114; 113; 114; 114; 132; 114; 114; 114; 114	Protein HIS-11	NP_496892; NP_496888; NP_505295; NP_505294; NP_501403; NP_501409; NP_507031; NP_505464; NP_496897; NP_502132; NP_505278; NP_505279; NP_502140; NP_501202; NP_502149; NP_505197	http://www.ncbi.nlm.nih.gov/entrez/query.fcgi?db=protein&cmd=search&term=NP_496892	14; 14; 14; 14; 14; 14; 14; 14; 14; 14; 14; 16; 14; 14; 14; 14	HAVSEGTkAVTKYTS; HAVSEGTkAVTKYTS; HAVSEGTkAVTKYTS; HAVSEGTkAVTKYTS; HAVSEGTkAVTKYTS; HAVSEGTkAVTKYTS; HAVSEGTkAVTKYTS; HAVSEGTkAVTKYTS; HAVSEGTkAVTKYTS; HAVSEGTkAVTKYTS; HAVSEGTkAVTKYTS; HAVSEGTkAVTKYTS; HAVSEGTkAVTKYTS; HAVSEGTkAVTKYTS; HAVSEGTkAVTKYTS; HAVSEGTkAVTKYTS			HAVSEGTK*	2	471.736	1238	1234	11.65	1.983	-0.7852	0.1204	1	C_elegans	1
103	98	Chromatin, DNA-binding, DNA repair or DNA replication protein	his-11; his-15; his-20; his-22; his-29; his-34; his-4; his-41; his-44; his-48; his-52; his-54; his-58; his-62; his-66; his-8	his-11; his-15; his-20; his-22; his-29; his-34; his-4; his-41; his-44; his-48; his-52; his-54; his-58; his-62; his-66; his-8	113; 113; 114; 114; 113; 113; 114; 114; 113; 114; 114; 132; 114; 114; 114; 114	Protein HIS-11	NP_496892; NP_496888; NP_505295; NP_505294; NP_501403; NP_501409; NP_507031; NP_505464; NP_496897; NP_502132; NP_505278; NP_505279; NP_502140; NP_501202; NP_502149; NP_505197	http://www.ncbi.nlm.nih.gov/entrez/query.fcgi?db=protein&cmd=search&term=NP_496892	14; 14; 14; 14; 14; 14; 14; 14; 14; 14; 14; 16; 14; 14; 14; 14	HAVSEGTkAVTKYTS; HAVSEGTkAVTKYTS; HAVSEGTkAVTKYTS; HAVSEGTkAVTKYTS; HAVSEGTkAVTKYTS; HAVSEGTkAVTKYTS; HAVSEGTkAVTKYTS; HAVSEGTkAVTKYTS; HAVSEGTkAVTKYTS; HAVSEGTkAVTKYTS; HAVSEGTkAVTKYTS; HAVSEGTkAVTKYTS; HAVSEGTkAVTKYTS; HAVSEGTkAVTKYTS; HAVSEGTkAVTKYTS; HAVSEGTkAVTKYTS			HAVSEGTK*AVTK	2	671.36	2408	2391	15.56	3.733	-0.8944	0.3143	1	C_elegans	1
104	99	Chromatin, DNA-binding, DNA repair or DNA replication protein	his-11; his-15; his-20; his-22; his-29; his-34; his-4; his-41; his-44; his-48; his-52; his-54; his-58; his-62; his-66; his-8	his-11; his-15; his-20; his-22; his-29; his-34; his-4; his-41; his-44; his-48; his-52; his-54; his-58; his-62; his-66; his-8	113; 113; 114; 114; 113; 113; 114; 114; 113; 114; 114; 132; 114; 114; 114; 114	Protein HIS-11	NP_496892; NP_496888; NP_505295; NP_505294; NP_501403; NP_501409; NP_507031; NP_505464; NP_496897; NP_502132; NP_505278; NP_505279; NP_502140; NP_501202; NP_502149; NP_505197	http://www.ncbi.nlm.nih.gov/entrez/query.fcgi?db=protein&cmd=search&term=NP_496892	14; 14; 14; 14; 14; 14; 14; 14; 14; 14; 14; 16; 14; 14; 14; 14	HAVSEGTkAVTKYTS; HAVSEGTkAVTKYTS; HAVSEGTkAVTKYTS; HAVSEGTkAVTKYTS; HAVSEGTkAVTKYTS; HAVSEGTkAVTKYTS; HAVSEGTkAVTKYTS; HAVSEGTkAVTKYTS; HAVSEGTkAVTKYTS; HAVSEGTkAVTKYTS; HAVSEGTkAVTKYTS; HAVSEGTkAVTKYTS; HAVSEGTkAVTKYTS; HAVSEGTkAVTKYTS; HAVSEGTkAVTKYTS; HAVSEGTkAVTKYTS			HAVSEGTK*AVTK	3	447.909	2392	2391	15.52	3.015	-0.7528	0.2739	1	C_elegans	1
105	100	Chromatin, DNA-binding, DNA repair or DNA replication protein	his-11; his-15; his-20; his-22; his-29; his-34; his-39; his-4; his-41; his-44; his-48; his-52; his-54; his-58; his-62; his-66; his-8	his-11; his-15; his-20; his-22; his-29; his-34; his-39; his-4; his-41; his-44; his-48; his-52; his-54; his-58; his-62; his-66; his-8	117; 117; 118; 118; 117; 117; 103; 118; 118; 117; 118; 118; 136; 118; 118; 118; 118	Protein HIS-11	NP_496892; NP_496888; NP_505295; NP_505294; NP_501403; NP_501409; NP_505201; NP_507031; NP_505464; NP_496897; NP_502132; NP_505278; NP_505279; NP_502140; NP_501202; NP_502149; NP_505197	http://www.ncbi.nlm.nih.gov/entrez/query.fcgi?db=protein&cmd=search&term=NP_496892	14; 14; 14; 14; 14; 14; 12; 14; 14; 14; 14; 14; 16; 14; 14; 14; 14	EGTKAVTkYTSSK--; EGTKAVTkYTSSK--; EGTKAVTkYTSSK--; EGTKAVTkYTSSK--; EGTKAVTkYTSSK--; EGTKAVTkYTSSK--; EGTNAVTkYTSSK--; EGTKAVTkYTSSK--; EGTKAVTkYTSSK--; EGTKAVTkYTSSK--; EGTKAVTkYTSSK--; EGTKAVTkYTSSK--; EGTKAVTkYTSSK--; EGTKAVTkYTSSK--; EGTKAVTkYTSSK--; EGTKAVTkYTSSK--; EGTKAVTkYTSSK--			AVTK*YT	2	398.714	4453	4451	21.67	1.849	0.339	0.2472	1	C_elegans	1
106	101	Chromatin, DNA-binding, DNA repair or DNA replication protein	his-11; his-15; his-20; his-22; his-29; his-34; his-39; his-4; his-41; his-44; his-48; his-52; his-54; his-58; his-62; his-66; his-8	his-11; his-15; his-20; his-22; his-29; his-34; his-39; his-4; his-41; his-44; his-48; his-52; his-54; his-58; his-62; his-66; his-8	117; 117; 118; 118; 117; 117; 103; 118; 118; 117; 118; 118; 136; 118; 118; 118; 118	Protein HIS-11	NP_496892; NP_496888; NP_505295; NP_505294; NP_501403; NP_501409; NP_505201; NP_507031; NP_505464; NP_496897; NP_502132; NP_505278; NP_505279; NP_502140; NP_501202; NP_502149; NP_505197	http://www.ncbi.nlm.nih.gov/entrez/query.fcgi?db=protein&cmd=search&term=NP_496892	14; 14; 14; 14; 14; 14; 12; 14; 14; 14; 14; 14; 16; 14; 14; 14; 14	EGTKAVTkYTSSK--; EGTKAVTkYTSSK--; EGTKAVTkYTSSK--; EGTKAVTkYTSSK--; EGTKAVTkYTSSK--; EGTKAVTkYTSSK--; EGTNAVTkYTSSK--; EGTKAVTkYTSSK--; EGTKAVTkYTSSK--; EGTKAVTkYTSSK--; EGTKAVTkYTSSK--; EGTKAVTkYTSSK--; EGTKAVTkYTSSK--; EGTKAVTkYTSSK--; EGTKAVTkYTSSK--; EGTKAVTkYTSSK--; EGTKAVTkYTSSK--			AVTK*YTS	2	442.23	4053	4049	20.58	2.076	-0.2717	0.2986	1	C_elegans	1
107	102	Chromatin, DNA-binding, DNA repair or DNA replication protein	his-11; his-15; his-20; his-22; his-29; his-34; his-39; his-4; his-41; his-44; his-48; his-52; his-54; his-58; his-62; his-66; his-8	his-11; his-15; his-20; his-22; his-29; his-34; his-39; his-4; his-41; his-44; his-48; his-52; his-54; his-58; his-62; his-66; his-8	117; 117; 118; 118; 117; 117; 103; 118; 118; 117; 118; 118; 136; 118; 118; 118; 118	Protein HIS-11	NP_496892; NP_496888; NP_505295; NP_505294; NP_501403; NP_501409; NP_505201; NP_507031; NP_505464; NP_496897; NP_502132; NP_505278; NP_505279; NP_502140; NP_501202; NP_502149; NP_505197	http://www.ncbi.nlm.nih.gov/entrez/query.fcgi?db=protein&cmd=search&term=NP_496892	14; 14; 14; 14; 14; 14; 12; 14; 14; 14; 14; 14; 16; 14; 14; 14; 14	EGTKAVTkYTSSK--; EGTKAVTkYTSSK--; EGTKAVTkYTSSK--; EGTKAVTkYTSSK--; EGTKAVTkYTSSK--; EGTKAVTkYTSSK--; EGTNAVTkYTSSK--; EGTKAVTkYTSSK--; EGTKAVTkYTSSK--; EGTKAVTkYTSSK--; EGTKAVTkYTSSK--; EGTKAVTkYTSSK--; EGTKAVTkYTSSK--; EGTKAVTkYTSSK--; EGTKAVTkYTSSK--; EGTKAVTkYTSSK--; EGTKAVTkYTSSK--			AVTK*YTSS	2	485.746	4134	4133	20.8	2.606	0.6286	0.3441	1	C_elegans	1
108	103	Chromatin, DNA-binding, DNA repair or DNA replication protein	his-11; his-15; his-20; his-22; his-29; his-34; his-39; his-4; his-41; his-44; his-48; his-52; his-54; his-58; his-62; his-66; his-8	his-11; his-15; his-20; his-22; his-29; his-34; his-39; his-4; his-41; his-44; his-48; his-52; his-54; his-58; his-62; his-66; his-8	117; 117; 118; 118; 117; 117; 103; 118; 118; 117; 118; 118; 136; 118; 118; 118; 118	Protein HIS-11	NP_496892; NP_496888; NP_505295; NP_505294; NP_501403; NP_501409; NP_505201; NP_507031; NP_505464; NP_496897; NP_502132; NP_505278; NP_505279; NP_502140; NP_501202; NP_502149; NP_505197	http://www.ncbi.nlm.nih.gov/entrez/query.fcgi?db=protein&cmd=search&term=NP_496892	14; 14; 14; 14; 14; 14; 12; 14; 14; 14; 14; 14; 16; 14; 14; 14; 14	EGTKAVTkYTSSK--; EGTKAVTkYTSSK--; EGTKAVTkYTSSK--; EGTKAVTkYTSSK--; EGTKAVTkYTSSK--; EGTKAVTkYTSSK--; EGTNAVTkYTSSK--; EGTKAVTkYTSSK--; EGTKAVTkYTSSK--; EGTKAVTkYTSSK--; EGTKAVTkYTSSK--; EGTKAVTkYTSSK--; EGTKAVTkYTSSK--; EGTKAVTkYTSSK--; EGTKAVTkYTSSK--; EGTKAVTkYTSSK--; EGTKAVTkYTSSK--			AVTK*YTSSK	2	549.793	2626	2622	16.18	3.169	0.6827	0.4056	1	C_elegans	1
109	104	Chromatin, DNA-binding, DNA repair or DNA replication protein	his-11; his-15; his-20; his-22; his-29; his-34; his-39; his-4; his-41; his-44; his-48; his-52; his-54; his-58; his-62; his-66; his-8	his-11; his-15; his-20; his-22; his-29; his-34; his-39; his-4; his-41; his-44; his-48; his-52; his-54; his-58; his-62; his-66; his-8	117; 117; 118; 118; 117; 117; 103; 118; 118; 117; 118; 118; 136; 118; 118; 118; 118	Protein HIS-11	NP_496892; NP_496888; NP_505295; NP_505294; NP_501403; NP_501409; NP_505201; NP_507031; NP_505464; NP_496897; NP_502132; NP_505278; NP_505279; NP_502140; NP_501202; NP_502149; NP_505197	http://www.ncbi.nlm.nih.gov/entrez/query.fcgi?db=protein&cmd=search&term=NP_496892	14; 14; 14; 14; 14; 14; 12; 14; 14; 14; 14; 14; 16; 14; 14; 14; 14	EGTKAVTkYTSSK--; EGTKAVTkYTSSK--; EGTKAVTkYTSSK--; EGTKAVTkYTSSK--; EGTKAVTkYTSSK--; EGTKAVTkYTSSK--; EGTNAVTkYTSSK--; EGTKAVTkYTSSK--; EGTKAVTkYTSSK--; EGTKAVTkYTSSK--; EGTKAVTkYTSSK--; EGTKAVTkYTSSK--; EGTKAVTkYTSSK--; EGTKAVTkYTSSK--; EGTKAVTkYTSSK--; EGTKAVTkYTSSK--; EGTKAVTkYTSSK--			AVTK*YTSSK	2	549.793	2794	2791	16.85	2.768	0.3641	0.397	1	C_elegans	1
110	105	Chromatin, DNA-binding, DNA repair or DNA replication protein	his-11; his-15; his-20; his-22; his-29; his-34; his-39; his-4; his-41; his-44; his-48; his-52; his-54; his-58; his-62; his-66; his-8	his-11; his-15; his-20; his-22; his-29; his-34; his-39; his-4; his-41; his-44; his-48; his-52; his-54; his-58; his-62; his-66; his-8	117; 117; 118; 118; 117; 117; 103; 118; 118; 117; 118; 118; 136; 118; 118; 118; 118	Protein HIS-11	NP_496892; NP_496888; NP_505295; NP_505294; NP_501403; NP_501409; NP_505201; NP_507031; NP_505464; NP_496897; NP_502132; NP_505278; NP_505279; NP_502140; NP_501202; NP_502149; NP_505197	http://www.ncbi.nlm.nih.gov/entrez/query.fcgi?db=protein&cmd=search&term=NP_496892	14; 14; 14; 14; 14; 14; 12; 14; 14; 14; 14; 14; 16; 14; 14; 14; 14	EGTKAVTkYTSSK--; EGTKAVTkYTSSK--; EGTKAVTkYTSSK--; EGTKAVTkYTSSK--; EGTKAVTkYTSSK--; EGTKAVTkYTSSK--; EGTNAVTkYTSSK--; EGTKAVTkYTSSK--; EGTKAVTkYTSSK--; EGTKAVTkYTSSK--; EGTKAVTkYTSSK--; EGTKAVTkYTSSK--; EGTKAVTkYTSSK--; EGTKAVTkYTSSK--; EGTKAVTkYTSSK--; EGTKAVTkYTSSK--; EGTKAVTkYTSSK--			AVTK*YTSSK	2	549.793	29115	29114	107.52	2.273	-0.1001	0.3814	1	C_elegans	1
111	106	Chromatin, DNA-binding, DNA repair or DNA replication protein	his-11; his-15; his-20; his-22; his-29; his-34; his-39; his-4; his-41; his-44; his-48; his-52; his-54; his-58; his-62; his-66; his-8	his-11; his-15; his-20; his-22; his-29; his-34; his-39; his-4; his-41; his-44; his-48; his-52; his-54; his-58; his-62; his-66; his-8	117; 117; 118; 118; 117; 117; 103; 118; 118; 117; 118; 118; 136; 118; 118; 118; 118	Protein HIS-11	NP_496892; NP_496888; NP_505295; NP_505294; NP_501403; NP_501409; NP_505201; NP_507031; NP_505464; NP_496897; NP_502132; NP_505278; NP_505279; NP_502140; NP_501202; NP_502149; NP_505197	http://www.ncbi.nlm.nih.gov/entrez/query.fcgi?db=protein&cmd=search&term=NP_496892	14; 14; 14; 14; 14; 14; 12; 14; 14; 14; 14; 14; 16; 14; 14; 14; 14	EGTKAVTkYTSSK--; EGTKAVTkYTSSK--; EGTKAVTkYTSSK--; EGTKAVTkYTSSK--; EGTKAVTkYTSSK--; EGTKAVTkYTSSK--; EGTNAVTkYTSSK--; EGTKAVTkYTSSK--; EGTKAVTkYTSSK--; EGTKAVTkYTSSK--; EGTKAVTkYTSSK--; EGTKAVTkYTSSK--; EGTKAVTkYTSSK--; EGTKAVTkYTSSK--; EGTKAVTkYTSSK--; EGTKAVTkYTSSK--; EGTKAVTkYTSSK--			AVTK*YTSSK	2	549.793	28959	28954	106.85	1.938	0.7737	0.1398	1	C_elegans	1
112	107	Chromatin, DNA-binding, DNA repair or DNA replication protein	his-11; his-15; his-20; his-22; his-29; his-34; his-39; his-4; his-41; his-44; his-48; his-52; his-54; his-58; his-62; his-66; his-8	his-11; his-15; his-20; his-22; his-29; his-34; his-39; his-4; his-41; his-44; his-48; his-52; his-54; his-58; his-62; his-66; his-8	117; 117; 118; 118; 117; 117; 103; 118; 118; 117; 118; 118; 136; 118; 118; 118; 118	Protein HIS-11	NP_496892; NP_496888; NP_505295; NP_505294; NP_501403; NP_501409; NP_505201; NP_507031; NP_505464; NP_496897; NP_502132; NP_505278; NP_505279; NP_502140; NP_501202; NP_502149; NP_505197	http://www.ncbi.nlm.nih.gov/entrez/query.fcgi?db=protein&cmd=search&term=NP_496892	14; 14; 14; 14; 14; 14; 12; 14; 14; 14; 14; 14; 16; 14; 14; 14; 14	EGTKAVTkYTSSK--; EGTKAVTkYTSSK--; EGTKAVTkYTSSK--; EGTKAVTkYTSSK--; EGTKAVTkYTSSK--; EGTKAVTkYTSSK--; EGTNAVTkYTSSK--; EGTKAVTkYTSSK--; EGTKAVTkYTSSK--; EGTKAVTkYTSSK--; EGTKAVTkYTSSK--; EGTKAVTkYTSSK--; EGTKAVTkYTSSK--; EGTKAVTkYTSSK--; EGTKAVTkYTSSK--; EGTKAVTkYTSSK--; EGTKAVTkYTSSK--			AVTK*YTSSK	2	549.793	3061	3043	17.65	1.731	-0.6918	0.2016	1	C_elegans	1
113	108	Chromatin, DNA-binding, DNA repair or DNA replication protein	his-11; his-15; his-20; his-22; his-29; his-34; his-39; his-4; his-41; his-44; his-48; his-52; his-54; his-58; his-62; his-66; his-8	his-11; his-15; his-20; his-22; his-29; his-34; his-39; his-4; his-41; his-44; his-48; his-52; his-54; his-58; his-62; his-66; his-8	117; 117; 118; 118; 117; 117; 103; 118; 118; 117; 118; 118; 136; 118; 118; 118; 118	Protein HIS-11	NP_496892; NP_496888; NP_505295; NP_505294; NP_501403; NP_501409; NP_505201; NP_507031; NP_505464; NP_496897; NP_502132; NP_505278; NP_505279; NP_502140; NP_501202; NP_502149; NP_505197	http://www.ncbi.nlm.nih.gov/entrez/query.fcgi?db=protein&cmd=search&term=NP_496892	14; 14; 14; 14; 14; 14; 12; 14; 14; 14; 14; 14; 16; 14; 14; 14; 14	EGTKAVTkYTSSK--; EGTKAVTkYTSSK--; EGTKAVTkYTSSK--; EGTKAVTkYTSSK--; EGTKAVTkYTSSK--; EGTKAVTkYTSSK--; EGTNAVTkYTSSK--; EGTKAVTkYTSSK--; EGTKAVTkYTSSK--; EGTKAVTkYTSSK--; EGTKAVTkYTSSK--; EGTKAVTkYTSSK--; EGTKAVTkYTSSK--; EGTKAVTkYTSSK--; EGTKAVTkYTSSK--; EGTKAVTkYTSSK--; EGTKAVTkYTSSK--			AVTK*YTSSK	3	366.865	2625	2622	16.18	2.149	1.5748	0.2454	1	C_elegans	1
114	109	Chromatin, DNA-binding, DNA repair or DNA replication protein	his-11; his-15; his-20; his-22; his-29; his-34; his-39; his-4; his-41; his-44; his-48; his-52; his-54; his-58; his-62; his-66; his-8	his-11; his-15; his-20; his-22; his-29; his-34; his-39; his-4; his-41; his-44; his-48; his-52; his-54; his-58; his-62; his-66; his-8	117; 117; 118; 118; 117; 117; 103; 118; 118; 117; 118; 118; 136; 118; 118; 118; 118	Protein HIS-11	NP_496892; NP_496888; NP_505295; NP_505294; NP_501403; NP_501409; NP_505201; NP_507031; NP_505464; NP_496897; NP_502132; NP_505278; NP_505279; NP_502140; NP_501202; NP_502149; NP_505197	http://www.ncbi.nlm.nih.gov/entrez/query.fcgi?db=protein&cmd=search&term=NP_496892	14; 14; 14; 14; 14; 14; 12; 14; 14; 14; 14; 14; 16; 14; 14; 14; 14	EGTKAVTkYTSSK--; EGTKAVTkYTSSK--; EGTKAVTkYTSSK--; EGTKAVTkYTSSK--; EGTKAVTkYTSSK--; EGTKAVTkYTSSK--; EGTNAVTkYTSSK--; EGTKAVTkYTSSK--; EGTKAVTkYTSSK--; EGTKAVTkYTSSK--; EGTKAVTkYTSSK--; EGTKAVTkYTSSK--; EGTKAVTkYTSSK--; EGTKAVTkYTSSK--; EGTKAVTkYTSSK--; EGTKAVTkYTSSK--; EGTKAVTkYTSSK--			AVTK*YTSSK	3	366.865	29589	29588	109.92	1.843	0.3004	0.0897	1	C_elegans	1
115	110	Chromatin, DNA-binding, DNA repair or DNA replication protein	his-11; his-15; his-20; his-22; his-29; his-34; his-39; his-4; his-41; his-44; his-48; his-52; his-54; his-58; his-62; his-66; his-8	his-11; his-15; his-20; his-22; his-29; his-34; his-39; his-4; his-41; his-44; his-48; his-52; his-54; his-58; his-62; his-66; his-8	117; 117; 118; 118; 117; 117; 103; 118; 118; 117; 118; 118; 136; 118; 118; 118; 118	Protein HIS-11	NP_496892; NP_496888; NP_505295; NP_505294; NP_501403; NP_501409; NP_505201; NP_507031; NP_505464; NP_496897; NP_502132; NP_505278; NP_505279; NP_502140; NP_501202; NP_502149; NP_505197	http://www.ncbi.nlm.nih.gov/entrez/query.fcgi?db=protein&cmd=search&term=NP_496892	14; 14; 14; 14; 14; 14; 12; 14; 14; 14; 14; 14; 16; 14; 14; 14; 14	EGTKAVTkYTSSK--; EGTKAVTkYTSSK--; EGTKAVTkYTSSK--; EGTKAVTkYTSSK--; EGTKAVTkYTSSK--; EGTKAVTkYTSSK--; EGTNAVTkYTSSK--; EGTKAVTkYTSSK--; EGTKAVTkYTSSK--; EGTKAVTkYTSSK--; EGTKAVTkYTSSK--; EGTKAVTkYTSSK--; EGTKAVTkYTSSK--; EGTKAVTkYTSSK--; EGTKAVTkYTSSK--; EGTKAVTkYTSSK--; EGTKAVTkYTSSK--			VTK*YTSSK	2	514.275	1811	1806	13.68	2.484	-0.9829	0.3527	1	C_elegans	1
116	111	Chromatin, DNA-binding, DNA repair or DNA replication protein	his-11; his-15; his-20; his-22; his-29; his-34; his-39; his-4; his-41; his-44; his-48; his-52; his-54; his-58; his-62; his-66; his-8	his-11; his-15; his-20; his-22; his-29; his-34; his-39; his-4; his-41; his-44; his-48; his-52; his-54; his-58; his-62; his-66; his-8	117; 117; 118; 118; 117; 117; 103; 118; 118; 117; 118; 118; 136; 118; 118; 118; 118	Protein HIS-11	NP_496892; NP_496888; NP_505295; NP_505294; NP_501403; NP_501409; NP_505201; NP_507031; NP_505464; NP_496897; NP_502132; NP_505278; NP_505279; NP_502140; NP_501202; NP_502149; NP_505197	http://www.ncbi.nlm.nih.gov/entrez/query.fcgi?db=protein&cmd=search&term=NP_496892	14; 14; 14; 14; 14; 14; 12; 14; 14; 14; 14; 14; 16; 14; 14; 14; 14	EGTKAVTkYTSSK--; EGTKAVTkYTSSK--; EGTKAVTkYTSSK--; EGTKAVTkYTSSK--; EGTKAVTkYTSSK--; EGTKAVTkYTSSK--; EGTNAVTkYTSSK--; EGTKAVTkYTSSK--; EGTKAVTkYTSSK--; EGTKAVTkYTSSK--; EGTKAVTkYTSSK--; EGTKAVTkYTSSK--; EGTKAVTkYTSSK--; EGTKAVTkYTSSK--; EGTKAVTkYTSSK--; EGTKAVTkYTSSK--; EGTKAVTkYTSSK--			VTK*YTSSK	2	514.275	2636	2622	16.2	2.095	-0.6228	0.2594	1	C_elegans	1
117	112	Chromatin, DNA-binding, DNA repair or DNA replication protein	his-11; his-15; his-20; his-22; his-29; his-34; his-39; his-4; his-41; his-44; his-48; his-52; his-54; his-58; his-62; his-66; his-8	his-11; his-15; his-20; his-22; his-29; his-34; his-39; his-4; his-41; his-44; his-48; his-52; his-54; his-58; his-62; his-66; his-8	43; 43; 44; 44; 43; 43; 29; 44; 44; 43; 44; 44; 62; 44; 44; 44; 44	Protein HIS-11	NP_496892; NP_496888; NP_505295; NP_505294; NP_501403; NP_501409; NP_505201; NP_507031; NP_505464; NP_496897; NP_502132; NP_505278; NP_505279; NP_502140; NP_501202; NP_502149; NP_505197	http://www.ncbi.nlm.nih.gov/entrez/query.fcgi?db=protein&cmd=search&term=NP_496892	14; 14; 14; 14; 14; 14; 12; 14; 14; 14; 14; 14; 16; 14; 14; 14; 14	VYIYRVLkQVHPDTG; VYIYRVLkQVHPDTG; VYIYRVLkQVHPDTG; VYIYRVLkQVHPDTG; VYIYRVLkQVHPDTG; VYIYRVLkQVHPDTG; LYIFRVLkQVHPDTG; VYIYRVLkQVHPDTG; VYIYRVLkQVHPDTG; VYIYRVLkQVHPDTG; VYIYRVLkQVHPDTG; VYIYRVLkQVHPDTG; VYIYRVLkQVHPDTG; VYIYRVLkQVHPDTG; VYIYRVLkQVHPDTG; VYIYRVLkQVHPDTG; VYIYRVLkQVHPDTG			VLK*QVHPDTGVS	2	697.375	6718	6703	28.15	2.639	-1.0978	0.3555	1	C_elegans	1
118	113	Chromatin, DNA-binding, DNA repair or DNA replication protein	his-12; his-16; his-19; his-21; his-3; his-30; his-33; his-35; his-43; his-47; his-51; his-53; his-57; his-61; his-65; his-68; his-7	his-12; his-16; his-19; his-21; his-3; his-30; his-33; his-35; his-43; his-47; his-51; his-53; his-57; his-61; his-65; his-68; his-7	120; 120; 120; 120; 120; 120; 120; 120; 120; 120; 120; 120; 120; 120; 120; 120; 120	Protein HIS-12	NP_496891; NP_496887; NP_505296; NP_505293; NP_507032; NP_501404; NP_501408; NP_505463; NP_496898; NP_502131; NP_505277; NP_505280; NP_502141; NP_501201; NP_502150; NP_492642; NP_505198	http://www.ncbi.nlm.nih.gov/entrez/query.fcgi?db=protein&cmd=search&term=NP_496891	13; 13; 13; 13; 13; 13; 13; 13; 13; 13; 13; 13; 13; 13; 13; 13; 13	IQAVLLPkKTGGDKE; IQAVLLPkKTGGDKE; IQAVLLPkKTGGDKE; IQAVLLPkKTGGDKE; IQAVLLPkKTGGDKE; IQAVLLPkKTGGDKE; IQAVLLPkKTGGDKE; IQAVLLPkKTAGDKE; IQAVLLPkKTGGDKE; IQAVLLPkKTGGDKE; IQAVLLPkKTGGDKE; IQAVLLPkKTGGDKE; IQAVLLPkKTGGDKE; IQAVLLPkKTGGDKE; IQAVLLPkKTGGDKE; IQAVLLPkKTGGDKE; IQAVLLPkKTGGDKE			GGVLPNIQAVLLPK*	2	766.962	22422	22415	77	3.08	0.2153	0.2568	1	C_elegans	1
119	114	Chromatin, DNA-binding, DNA repair or DNA replication protein	his-12; his-16; his-19; his-21; his-3; his-30; his-33; his-35; his-43; his-47; his-51; his-53; his-57; his-61; his-65; his-68; his-7	his-12; his-16; his-19; his-21; his-3; his-30; his-33; his-35; his-43; his-47; his-51; his-53; his-57; his-61; his-65; his-68; his-7	120; 120; 120; 120; 120; 120; 120; 120; 120; 120; 120; 120; 120; 120; 120; 120; 120	Protein HIS-12	NP_496891; NP_496887; NP_505296; NP_505293; NP_507032; NP_501404; NP_501408; NP_505463; NP_496898; NP_502131; NP_505277; NP_505280; NP_502141; NP_501201; NP_502150; NP_492642; NP_505198	http://www.ncbi.nlm.nih.gov/entrez/query.fcgi?db=protein&cmd=search&term=NP_496891	13; 13; 13; 13; 13; 13; 13; 13; 13; 13; 13; 13; 13; 13; 13; 13; 13	IQAVLLPkKTGGDKE; IQAVLLPkKTGGDKE; IQAVLLPkKTGGDKE; IQAVLLPkKTGGDKE; IQAVLLPkKTGGDKE; IQAVLLPkKTGGDKE; IQAVLLPkKTGGDKE; IQAVLLPkKTAGDKE; IQAVLLPkKTGGDKE; IQAVLLPkKTGGDKE; IQAVLLPkKTGGDKE; IQAVLLPkKTGGDKE; IQAVLLPkKTGGDKE; IQAVLLPkKTGGDKE; IQAVLLPkKTGGDKE; IQAVLLPkKTGGDKE; IQAVLLPkKTGGDKE			GGVLPNIQAVLLPK*	3	511.644	22492	22478	77.25	3.856	-0.2479	0.3454	1	C_elegans	1
120	115	Chromatin, DNA-binding, DNA repair or DNA replication protein	his-12; his-16; his-19; his-21; his-3; his-30; his-33; his-35; his-43; his-47; his-51; his-53; his-57; his-61; his-65; his-68; his-7	his-12; his-16; his-19; his-21; his-3; his-30; his-33; his-35; his-43; his-47; his-51; his-53; his-57; his-61; his-65; his-68; his-7	120; 120; 120; 120; 120; 120; 120; 120; 120; 120; 120; 120; 120; 120; 120; 120; 120	Protein HIS-12	NP_496891; NP_496887; NP_505296; NP_505293; NP_507032; NP_501404; NP_501408; NP_505463; NP_496898; NP_502131; NP_505277; NP_505280; NP_502141; NP_501201; NP_502150; NP_492642; NP_505198	http://www.ncbi.nlm.nih.gov/entrez/query.fcgi?db=protein&cmd=search&term=NP_496891	13; 13; 13; 13; 13; 13; 13; 13; 13; 13; 13; 13; 13; 13; 13; 13; 13	IQAVLLPkKTGGDKE; IQAVLLPkKTGGDKE; IQAVLLPkKTGGDKE; IQAVLLPkKTGGDKE; IQAVLLPkKTGGDKE; IQAVLLPkKTGGDKE; IQAVLLPkKTGGDKE; IQAVLLPkKTAGDKE; IQAVLLPkKTGGDKE; IQAVLLPkKTGGDKE; IQAVLLPkKTGGDKE; IQAVLLPkKTGGDKE; IQAVLLPkKTGGDKE; IQAVLLPkKTGGDKE; IQAVLLPkKTGGDKE; IQAVLLPkKTGGDKE; IQAVLLPkKTGGDKE			GGVLPNIQAVLLPK*K	3	554.342	19877	19874	67.89	3.484	0.2047	0.037	1	C_elegans	1
121	116	Chromatin, DNA-binding, DNA repair or DNA replication protein	his-12; his-16; his-19; his-21; his-3; his-30; his-33; his-35; his-43; his-47; his-51; his-53; his-57; his-61; his-65; his-68; his-7	his-12; his-16; his-19; his-21; his-3; his-30; his-33; his-35; his-43; his-47; his-51; his-53; his-57; his-61; his-65; his-68; his-7	120; 120; 120; 120; 120; 120; 120; 120; 120; 120; 120; 120; 120; 120; 120; 120; 120	Protein HIS-12	NP_496891; NP_496887; NP_505296; NP_505293; NP_507032; NP_501404; NP_501408; NP_505463; NP_496898; NP_502131; NP_505277; NP_505280; NP_502141; NP_501201; NP_502150; NP_492642; NP_505198	http://www.ncbi.nlm.nih.gov/entrez/query.fcgi?db=protein&cmd=search&term=NP_496891	13; 13; 13; 13; 13; 13; 13; 13; 13; 13; 13; 13; 13; 13; 13; 13; 13	IQAVLLPkKTGGDKE; IQAVLLPkKTGGDKE; IQAVLLPkKTGGDKE; IQAVLLPkKTGGDKE; IQAVLLPkKTGGDKE; IQAVLLPkKTGGDKE; IQAVLLPkKTGGDKE; IQAVLLPkKTAGDKE; IQAVLLPkKTGGDKE; IQAVLLPkKTGGDKE; IQAVLLPkKTGGDKE; IQAVLLPkKTGGDKE; IQAVLLPkKTGGDKE; IQAVLLPkKTGGDKE; IQAVLLPkKTGGDKE; IQAVLLPkKTGGDKE; IQAVLLPkKTGGDKE			IAQGGVLPNIQAVLLPK*	2	923.052	22978	22961	79.15	2.671	-0.0867	0.3356	1	C_elegans	1
122	117	Chromatin, DNA-binding, DNA repair or DNA replication protein	his-12; his-16; his-19; his-21; his-3; his-30; his-33; his-35; his-43; his-47; his-51; his-53; his-57; his-61; his-65; his-68; his-7	his-12; his-16; his-19; his-21; his-3; his-30; his-33; his-35; his-43; his-47; his-51; his-53; his-57; his-61; his-65; his-68; his-7	120; 120; 120; 120; 120; 120; 120; 120; 120; 120; 120; 120; 120; 120; 120; 120; 120	Protein HIS-12	NP_496891; NP_496887; NP_505296; NP_505293; NP_507032; NP_501404; NP_501408; NP_505463; NP_496898; NP_502131; NP_505277; NP_505280; NP_502141; NP_501201; NP_502150; NP_492642; NP_505198	http://www.ncbi.nlm.nih.gov/entrez/query.fcgi?db=protein&cmd=search&term=NP_496891	13; 13; 13; 13; 13; 13; 13; 13; 13; 13; 13; 13; 13; 13; 13; 13; 13	IQAVLLPkKTGGDKE; IQAVLLPkKTGGDKE; IQAVLLPkKTGGDKE; IQAVLLPkKTGGDKE; IQAVLLPkKTGGDKE; IQAVLLPkKTGGDKE; IQAVLLPkKTGGDKE; IQAVLLPkKTAGDKE; IQAVLLPkKTGGDKE; IQAVLLPkKTGGDKE; IQAVLLPkKTGGDKE; IQAVLLPkKTGGDKE; IQAVLLPkKTGGDKE; IQAVLLPkKTGGDKE; IQAVLLPkKTGGDKE; IQAVLLPkKTGGDKE; IQAVLLPkKTGGDKE			IAQGGVLPNIQAVLLPK*K	3	658.402	20639	20630	70.51	4.605	0.2939	0.0118	1	C_elegans	1
123	118	Chromatin, DNA-binding, DNA repair or DNA replication protein	his-12; his-16; his-19; his-21; his-3; his-30; his-33; his-35; his-43; his-47; his-51; his-53; his-57; his-61; his-65; his-68; his-7	his-12; his-16; his-19; his-21; his-3; his-30; his-33; his-35; his-43; his-47; his-51; his-53; his-57; his-61; his-65; his-68; his-7	120; 120; 120; 120; 120; 120; 120; 120; 120; 120; 120; 120; 120; 120; 120; 120; 120	Protein HIS-12	NP_496891; NP_496887; NP_505296; NP_505293; NP_507032; NP_501404; NP_501408; NP_505463; NP_496898; NP_502131; NP_505277; NP_505280; NP_502141; NP_501201; NP_502150; NP_492642; NP_505198	http://www.ncbi.nlm.nih.gov/entrez/query.fcgi?db=protein&cmd=search&term=NP_496891	13; 13; 13; 13; 13; 13; 13; 13; 13; 13; 13; 13; 13; 13; 13; 13; 13	IQAVLLPkKTGGDKE; IQAVLLPkKTGGDKE; IQAVLLPkKTGGDKE; IQAVLLPkKTGGDKE; IQAVLLPkKTGGDKE; IQAVLLPkKTGGDKE; IQAVLLPkKTGGDKE; IQAVLLPkKTAGDKE; IQAVLLPkKTGGDKE; IQAVLLPkKTGGDKE; IQAVLLPkKTGGDKE; IQAVLLPkKTGGDKE; IQAVLLPkKTGGDKE; IQAVLLPkKTGGDKE; IQAVLLPkKTGGDKE; IQAVLLPkKTGGDKE; IQAVLLPkKTGGDKE			IQAVLLPK*K	2	562.364	10120	10101	37.63	2.691	-1.6908	0.1162	1	C_elegans	1
124	119	Chromatin, DNA-binding, DNA repair or DNA replication protein	his-12; his-16; his-19; his-21; his-3; his-30; his-33; his-35; his-43; his-47; his-51; his-53; his-57; his-61; his-65; his-68; his-7	his-12; his-16; his-19; his-21; his-3; his-30; his-33; his-35; his-43; his-47; his-51; his-53; his-57; his-61; his-65; his-68; his-7	120; 120; 120; 120; 120; 120; 120; 120; 120; 120; 120; 120; 120; 120; 120; 120; 120	Protein HIS-12	NP_496891; NP_496887; NP_505296; NP_505293; NP_507032; NP_501404; NP_501408; NP_505463; NP_496898; NP_502131; NP_505277; NP_505280; NP_502141; NP_501201; NP_502150; NP_492642; NP_505198	http://www.ncbi.nlm.nih.gov/entrez/query.fcgi?db=protein&cmd=search&term=NP_496891	13; 13; 13; 13; 13; 13; 13; 13; 13; 13; 13; 13; 13; 13; 13; 13; 13	IQAVLLPkKTGGDKE; IQAVLLPkKTGGDKE; IQAVLLPkKTGGDKE; IQAVLLPkKTGGDKE; IQAVLLPkKTGGDKE; IQAVLLPkKTGGDKE; IQAVLLPkKTGGDKE; IQAVLLPkKTAGDKE; IQAVLLPkKTGGDKE; IQAVLLPkKTGGDKE; IQAVLLPkKTGGDKE; IQAVLLPkKTGGDKE; IQAVLLPkKTGGDKE; IQAVLLPkKTGGDKE; IQAVLLPkKTGGDKE; IQAVLLPkKTGGDKE; IQAVLLPkKTGGDKE			LLAGVTIAQGGVLPNIQAVLLPK*K	3	843.183	24147	24136	84.03	4.999	-0.3403	0.0279	1	C_elegans	1
125	120	Chromatin, DNA-binding, DNA repair or DNA replication protein	his-12; his-16; his-19; his-21; his-3; his-30; his-33; his-35; his-43; his-47; his-51; his-53; his-57; his-61; his-65; his-68; his-7	his-12; his-16; his-19; his-21; his-3; his-30; his-33; his-35; his-43; his-47; his-51; his-53; his-57; his-61; his-65; his-68; his-7	120; 120; 120; 120; 120; 120; 120; 120; 120; 120; 120; 120; 120; 120; 120; 120; 120	Protein HIS-12	NP_496891; NP_496887; NP_505296; NP_505293; NP_507032; NP_501404; NP_501408; NP_505463; NP_496898; NP_502131; NP_505277; NP_505280; NP_502141; NP_501201; NP_502150; NP_492642; NP_505198	http://www.ncbi.nlm.nih.gov/entrez/query.fcgi?db=protein&cmd=search&term=NP_496891	13; 13; 13; 13; 13; 13; 13; 13; 13; 13; 13; 13; 13; 13; 13; 13; 13	IQAVLLPkKTGGDKE; IQAVLLPkKTGGDKE; IQAVLLPkKTGGDKE; IQAVLLPkKTGGDKE; IQAVLLPkKTGGDKE; IQAVLLPkKTGGDKE; IQAVLLPkKTGGDKE; IQAVLLPkKTAGDKE; IQAVLLPkKTGGDKE; IQAVLLPkKTGGDKE; IQAVLLPkKTGGDKE; IQAVLLPkKTGGDKE; IQAVLLPkKTGGDKE; IQAVLLPkKTGGDKE; IQAVLLPkKTGGDKE; IQAVLLPkKTGGDKE; IQAVLLPkKTGGDKE			LLAGVTIAQGGVLPNIQAVLLPK*K	3	843.183	24305	24304	84.71	4.4	-0.3521	0.0043	1	C_elegans	1
126	121	Chromatin, DNA-binding, DNA repair or DNA replication protein	his-12; his-16; his-19; his-21; his-3; his-30; his-33; his-35; his-43; his-47; his-51; his-53; his-57; his-61; his-65; his-68; his-7	his-12; his-16; his-19; his-21; his-3; his-30; his-33; his-35; his-43; his-47; his-51; his-53; his-57; his-61; his-65; his-68; his-7	120; 120; 120; 120; 120; 120; 120; 120; 120; 120; 120; 120; 120; 120; 120; 120; 120	Protein HIS-12	NP_496891; NP_496887; NP_505296; NP_505293; NP_507032; NP_501404; NP_501408; NP_505463; NP_496898; NP_502131; NP_505277; NP_505280; NP_502141; NP_501201; NP_502150; NP_492642; NP_505198	http://www.ncbi.nlm.nih.gov/entrez/query.fcgi?db=protein&cmd=search&term=NP_496891	13; 13; 13; 13; 13; 13; 13; 13; 13; 13; 13; 13; 13; 13; 13; 13; 13	IQAVLLPkKTGGDKE; IQAVLLPkKTGGDKE; IQAVLLPkKTGGDKE; IQAVLLPkKTGGDKE; IQAVLLPkKTGGDKE; IQAVLLPkKTGGDKE; IQAVLLPkKTGGDKE; IQAVLLPkKTAGDKE; IQAVLLPkKTGGDKE; IQAVLLPkKTGGDKE; IQAVLLPkKTGGDKE; IQAVLLPkKTGGDKE; IQAVLLPkKTGGDKE; IQAVLLPkKTGGDKE; IQAVLLPkKTGGDKE; IQAVLLPkKTGGDKE; IQAVLLPkKTGGDKE			QGGVLPNIQAVLLPK*K	3	597.028	19808	19790	67.67	3.449	-0.0112	0.0257	1	C_elegans	1
127	122	Chromatin, DNA-binding, DNA repair or DNA replication protein	his-12; his-16; his-19; his-21; his-3; his-30; his-33; his-35; his-43; his-47; his-51; his-53; his-57; his-61; his-65; his-68; his-7	his-12; his-16; his-19; his-21; his-3; his-30; his-33; his-35; his-43; his-47; his-51; his-53; his-57; his-61; his-65; his-68; his-7	120; 120; 120; 120; 120; 120; 120; 120; 120; 120; 120; 120; 120; 120; 120; 120; 120	Protein HIS-12	NP_496891; NP_496887; NP_505296; NP_505293; NP_507032; NP_501404; NP_501408; NP_505463; NP_496898; NP_502131; NP_505277; NP_505280; NP_502141; NP_501201; NP_502150; NP_492642; NP_505198	http://www.ncbi.nlm.nih.gov/entrez/query.fcgi?db=protein&cmd=search&term=NP_496891	13; 13; 13; 13; 13; 13; 13; 13; 13; 13; 13; 13; 13; 13; 13; 13; 13	IQAVLLPkKTGGDKE; IQAVLLPkKTGGDKE; IQAVLLPkKTGGDKE; IQAVLLPkKTGGDKE; IQAVLLPkKTGGDKE; IQAVLLPkKTGGDKE; IQAVLLPkKTGGDKE; IQAVLLPkKTAGDKE; IQAVLLPkKTGGDKE; IQAVLLPkKTGGDKE; IQAVLLPkKTGGDKE; IQAVLLPkKTGGDKE; IQAVLLPkKTGGDKE; IQAVLLPkKTGGDKE; IQAVLLPkKTGGDKE; IQAVLLPkKTGGDKE; IQAVLLPkKTGGDKE			QGGVLPNIQAVLLPK*K	3	597.028	20076	20063	68.55	2.873	0.0783	0.0108	1	C_elegans	1
128	123	Chromatin, DNA-binding, DNA repair or DNA replication protein	his-12; his-16; his-19; his-21; his-3; his-30; his-33; his-35; his-43; his-47; his-51; his-53; his-57; his-61; his-65; his-68; his-7	his-12; his-16; his-19; his-21; his-3; his-30; his-33; his-35; his-43; his-47; his-51; his-53; his-57; his-61; his-65; his-68; his-7	120; 120; 120; 120; 120; 120; 120; 120; 120; 120; 120; 120; 120; 120; 120; 120; 120	Protein HIS-12	NP_496891; NP_496887; NP_505296; NP_505293; NP_507032; NP_501404; NP_501408; NP_505463; NP_496898; NP_502131; NP_505277; NP_505280; NP_502141; NP_501201; NP_502150; NP_492642; NP_505198	http://www.ncbi.nlm.nih.gov/entrez/query.fcgi?db=protein&cmd=search&term=NP_496891	13; 13; 13; 13; 13; 13; 13; 13; 13; 13; 13; 13; 13; 13; 13; 13; 13	IQAVLLPkKTGGDKE; IQAVLLPkKTGGDKE; IQAVLLPkKTGGDKE; IQAVLLPkKTGGDKE; IQAVLLPkKTGGDKE; IQAVLLPkKTGGDKE; IQAVLLPkKTGGDKE; IQAVLLPkKTAGDKE; IQAVLLPkKTGGDKE; IQAVLLPkKTGGDKE; IQAVLLPkKTGGDKE; IQAVLLPkKTGGDKE; IQAVLLPkKTGGDKE; IQAVLLPkKTGGDKE; IQAVLLPkKTGGDKE; IQAVLLPkKTGGDKE; IQAVLLPkKTGGDKE			VTIAQGGVLPNIQAVLLPK*K	3	725.107	21878	21869	74.94	4.627	-0.0368	0.037	1	C_elegans	1
129	124	Chromatin, DNA-binding, DNA repair or DNA replication protein	his-12; his-16; his-19; his-21; his-3; his-30; his-33; his-43; his-47; his-51; his-53; his-57; his-61; his-65; his-68; his-7	his-12; his-16; his-19; his-21; his-3; his-30; his-33; his-43; his-47; his-51; his-53; his-57; his-61; his-65; his-68; his-7	120, 121; 120, 121; 120, 121; 120, 121; 120, 121; 120, 121; 120, 121; 120, 121; 120, 121; 120, 121; 120, 121; 120, 121; 120, 121; 120, 121; 120, 121; 120, 121	Protein HIS-12	NP_496891; NP_496887; NP_505296; NP_505293; NP_507032; NP_501404; NP_501408; NP_496898; NP_502131; NP_505277; NP_505280; NP_502141; NP_501201; NP_502150; NP_492642; NP_505198	http://www.ncbi.nlm.nih.gov/entrez/query.fcgi?db=protein&cmd=search&term=NP_496891	13; 13; 13; 13; 13; 13; 13; 13; 13; 13; 13; 13; 13; 13; 13; 13	IQAVLLPkKTGGDKE, QAVLLPKkTGGDKE-; IQAVLLPkKTGGDKE, QAVLLPKkTGGDKE-; IQAVLLPkKTGGDKE, QAVLLPKkTGGDKE-; IQAVLLPkKTGGDKE, QAVLLPKkTGGDKE-; IQAVLLPkKTGGDKE, QAVLLPKkTGGDKE-; IQAVLLPkKTGGDKE, QAVLLPKkTGGDKE-; IQAVLLPkKTGGDKE, QAVLLPKkTGGDKE-; IQAVLLPkKTGGDKE, QAVLLPKkTGGDKE-; IQAVLLPkKTGGDKE, QAVLLPKkTGGDKE-; IQAVLLPkKTGGDKE, QAVLLPKkTGGDKE-; IQAVLLPkKTGGDKE, QAVLLPKkTGGDKE-; IQAVLLPkKTGGDKE, QAVLLPKk…			AVLLPK*K*TGGDKE	2	792.441	6127	6109	26.35	2.993	-0.1515	0.2703	1	C_elegans	1
130	125	Chromatin, DNA-binding, DNA repair or DNA replication protein	his-12; his-16; his-19; his-21; his-3; his-30; his-33; his-43; his-47; his-51; his-53; his-57; his-61; his-65; his-68; his-7	his-12; his-16; his-19; his-21; his-3; his-30; his-33; his-43; his-47; his-51; his-53; his-57; his-61; his-65; his-68; his-7	120, 121; 120, 121; 120, 121; 120, 121; 120, 121; 120, 121; 120, 121; 120, 121; 120, 121; 120, 121; 120, 121; 120, 121; 120, 121; 120, 121; 120, 121; 120, 121	Protein HIS-12	NP_496891; NP_496887; NP_505296; NP_505293; NP_507032; NP_501404; NP_501408; NP_496898; NP_502131; NP_505277; NP_505280; NP_502141; NP_501201; NP_502150; NP_492642; NP_505198	http://www.ncbi.nlm.nih.gov/entrez/query.fcgi?db=protein&cmd=search&term=NP_496891	13; 13; 13; 13; 13; 13; 13; 13; 13; 13; 13; 13; 13; 13; 13; 13	IQAVLLPkKTGGDKE, QAVLLPKkTGGDKE-; IQAVLLPkKTGGDKE, QAVLLPKkTGGDKE-; IQAVLLPkKTGGDKE, QAVLLPKkTGGDKE-; IQAVLLPkKTGGDKE, QAVLLPKkTGGDKE-; IQAVLLPkKTGGDKE, QAVLLPKkTGGDKE-; IQAVLLPkKTGGDKE, QAVLLPKkTGGDKE-; IQAVLLPkKTGGDKE, QAVLLPKkTGGDKE-; IQAVLLPkKTGGDKE, QAVLLPKkTGGDKE-; IQAVLLPkKTGGDKE, QAVLLPKkTGGDKE-; IQAVLLPkKTGGDKE, QAVLLPKkTGGDKE-; IQAVLLPkKTGGDKE, QAVLLPKkTGGDKE-; IQAVLLPkKTGGDKE, QAVLLPKk…			IAQGGVLPNIQAVLLPK*K*TGGDKE	4	669.378	18946	18929	64.75	4.598	0.0337	0.0743	1	C_elegans	1
131	126	Chromatin, DNA-binding, DNA repair or DNA replication protein	his-12; his-16; his-19; his-21; his-3; his-30; his-33; his-35; his-43; his-47; his-51; his-53; his-57; his-61; his-65; his-68; his-7	his-12; his-16; his-19; his-21; his-3; his-30; his-33; his-35; his-43; his-47; his-51; his-53; his-57; his-61; his-65; his-68; his-7	121; 121; 121; 121; 121; 121; 121; 121; 121; 121; 121; 121; 121; 121; 121; 121; 121	Protein HIS-12	NP_496891; NP_496887; NP_505296; NP_505293; NP_507032; NP_501404; NP_501408; NP_505463; NP_496898; NP_502131; NP_505277; NP_505280; NP_502141; NP_501201; NP_502150; NP_492642; NP_505198	http://www.ncbi.nlm.nih.gov/entrez/query.fcgi?db=protein&cmd=search&term=NP_496891	13; 13; 13; 13; 13; 13; 13; 13; 13; 13; 13; 13; 13; 13; 13; 13; 13	QAVLLPKkTGGDKE-; QAVLLPKkTGGDKE-; QAVLLPKkTGGDKE-; QAVLLPKkTGGDKE-; QAVLLPKkTGGDKE-; QAVLLPKkTGGDKE-; QAVLLPKkTGGDKE-; QAVLLPKkTAGDKE-; QAVLLPKkTGGDKE-; QAVLLPKkTGGDKE-; QAVLLPKkTGGDKE-; QAVLLPKkTGGDKE-; QAVLLPKkTGGDKE-; QAVLLPKkTGGDKE-; QAVLLPKkTGGDKE-; QAVLLPKkTGGDKE-; QAVLLPKkTGGDKE-			GGVLPNIQAVLLPKK*	3	554.342	20086	20084	68.58	3.203	0.0361	0.0058	1	C_elegans	1
132	127	Chromatin, DNA-binding, DNA repair or DNA replication protein	his-12; his-16; his-19; his-21; his-3; his-30; his-33; his-35; his-43; his-47; his-51; his-53; his-57; his-61; his-65; his-68; his-7	his-12; his-16; his-19; his-21; his-3; his-30; his-33; his-35; his-43; his-47; his-51; his-53; his-57; his-61; his-65; his-68; his-7	121; 121; 121; 121; 121; 121; 121; 121; 121; 121; 121; 121; 121; 121; 121; 121; 121	Protein HIS-12	NP_496891; NP_496887; NP_505296; NP_505293; NP_507032; NP_501404; NP_501408; NP_505463; NP_496898; NP_502131; NP_505277; NP_505280; NP_502141; NP_501201; NP_502150; NP_492642; NP_505198	http://www.ncbi.nlm.nih.gov/entrez/query.fcgi?db=protein&cmd=search&term=NP_496891	13; 13; 13; 13; 13; 13; 13; 13; 13; 13; 13; 13; 13; 13; 13; 13; 13	QAVLLPKkTGGDKE-; QAVLLPKkTGGDKE-; QAVLLPKkTGGDKE-; QAVLLPKkTGGDKE-; QAVLLPKkTGGDKE-; QAVLLPKkTGGDKE-; QAVLLPKkTGGDKE-; QAVLLPKkTAGDKE-; QAVLLPKkTGGDKE-; QAVLLPKkTGGDKE-; QAVLLPKkTGGDKE-; QAVLLPKkTGGDKE-; QAVLLPKkTGGDKE-; QAVLLPKkTGGDKE-; QAVLLPKkTGGDKE-; QAVLLPKkTGGDKE-; QAVLLPKkTGGDKE-			IAQGGVLPNIQAVLLPKK*	3	658.402	20846	20840	71.23	4.605	0.2889	0.0032	1	C_elegans	1
133	128	Chromatin, DNA-binding, DNA repair or DNA replication protein	his-12; his-16; his-19; his-21; his-3; his-30; his-33; his-35; his-43; his-47; his-51; his-53; his-57; his-61; his-65; his-68; his-7	his-12; his-16; his-19; his-21; his-3; his-30; his-33; his-35; his-43; his-47; his-51; his-53; his-57; his-61; his-65; his-68; his-7	121; 121; 121; 121; 121; 121; 121; 121; 121; 121; 121; 121; 121; 121; 121; 121; 121	Protein HIS-12	NP_496891; NP_496887; NP_505296; NP_505293; NP_507032; NP_501404; NP_501408; NP_505463; NP_496898; NP_502131; NP_505277; NP_505280; NP_502141; NP_501201; NP_502150; NP_492642; NP_505198	http://www.ncbi.nlm.nih.gov/entrez/query.fcgi?db=protein&cmd=search&term=NP_496891	13; 13; 13; 13; 13; 13; 13; 13; 13; 13; 13; 13; 13; 13; 13; 13; 13	QAVLLPKkTGGDKE-; QAVLLPKkTGGDKE-; QAVLLPKkTGGDKE-; QAVLLPKkTGGDKE-; QAVLLPKkTGGDKE-; QAVLLPKkTGGDKE-; QAVLLPKkTGGDKE-; QAVLLPKkTAGDKE-; QAVLLPKkTGGDKE-; QAVLLPKkTGGDKE-; QAVLLPKkTGGDKE-; QAVLLPKkTGGDKE-; QAVLLPKkTGGDKE-; QAVLLPKkTGGDKE-; QAVLLPKkTGGDKE-; QAVLLPKkTGGDKE-; QAVLLPKkTGGDKE-			QGGVLPNIQAVLLPKK*	3	597.028	20001	20000	68.31	4.328	0.0559	0.0409	1	C_elegans	1
134	129	Chromatin, DNA-binding, DNA repair or DNA replication protein	his-12; his-16; his-19; his-21; his-3; his-30; his-33; his-43; his-47; his-51; his-53; his-57; his-61; his-65; his-68; his-7	his-12; his-16; his-19; his-21; his-3; his-30; his-33; his-43; his-47; his-51; his-53; his-57; his-61; his-65; his-68; his-7	121, 126; 121, 126; 121, 126; 121, 126; 121, 126; 121, 126; 121, 126; 121, 126; 121, 126; 121, 126; 121, 126; 121, 126; 121, 126; 121, 126; 121, 126; 121, 126	Protein HIS-12	NP_496891; NP_496887; NP_505296; NP_505293; NP_507032; NP_501404; NP_501408; NP_496898; NP_502131; NP_505277; NP_505280; NP_502141; NP_501201; NP_502150; NP_492642; NP_505198	http://www.ncbi.nlm.nih.gov/entrez/query.fcgi?db=protein&cmd=search&term=NP_496891	13; 13; 13; 13; 13; 13; 13; 13; 13; 13; 13; 13; 13; 13; 13; 13	QAVLLPKkTGGDKE-, PKKTGGDkE------; QAVLLPKkTGGDKE-, PKKTGGDkE------; QAVLLPKkTGGDKE-, PKKTGGDkE------; QAVLLPKkTGGDKE-, PKKTGGDkE------; QAVLLPKkTGGDKE-, PKKTGGDkE------; QAVLLPKkTGGDKE-, PKKTGGDkE------; QAVLLPKkTGGDKE-, PKKTGGDkE------; QAVLLPKkTGGDKE-, PKKTGGDkE------; QAVLLPKkTGGDKE-, PKKTGGDkE------; QAVLLPKkTGGDKE-, PKKTGGDkE------; QAVLLPKkTGGDKE-, PKKTGGDkE------; QAVLLPKkTGGDKE-, PKKTGGDk…			IAQGGVLPNIQAVLLPKK*TGGDK*E	4	669.378	18895	18887	64.59	3.543	0.2019	0.0372	1	C_elegans	1
135	130	Chromatin, DNA-binding, DNA repair or DNA replication protein	his-12; his-16; his-19; his-21; his-3; his-30; his-33; his-43; his-47; his-51; his-53; his-57; his-61; his-65; his-68; his-7	his-12; his-16; his-19; his-21; his-3; his-30; his-33; his-43; his-47; his-51; his-53; his-57; his-61; his-65; his-68; his-7	126; 126; 126; 126; 126; 126; 126; 126; 126; 126; 126; 126; 126; 126; 126; 126	Protein HIS-12	NP_496891; NP_496887; NP_505296; NP_505293; NP_507032; NP_501404; NP_501408; NP_496898; NP_502131; NP_505277; NP_505280; NP_502141; NP_501201; NP_502150; NP_492642; NP_505198	http://www.ncbi.nlm.nih.gov/entrez/query.fcgi?db=protein&cmd=search&term=NP_496891	13; 13; 13; 13; 13; 13; 13; 13; 13; 13; 13; 13; 13; 13; 13; 13	PKKTGGDkE------; PKKTGGDkE------; PKKTGGDkE------; PKKTGGDkE------; PKKTGGDkE------; PKKTGGDkE------; PKKTGGDkE------; PKKTGGDkE------; PKKTGGDkE------; PKKTGGDkE------; PKKTGGDkE------; PKKTGGDkE------; PKKTGGDkE------; PKKTGGDkE------; PKKTGGDkE------; PKKTGGDkE------			LLAGVTIAQGGVLPNIQAVLLPKKTGGDK*E	4	779.453	22896	22877	78.81	3.034	0.3403	0.079	1	C_elegans	1
136	131	Chromatin, DNA-binding, DNA repair or DNA replication protein	his-13; his-17; his-2; his-25; his-27; his-32; his-42; his-45; his-49; his-55; his-59; his-6; his-63; his-71; his-72; his-74; his-9	his-13; his-17; his-2; his-25; his-27; his-32; his-42; his-45; his-49; his-55; his-59; his-6; his-63; his-71; his-72; his-74; his-9	80; 80; 80; 80; 80; 80; 80; 80; 80; 80; 80; 80; 80; 80; 80; 80; 80	Protein HIS-13	NP_496890; NP_505297; NP_507033; NP_496895; NP_505292; NP_501407; NP_496899; NP_502134; NP_505276; NP_502138; NP_501204; NP_505199; NP_502153; NP_509344; NP_001255163; NP_506164; NP_496894	http://www.ncbi.nlm.nih.gov/entrez/query.fcgi?db=protein&cmd=search&term=NP_496890	15; 15; 15; 15; 15; 15; 15; 15; 15; 15; 15; 15; 15; 15; 15; 15; 15	REIAQDFkTDLRFQS; REIAQDFkTDLRFQS; REIAQDFkTDLRFQS; REIAQDFkTDLRFQS; REIAQDFkTDLRFQS; REIAQDFkTDLRFQS; REIAQDFkTDLRFQS; REIAQDFkTDLRFQS; REIAQDFkTDLRFQS; REIAQDFkTDLRFQS; REIAQDFkTDLRFQS; REIAQDFkTDLRFQS; REIAQDFkTDLRFQS; REIAQDFkTDLRFQS; REIAQDFkTDLRFQS; REIAQDFkTDLRFQS; REIAQDFkTDLRFQS			EIAQDFK*TDLR	3	483.916	12455	12453	44.11	1.99	-0.1242	0.1092	1	C_elegans	1
137	132	Chromatin, DNA-binding, DNA repair or DNA replication protein	his-35	his-35	120, 121	Protein HIS-35	NP_505463	http://www.ncbi.nlm.nih.gov/entrez/query.fcgi?db=protein&cmd=search&term=NP_505463	13	IQAVLLPkKTAGDKE, QAVLLPKkTAGDKE-			AVLLPK*K*TAGDKE	2	799.449	6533	6514	27.61	3.195	-0.5257	0.3318	1	C_elegans	1
138	133	Chromatin, DNA-binding, DNA repair or DNA replication protein	his-39	his-39	103	Protein HIS-39	NP_505201	http://www.ncbi.nlm.nih.gov/entrez/query.fcgi?db=protein&cmd=search&term=NP_505201	12	EGTNAVTkYTSSK--			NAVTK*YTSSK	2	606.815	5257	5250	23.92	2.704	-0.668	0.3139	1	C_elegans	1
139	134	Chromatin, DNA-binding, DNA repair or DNA replication protein	his-48; his-58; his-62; his-66	his-48; his-58; his-62; his-66	22; 22; 22; 22	Protein HIS-48	NP_502132; NP_502140; NP_501202; NP_502149	http://www.ncbi.nlm.nih.gov/entrez/query.fcgi?db=protein&cmd=search&term=NP_502132	14; 14; 14; 14	KTVVAKPkDGKKRRH; KTVVAKPkDGKKRRH; KTVVAKPkDGKKRRH; KTVVAKPkDGKKRRH			TVVAKPK*DGK	2	578.838	1753	1743	13.48	2.245	-0.8732	0.0945	1	C_elegans	1
140	135	Chromatin, DNA-binding, DNA repair or DNA replication protein	his-74	his-74	57	Protein HIS-74	NP_506164	http://www.ncbi.nlm.nih.gov/entrez/query.fcgi?db=protein&cmd=search&term=NP_506164	15	REIRRYQkSTELLLR			YQK*STELLLR	2	682.88	10853	10836	39.67	2.088	-0.7327	0.1169	1	C_elegans	1
141	136	Chromatin, DNA-binding, DNA repair or DNA replication protein	hrp-1	hrp-1	61	Protein HRP-1, isoform d	NP_001040945	http://www.ncbi.nlm.nih.gov/entrez/query.fcgi?db=protein&cmd=search&term=NP_001040945	36	VMRDPTTkRSRGFGF			EFYSQFGEITDIIVM#RDPTTK*R	4	694.846	21936	21932	75.15	2.792	0.0864	0.1281	1	C_elegans	1
142	137	Chromatin, DNA-binding, DNA repair or DNA replication protein	inf-1	inf-1	381	Protein INF-1, isoform a	NP_001022623	http://www.ncbi.nlm.nih.gov/entrez/query.fcgi?db=protein&cmd=search&term=NP_001022623	45	ENDARQLkEIESYYT			QLK*EIESYYTTQIEEM#PESIADLI	3	991.814	25126	25120	88.37	3.59	0.3565	0.2642	1	C_elegans	1
143	138	Chromatin, DNA-binding, DNA repair or DNA replication protein	inf-1	inf-1	67	Protein INF-1, isoform a	NP_001022623	http://www.ncbi.nlm.nih.gov/entrez/query.fcgi?db=protein&cmd=search&term=NP_001022623	45	IVPCTTGkDVIAQAQ			TTGK*DVIAQAQSGTGK	3	559.292	7981	7963	31.65	3.284	0.4535	0.2695	1	C_elegans	1
144	139	Chromatin, DNA-binding, DNA repair or DNA replication protein	let-92	let-92	30	Protein LET-92	NP_502247	http://www.ncbi.nlm.nih.gov/entrez/query.fcgi?db=protein&cmd=search&term=NP_502247	36	IEQLYECkPLSENQV			ALIVDVDQWIEQLYECK*PLSENQVK	3	1044.53	27057	27045	97.45	4.38	-0.4758	0.1168	1	C_elegans	1
145	140	Chromatin, DNA-binding, DNA repair or DNA replication protein	let-92	let-92	30	Protein LET-92	NP_502247	http://www.ncbi.nlm.nih.gov/entrez/query.fcgi?db=protein&cmd=search&term=NP_502247	36	IEQLYECkPLSENQV			ALIVDVDQWIEQLYECK*PLSENQVK	3	1044.53	27076	27066	97.54	2.896	-0.198	0.1449	1	C_elegans	1
146	141	Chromatin, DNA-binding, DNA repair or DNA replication protein	let-92	let-92	30	Protein LET-92	NP_502247	http://www.ncbi.nlm.nih.gov/entrez/query.fcgi?db=protein&cmd=search&term=NP_502247	36	IEQLYECkPLSENQV			ALIVDVDQWIEQLYECK*PLSENQVK	4	783.648	27016	27003	97.25	4.091	0.2842	0.2211	1	C_elegans	1
147	142	Chromatin, DNA-binding, DNA repair or DNA replication protein	met-2	met-2	1110	Protein MET-2	NP_498848	http://www.ncbi.nlm.nih.gov/entrez/query.fcgi?db=protein&cmd=search&term=NP_498848	148	KDTVELEkGREDHET			DTVELEK*GR	2	580.799	5820	5815	25.52	3.109	-0.9392	0.3139	1	C_elegans	1
148	143	Chromatin, DNA-binding, DNA repair or DNA replication protein	met-2	met-2	1110	Protein MET-2	NP_498848	http://www.ncbi.nlm.nih.gov/entrez/query.fcgi?db=protein&cmd=search&term=NP_498848	148	KDTVELEkGREDHET			NADQYFADLDLKDTVELEK*GR	3	852.086	19004	18992	64.95	3.293	-0.4267	0.3112	1	C_elegans	1
149	144	Chromatin, DNA-binding, DNA repair or DNA replication protein	met-2	met-2	1110	Protein MET-2	NP_498848	http://www.ncbi.nlm.nih.gov/entrez/query.fcgi?db=protein&cmd=search&term=NP_498848	148	KDTVELEkGREDHET			NADQYFADLDLKDTVELEK*GR	4	639.316	19014	19013	64.99	3.957	0.094	0.3014	1	C_elegans	1
150	145	Chromatin, DNA-binding, DNA repair or DNA replication protein	png-1	png-1	122	Protein PNG-1	NP_492913	http://www.ncbi.nlm.nih.gov/entrez/query.fcgi?db=protein&cmd=search&term=NP_492913	69	NAASDSEkRFLEQFV			QHYSPTPANPNAASDSEK*R	3	728.674	5120	5104	23.55	2.644	-1.369	0.1932	1	C_elegans	1
151	146	Chromatin, DNA-binding, DNA repair or DNA replication protein	rack-1	rack-1	218	Protein RACK-1	NP_501859	http://www.ncbi.nlm.nih.gov/entrez/query.fcgi?db=protein&cmd=search&term=NP_501859	36	SLCASGGkDGQAMLW			GGK*DGQAMLWDLNEGK	3	611.625	15449	15443	53.53	3.395	-0.2346	0.2062	1	C_elegans	1
152	147	Chromatin, DNA-binding, DNA repair or DNA replication protein	rack-1	rack-1	218	Protein RACK-1	NP_501859	http://www.ncbi.nlm.nih.gov/entrez/query.fcgi?db=protein&cmd=search&term=NP_501859	36	SLCASGGkDGQAMLW			GYVNTVTVSPDGSLCASGGK*DGQAM#LWDLNEGK	3	1186.22	18560	18551	63.46	3.523	-0.3486	0.0644	1	C_elegans	1
153	148	Chromatin, DNA-binding, DNA repair or DNA replication protein	rack-1	rack-1	218	Protein RACK-1	NP_501859	http://www.ncbi.nlm.nih.gov/entrez/query.fcgi?db=protein&cmd=search&term=NP_501859	36	SLCASGGkDGQAMLW			TVTVSPDGSLCASGGK*DGQAM#LWDLNEGK	3	1041.82	17141	17123	58.89	4.199	-0.3074	0.2107	1	C_elegans	1
154	149	Chromatin, DNA-binding, DNA repair or DNA replication protein	rack-1	rack-1	271	Protein RACK-1	NP_501859	http://www.ncbi.nlm.nih.gov/entrez/query.fcgi?db=protein&cmd=search&term=NP_501859	36	IWDLEDKkEIEELKP			IWDLEDKK*EIEELKPEIASSGSSR	4	719.119	16646	16640	57.31	3.798	-0.6438	0.0259	1	C_elegans	1
155	150	Chromatin, DNA-binding, DNA repair or DNA replication protein	rack-1	rack-1	30	Protein RACK-1	NP_501859	http://www.ncbi.nlm.nih.gov/entrez/query.fcgi?db=protein&cmd=search&term=NP_501859	36	ATYTRNDkTTVLSSS			NDK*TTVLSSSR	2	661.339	5530	5523	24.68	3.753	-0.9912	0.4194	1	C_elegans	1
156	151	Chromatin, DNA-binding, DNA repair or DNA replication protein	rack-1	rack-1	30	Protein RACK-1	NP_501859	http://www.ncbi.nlm.nih.gov/entrez/query.fcgi?db=protein&cmd=search&term=NP_501859	36	ATYTRNDkTTVLSSS			NDK*TTVLSSSR	3	441.228	5524	5523	24.67	1.985	-0.5221	0.098	1	C_elegans	1
157	152	Chromatin, DNA-binding, DNA repair or DNA replication protein	rad-23	rad-23	36	Protein RAD-23	NP_496488	http://www.ncbi.nlm.nih.gov/entrez/query.fcgi?db=protein&cmd=search&term=NP_496488	35	KALVASEkGDDYAPE			ALVASEK*GDDYAPELQK	3	649.994	11862	11844	42.46	2.472	-0.7546	0.0911	1	C_elegans	1
158	153	Chromatin, DNA-binding, DNA repair or DNA replication protein	rad-23	rad-23	52	Protein RAD-23	NP_496488	http://www.ncbi.nlm.nih.gov/entrez/query.fcgi?db=protein&cmd=search&term=NP_496488	35	QKLIYNGkILDDSVK			LIYNGK*ILDDSVK	2	796.438	14042	14036	49.25	3.705	-0.3267	0.285	1	C_elegans	1
159	154	Chromatin, DNA-binding, DNA repair or DNA replication protein	rad-23	rad-23	52	Protein RAD-23	NP_496488	http://www.ncbi.nlm.nih.gov/entrez/query.fcgi?db=protein&cmd=search&term=NP_496488	35	QKLIYNGkILDDSVK			LIYNGK*ILDDSVK	3	531.294	14016	14015	49.17	3.434	0.4963	0.1218	1	C_elegans	1
160	155	Chromatin, DNA-binding, DNA repair or DNA replication protein	rad-23	rad-23	52	Protein RAD-23	NP_496488	http://www.ncbi.nlm.nih.gov/entrez/query.fcgi?db=protein&cmd=search&term=NP_496488	35	QKLIYNGkILDDSVK			LIYNGK*ILDDSVKVGEVGFDSSK	3	866.453	17987	17984	61.63	4.011	-0.6314	0.2635	1	C_elegans	1
161	156	Chromatin, DNA-binding, DNA repair or DNA replication protein	rad-23	rad-23	52	Protein RAD-23	NP_496488	http://www.ncbi.nlm.nih.gov/entrez/query.fcgi?db=protein&cmd=search&term=NP_496488	35	QKLIYNGkILDDSVK			LIYNGK*ILDDSVKVGEVGFDSSK	4	650.092	18007	18005	61.7	3.091	0.0963	0.1265	1	C_elegans	1
162	157	Chromatin, DNA-binding, DNA repair or DNA replication protein	rpa-1	rpa-1	137	Protein RPA-1	NP_495606	http://www.ncbi.nlm.nih.gov/entrez/query.fcgi?db=protein&cmd=search&term=NP_495606	73	VLTSPEVkPRSHSGK			YHQVLTSPEVK*PR	3	556.634	7823	7816	31.22	3.24	-1.0013	0.1533	1	C_elegans	1
163	158	Chromatin, DNA-binding, DNA repair or DNA replication protein	skr-12; skr-13	skr-12; skr-13	66; 66	Protein SKR-12	NP_503045; NP_503042	http://www.ncbi.nlm.nih.gov/entrez/query.fcgi?db=protein&cmd=search&term=NP_503045	19; 19	PVTNVNGkTMAKVAE; PVTNVNGkTMAKVAE			TLSNLIENLGYTIENIETRDPIPVTNVNGK*TM#AK	4	973.006	27130	27129	97.8	4.284	-0.1466	0.1029	1	C_elegans	1
164	159	Chromatin, DNA-binding, DNA repair or DNA replication protein	skr-12; skr-13	skr-12; skr-13	66; 66	Protein SKR-12	NP_503045; NP_503042	http://www.ncbi.nlm.nih.gov/entrez/query.fcgi?db=protein&cmd=search&term=NP_503045	19; 19	PVTNVNGkTMAKVAE; PVTNVNGkTMAKVAE			TLSNLIENLGYTIENIETRDPIPVTNVNGK*TM#AK	4	973.006	27167	27165	97.98	4.214	-0.2391	0.1202	1	C_elegans	1
165	160	Chromatin, DNA-binding, DNA repair or DNA replication protein	smk-1	smk-1	406	Protein SMK-1, isoform a	NP_001023909	http://www.ncbi.nlm.nih.gov/entrez/query.fcgi?db=protein&cmd=search&term=NP_001023909	123	FEFDPAYkHPRKHRD			NTVIEM#LLDDNNIKDVIGM#FEFDPAYK*HPR	5	736.96	26171	26163	93.26	4.34	-0.0435	0.1431	1	C_elegans	1
166	161	Chromatin, DNA-binding, DNA repair or DNA replication protein	smk-1	smk-1	406	Protein SMK-1, isoform a	NP_001023909	http://www.ncbi.nlm.nih.gov/entrez/query.fcgi?db=protein&cmd=search&term=NP_001023909	123	FEFDPAYkHPRKHRD			NTVIEM#LLDDNNIKDVIGM#FEFDPAYK*HPR	5	736.96	26299	26289	93.87	3.26	-0.7335	0.2155	1	C_elegans	1
167	Cytoskeletal protein
168	162	Cytoskeletal protein	ZC416.6	ZC416.6	233	Protein ZC416.6	NP_500385	http://www.ncbi.nlm.nih.gov/entrez/query.fcgi?db=protein&cmd=search&term=NP_500385	71	AEPSVVDkAHWEFAE			CAVWAEPSVVDK*AHWEFAETEDILASAEEIAGK	4	943.95	26775	26764	96.09	3.72	0.0106	0.2103	1	C_elegans	1
169	163	Cytoskeletal protein	act-1; act-2; act-3; act-4	act-1; act-2; act-3; act-4	114; 114; 114; 114	Protein ACT-1	NP_505819; NP_505818; NP_505817; NP_508841	http://www.ncbi.nlm.nih.gov/entrez/query.fcgi?db=protein&cmd=search&term=NP_505819	42; 42; 42; 42	TEAPLNPkANREKMT; TEAPLNPkANREKMT; TEAPLNPkANREKMT; TEAPLNPkANREKMT			VAPEEHPVLLTEAPLNPK*ANR	3	803.768	13799	13784	48.49	3.624	0.0623	0.3336	1	C_elegans	1
170	164	Cytoskeletal protein	act-1; act-2; act-3; act-4	act-1; act-2; act-3; act-4	114; 114; 114; 114	Protein ACT-1	NP_505819; NP_505818; NP_505817; NP_508841	http://www.ncbi.nlm.nih.gov/entrez/query.fcgi?db=protein&cmd=search&term=NP_505819	42; 42; 42; 42	TEAPLNPkANREKMT; TEAPLNPkANREKMT; TEAPLNPkANREKMT; TEAPLNPkANREKMT			VAPEEHPVLLTEAPLNPK*ANR	4	603.078	13747	13742	48.34	2.198	-1.0377	0.0896	1	C_elegans	1
171	165	Cytoskeletal protein	act-1; act-2; act-3; act-4	act-1; act-2; act-3; act-4	192; 192; 192; 192	Protein ACT-1	NP_505819; NP_505818; NP_505817; NP_508841	http://www.ncbi.nlm.nih.gov/entrez/query.fcgi?db=protein&cmd=search&term=NP_505819	42; 42; 42; 42	DLTDYLMkILTERGY; DLTDYLMkILTERGY; DLTDYLMkILTERGY; DLTDYLMkILTERGY			DLTDYLMK*ILTER	3	575.634	27290	27285	98.58	3.362	-0.087	0.2876	1	C_elegans	1
172	166	Cytoskeletal protein	act-1; act-2; act-3; act-4	act-1; act-2; act-3; act-4	192; 192; 192; 192	Protein ACT-1	NP_505819; NP_505818; NP_505817; NP_508841	http://www.ncbi.nlm.nih.gov/entrez/query.fcgi?db=protein&cmd=search&term=NP_505819	42; 42; 42; 42	DLTDYLMkILTERGY; DLTDYLMkILTERGY; DLTDYLMkILTERGY; DLTDYLMkILTERGY			DLTDYLM#K*ILTER	2	870.946	25397	25391	89.63	3.887	0.0172	0.3236	1	C_elegans	1
173	167	Cytoskeletal protein	act-1; act-2; act-3; act-4	act-1; act-2; act-3; act-4	192; 192; 192; 192	Protein ACT-1	NP_505819; NP_505818; NP_505817; NP_508841	http://www.ncbi.nlm.nih.gov/entrez/query.fcgi?db=protein&cmd=search&term=NP_505819	42; 42; 42; 42	DLTDYLMkILTERGY; DLTDYLMkILTERGY; DLTDYLMkILTERGY; DLTDYLMkILTERGY			DLTDYLM#K*ILTER	3	580.966	25371	25370	89.51	3.113	0.2987	0.2699	1	C_elegans	1
174	168	Cytoskeletal protein	act-1; act-2; act-3; act-4	act-1; act-2; act-3; act-4	192; 192; 192; 192	Protein ACT-1	NP_505819; NP_505818; NP_505817; NP_508841	http://www.ncbi.nlm.nih.gov/entrez/query.fcgi?db=protein&cmd=search&term=NP_505819	42; 42; 42; 42	DLTDYLMkILTERGY; DLTDYLMkILTERGY; DLTDYLMkILTERGY; DLTDYLMkILTERGY			LDLAGRDLTDYLM#K*ILTER	3	789.418	25440	25433	89.83	3.179	0.3212	0.2948	1	C_elegans	1
175	169	Cytoskeletal protein	act-1; act-2; act-3; act-4	act-1; act-2; act-3; act-4	192; 192; 192; 192	Protein ACT-1	NP_505819; NP_505818; NP_505817; NP_508841	http://www.ncbi.nlm.nih.gov/entrez/query.fcgi?db=protein&cmd=search&term=NP_505819	42; 42; 42; 42	DLTDYLMkILTERGY; DLTDYLMkILTERGY; DLTDYLMkILTERGY; DLTDYLMkILTERGY			LDLAGRDLTDYLM#K*ILTER	3	789.418	25470	25454	89.97	3.043	0.3212	0.1285	1	C_elegans	1
176	170	Cytoskeletal protein	act-1; act-2; act-3; act-4	act-1; act-2; act-3; act-4	192; 192; 192; 192	Protein ACT-1	NP_505819; NP_505818; NP_505817; NP_508841	http://www.ncbi.nlm.nih.gov/entrez/query.fcgi?db=protein&cmd=search&term=NP_505819	42; 42; 42; 42	DLTDYLMkILTERGY; DLTDYLMkILTERGY; DLTDYLMkILTERGY; DLTDYLMkILTERGY			LDLAGRDLTDYLM#K*ILTER	4	592.315	25380	25370	89.55	3.232	-0.1902	0.154	1	C_elegans	1
177	171	Cytoskeletal protein	act-1; act-2; act-3; act-4	act-1; act-2; act-3; act-4	239; 239; 239; 239	Protein ACT-1	NP_505819; NP_505818; NP_505817; NP_508841	http://www.ncbi.nlm.nih.gov/entrez/query.fcgi?db=protein&cmd=search&term=NP_505819	42; 42; 42; 42	ASSSSLEkSYELPDG; ASSSSLEkSYELPDG; ASSSSLEkSYELPDG; ASSSSLEkSYELPDG			LCYVALDFEQEMATAASSSSLEK*SYELPDGQVITVGNER	3	1474.7	25342	25328	89.37	3.937	2.6639	0.3941	1	C_elegans	1
178	172	Cytoskeletal protein	act-1; act-2; act-3; act-4; act-5	act-1; act-2; act-3; act-4; act-5	51; 51; 51; 51; 50	Protein ACT-1	NP_505819; NP_505818; NP_505817; NP_508841; NP_499809	http://www.ncbi.nlm.nih.gov/entrez/query.fcgi?db=protein&cmd=search&term=NP_505819	42; 42; 42; 42; 42	VMVGMGQkDSYVGDE; VMVGMGQkDSYVGDE; VMVGMGQkDSYVGDE; VMVGMGQkDSYVGDE; VMVGMGQkDSYVGDE			GQK*DSYVGDEAQSKR	3	594.619	4186	4175	20.94	3.508	-0.6903	0.4017	1	C_elegans	1
179	173	Cytoskeletal protein	act-1; act-2; act-3; act-4; act-5	act-1; act-2; act-3; act-4; act-5	51; 51; 51; 51; 50	Protein ACT-1	NP_505819; NP_505818; NP_505817; NP_508841; NP_499809	http://www.ncbi.nlm.nih.gov/entrez/query.fcgi?db=protein&cmd=search&term=NP_505819	42; 42; 42; 42; 42	VMVGMGQkDSYVGDE; VMVGMGQkDSYVGDE; VMVGMGQkDSYVGDE; VMVGMGQkDSYVGDE; VMVGMGQkDSYVGDE			HQGVMVGMGQK*DSYVGDEAQSK	3	822.378	10199	10185	37.85	4.823	-1.4644	0.5295	1	C_elegans	1
180	174	Cytoskeletal protein	act-1; act-2; act-3; act-4; act-5	act-1; act-2; act-3; act-4; act-5	51; 51; 51; 51; 50	Protein ACT-1	NP_505819; NP_505818; NP_505817; NP_508841; NP_499809	http://www.ncbi.nlm.nih.gov/entrez/query.fcgi?db=protein&cmd=search&term=NP_505819	42; 42; 42; 42; 42	VMVGMGQkDSYVGDE; VMVGMGQkDSYVGDE; VMVGMGQkDSYVGDE; VMVGMGQkDSYVGDE; VMVGMGQkDSYVGDE			HQGVMVGMGQK*DSYVGDEAQSK	4	617.035	10210	10206	37.89	3.22	-1.8944	0.2549	1	C_elegans	1
181	175	Cytoskeletal protein	act-1; act-2; act-3; act-4; act-5	act-1; act-2; act-3; act-4; act-5	51; 51; 51; 51; 50	Protein ACT-1	NP_505819; NP_505818; NP_505817; NP_508841; NP_499809	http://www.ncbi.nlm.nih.gov/entrez/query.fcgi?db=protein&cmd=search&term=NP_505819	42; 42; 42; 42; 42	VMVGMGQkDSYVGDE; VMVGMGQkDSYVGDE; VMVGMGQkDSYVGDE; VMVGMGQkDSYVGDE; VMVGMGQkDSYVGDE			HQGVMVGM#GQK*DSYVGDEAQSK	4	621.034	7958	7942	31.59	3.805	-1.0197	0.1532	1	C_elegans	1
182	176	Cytoskeletal protein	act-1; act-2; act-3; act-4; act-5	act-1; act-2; act-3; act-4; act-5	51; 51; 51; 51; 50	Protein ACT-1	NP_505819; NP_505818; NP_505817; NP_508841; NP_499809	http://www.ncbi.nlm.nih.gov/entrez/query.fcgi?db=protein&cmd=search&term=NP_505819	42; 42; 42; 42; 42	VMVGMGQkDSYVGDE; VMVGMGQkDSYVGDE; VMVGMGQkDSYVGDE; VMVGMGQkDSYVGDE; VMVGMGQkDSYVGDE			HQGVM#VGM#GQK*DSYVGDEAQSK	3	833.041	7121	7102	29.27	3.285	-0.3564	0.3371	1	C_elegans	1
183	177	Cytoskeletal protein	act-1; act-2; act-3; act-4; act-5	act-1; act-2; act-3; act-4; act-5	51; 51; 51; 51; 50	Protein ACT-1	NP_505819; NP_505818; NP_505817; NP_508841; NP_499809	http://www.ncbi.nlm.nih.gov/entrez/query.fcgi?db=protein&cmd=search&term=NP_505819	42; 42; 42; 42; 42	VMVGMGQkDSYVGDE; VMVGMGQkDSYVGDE; VMVGMGQkDSYVGDE; VMVGMGQkDSYVGDE; VMVGMGQkDSYVGDE			HQGVM#VGM#GQK*DSYVGDEAQSK	4	625.033	7069	7060	29.13	4.035	-1.0292	0.4391	1	C_elegans	1
184	178	Cytoskeletal protein	act-1; act-2; act-3; act-4; act-5	act-1; act-2; act-3; act-4; act-5	51; 51; 51; 51; 50	Protein ACT-1	NP_505819; NP_505818; NP_505817; NP_508841; NP_499809	http://www.ncbi.nlm.nih.gov/entrez/query.fcgi?db=protein&cmd=search&term=NP_505819	42; 42; 42; 42; 42	VMVGMGQkDSYVGDE; VMVGMGQkDSYVGDE; VMVGMGQkDSYVGDE; VMVGMGQkDSYVGDE; VMVGMGQkDSYVGDE			HQGVMVGMGQK*DSYVGDEAQSKR	4	656.06	9210	9198	35.06	4.501	-1.2055	0.3232	1	C_elegans	1
185	179	Cytoskeletal protein	act-1; act-2; act-3; act-4; act-5	act-1; act-2; act-3; act-4; act-5	51; 51; 51; 51; 50	Protein ACT-1	NP_505819; NP_505818; NP_505817; NP_508841; NP_499809	http://www.ncbi.nlm.nih.gov/entrez/query.fcgi?db=protein&cmd=search&term=NP_505819	42; 42; 42; 42; 42	VMVGMGQkDSYVGDE; VMVGMGQkDSYVGDE; VMVGMGQkDSYVGDE; VMVGMGQkDSYVGDE; VMVGMGQkDSYVGDE			HQGVM#VGMGQK*DSYVGDEAQSKR	4	660.059	8132	8131	32.07	4.271	-1.0011	0.3062	1	C_elegans	1
186	180	Cytoskeletal protein	act-1; act-2; act-3; act-4; act-5	act-1; act-2; act-3; act-4; act-5	51; 51; 51; 51; 50	Protein ACT-1	NP_505819; NP_505818; NP_505817; NP_508841; NP_499809	http://www.ncbi.nlm.nih.gov/entrez/query.fcgi?db=protein&cmd=search&term=NP_505819	42; 42; 42; 42; 42	VMVGMGQkDSYVGDE; VMVGMGQkDSYVGDE; VMVGMGQkDSYVGDE; VMVGMGQkDSYVGDE; VMVGMGQkDSYVGDE			HQGVM#VGM#GQK*DSYVGDEAQSKR	4	664.058	6417	6409	27.3	4.66	-0.5578	0.4292	1	C_elegans	1
187	181	Cytoskeletal protein	act-1; act-2; act-3; act-4; act-5	act-1; act-2; act-3; act-4; act-5	51; 51; 51; 51; 50	Protein ACT-1	NP_505819; NP_505818; NP_505817; NP_508841; NP_499809	http://www.ncbi.nlm.nih.gov/entrez/query.fcgi?db=protein&cmd=search&term=NP_505819	42; 42; 42; 42; 42	VMVGMGQkDSYVGDE; VMVGMGQkDSYVGDE; VMVGMGQkDSYVGDE; VMVGMGQkDSYVGDE; VMVGMGQkDSYVGDE			VGMGQK*DSYVGDEAQSK	3	638.295	7929	7921	31.51	2.49	-0.7789	0.193	1	C_elegans	1
188	182	Cytoskeletal protein	act-1; act-2; act-3; act-4; act-5	act-1; act-2; act-3; act-4; act-5	51; 51; 51; 51; 50	Protein ACT-1	NP_505819; NP_505818; NP_505817; NP_508841; NP_499809	http://www.ncbi.nlm.nih.gov/entrez/query.fcgi?db=protein&cmd=search&term=NP_505819	42; 42; 42; 42; 42	VMVGMGQkDSYVGDE; VMVGMGQkDSYVGDE; VMVGMGQkDSYVGDE; VMVGMGQkDSYVGDE; VMVGMGQkDSYVGDE			VGM#GQK*DSYVGDEAQSK	3	643.627	5789	5774	25.41	4.178	-0.9747	0.3595	1	C_elegans	1
189	183	Cytoskeletal protein	act-1; act-2; act-3; act-4; act-5	act-1; act-2; act-3; act-4; act-5	51; 51; 51; 51; 50	Protein ACT-1	NP_505819; NP_505818; NP_505817; NP_508841; NP_499809	http://www.ncbi.nlm.nih.gov/entrez/query.fcgi?db=protein&cmd=search&term=NP_505819	42; 42; 42; 42; 42	VMVGMGQkDSYVGDE; VMVGMGQkDSYVGDE; VMVGMGQkDSYVGDE; VMVGMGQkDSYVGDE; VMVGMGQkDSYVGDE			VGMGQK*DSYVGDEAQSKR	3	690.329	7070	7060	29.13	3.998	-0.9328	0.3854	1	C_elegans	1
190	184	Cytoskeletal protein	act-1; act-2; act-3; act-4; act-5	act-1; act-2; act-3; act-4; act-5	51, 62; 51, 62; 51, 62; 51, 62; 50, 61	Protein ACT-1	NP_505819; NP_505818; NP_505817; NP_508841; NP_499809	http://www.ncbi.nlm.nih.gov/entrez/query.fcgi?db=protein&cmd=search&term=NP_505819	42; 42; 42; 42; 42	VMVGMGQkDSYVGDE, VGDEAQSkRGILTLK; VMVGMGQkDSYVGDE, VGDEAQSkRGILTLK; VMVGMGQkDSYVGDE, VGDEAQSkRGILTLK; VMVGMGQkDSYVGDE, VGDEAQSkRGILTLK; VMVGMGQkDSYVGDE, VGDEAQSkRGILTLK			GQK*DSYVGDEAQSK*R	3	632.633	4680	4663	22.34	4.095	-0.9863	0.2857	1	C_elegans	1
191	185	Cytoskeletal protein	act-1; act-2; act-3; act-4; act-5	act-1; act-2; act-3; act-4; act-5	51, 62; 51, 62; 51, 62; 51, 62; 50, 61	Protein ACT-1	NP_505819; NP_505818; NP_505817; NP_508841; NP_499809	http://www.ncbi.nlm.nih.gov/entrez/query.fcgi?db=protein&cmd=search&term=NP_505819	42; 42; 42; 42; 42	VMVGMGQkDSYVGDE, VGDEAQSkRGILTLK; VMVGMGQkDSYVGDE, VGDEAQSkRGILTLK; VMVGMGQkDSYVGDE, VGDEAQSkRGILTLK; VMVGMGQkDSYVGDE, VGDEAQSkRGILTLK; VMVGMGQkDSYVGDE, VGDEAQSkRGILTLK			HQGVMVGMGQK*DSYVGDEAQSK*R	4	684.571	9403	9387	35.62	4.091	-1.1407	0.3178	1	C_elegans	1
192	186	Cytoskeletal protein	act-1; act-2; act-3; act-4; act-5	act-1; act-2; act-3; act-4; act-5	51, 62; 51, 62; 51, 62; 51, 62; 50, 61	Protein ACT-1	NP_505819; NP_505818; NP_505817; NP_508841; NP_499809	http://www.ncbi.nlm.nih.gov/entrez/query.fcgi?db=protein&cmd=search&term=NP_505819	42; 42; 42; 42; 42	VMVGMGQkDSYVGDE, VGDEAQSkRGILTLK; VMVGMGQkDSYVGDE, VGDEAQSkRGILTLK; VMVGMGQkDSYVGDE, VGDEAQSkRGILTLK; VMVGMGQkDSYVGDE, VGDEAQSkRGILTLK; VMVGMGQkDSYVGDE, VGDEAQSkRGILTLK			HQGVMVGM#GQK*DSYVGDEAQSK*R	4	688.57	7453	7438	30.18	3.019	-1.0177	0.1016	1	C_elegans	1
193	187	Cytoskeletal protein	act-1; act-2; act-3; act-4; act-5	act-1; act-2; act-3; act-4; act-5	62; 62; 62; 62; 61	Protein ACT-1	NP_505819; NP_505818; NP_505817; NP_508841; NP_499809	http://www.ncbi.nlm.nih.gov/entrez/query.fcgi?db=protein&cmd=search&term=NP_505819	42; 42; 42; 42; 42	VGDEAQSkRGILTLK; VGDEAQSkRGILTLK; VGDEAQSkRGILTLK; VGDEAQSkRGILTLK; VGDEAQSkRGILTLK			SYVGDEAQSK*R	2	677.323	4695	4684	22.39	2.87	-0.8126	0.3882	1	C_elegans	1
194	188	Cytoskeletal protein	anc-1	anc-1	8258	Protein ANC-1	NP_491353	http://www.ncbi.nlm.nih.gov/entrez/query.fcgi?db=protein&cmd=search&term=NP_491353	957	LDRIRDLkIDFDDLG			IRDLK*IDFDDLGEALLPLTVAEDELR	4	771.662	27095	27087	97.64	3.368	0.0032	0.1551	1	C_elegans	1
195	189	Cytoskeletal protein	anc-1	anc-1	8258	Protein ANC-1	NP_491353	http://www.ncbi.nlm.nih.gov/entrez/query.fcgi?db=protein&cmd=search&term=NP_491353	957	LDRIRDLkIDFDDLG			IRDLK*IDFDDLGEALLPLTVAEDELR	4	771.662	27187	27184	98.08	2.381	0.0778	0.1482	1	C_elegans	1
196	190	Cytoskeletal protein	lev-11	lev-11	268	Protein LEV-11, isoform a	NP_001021695	http://www.ncbi.nlm.nih.gov/entrez/query.fcgi?db=protein&cmd=search&term=NP_001021695	33	VHEKERYkTISEELD			YK*TISEELDSTFQELSGY	2	1112.52	26500	26496	94.79	5.339	-0.2203	0.4528	1	C_elegans	1
197	191	Cytoskeletal protein	mlc-1; mlc-2	mlc-1; mlc-2	136; 136	Protein MLC-1	NP_510829; NP_510828	http://www.ncbi.nlm.nih.gov/entrez/query.fcgi?db=protein&cmd=search&term=NP_510829	19; 19	PLDEDEVkAMYKGKP; PLDEDEVkAMYKGKP			RGEPLDEDEVK*AMYK	4	474.231	11934	11928	42.66	3.525	-0.3221	0.0788	1	C_elegans	1
198	192	Cytoskeletal protein	mlc-1; mlc-2	mlc-1; mlc-2	136; 136	Protein MLC-1	NP_510829; NP_510828	http://www.ncbi.nlm.nih.gov/entrez/query.fcgi?db=protein&cmd=search&term=NP_510829	19; 19	PLDEDEVkAMYKGKP; PLDEDEVkAMYKGKP			RGEPLDEDEVK*AM#YK	3	637.303	9101	9095	34.75	3.924	-1.487	0.1972	1	C_elegans	1
199	193	Cytoskeletal protein	mlc-1; mlc-2	mlc-1; mlc-2	136; 136	Protein MLC-1	NP_510829; NP_510828	http://www.ncbi.nlm.nih.gov/entrez/query.fcgi?db=protein&cmd=search&term=NP_510829	19; 19	PLDEDEVkAMYKGKP; PLDEDEVkAMYKGKP			RGEPLDEDEVK*AM#YK	3	637.303	9468	9450	35.81	2.61	-1.8378	0.1637	1	C_elegans	1
200	194	Cytoskeletal protein	unc-115	unc-115	76	Protein UNC-115, isoform b	NP_001024542	http://www.ncbi.nlm.nih.gov/entrez/query.fcgi?db=protein&cmd=search&term=NP_001024542	72	DDFRAVSkEITVKTT			AVSK*EITVK	2	544.819	5778	5774	25.38	2.781	0.6246	0.2557	1	C_elegans	1
201	195	Cytoskeletal protein	unc-54	unc-54	1031	Protein UNC-54	NP_493596	http://www.ncbi.nlm.nih.gov/entrez/query.fcgi?db=protein&cmd=search&term=NP_493596	225	DKGNHQNkVKAKLEQ			LM#EDLQSEEDKGNHQNK*VK	3	791.376	5475	5460	24.52	3.776	-1.9181	0.0827	1	C_elegans	1
202	196	Cytoskeletal protein	unc-54	unc-54	1035	Protein UNC-54	NP_493596	http://www.ncbi.nlm.nih.gov/entrez/query.fcgi?db=protein&cmd=search&term=NP_493596	225	HQNKVKAkLEQTLDD			AK*LEQTLDDLEDSLER	3	663.664	21814	21806	74.72	2.938	0.3369	0.3884	1	C_elegans	1
203	197	Cytoskeletal protein	unc-54	unc-54	1090	Protein UNC-54	NP_493596	http://www.ncbi.nlm.nih.gov/entrez/query.fcgi?db=protein&cmd=search&term=NP_493596	225	HDLENNLkKKESELH			HDLENNLK*KK	3	451.581	2822	2812	16.92	2.811	-0.5618	0.133	1	C_elegans	1
204	198	Cytoskeletal protein	unc-54	unc-54	1112	Protein UNC-54	NP_493596	http://www.ncbi.nlm.nih.gov/entrez/query.fcgi?db=protein&cmd=search&term=NP_493596	225	DEQALVSkLQRQIKD			LEDEQALVSK*LQR	3	548.297	14499	14498	50.6	4.511	0.4748	0.3412	1	C_elegans	1
205	199	Cytoskeletal protein	unc-54	unc-54	1112	Protein UNC-54	NP_493596	http://www.ncbi.nlm.nih.gov/entrez/query.fcgi?db=protein&cmd=search&term=NP_493596	225	DEQALVSkLQRQIKD			SRLEDEQALVSK*LQR	3	629.341	13893	13889	48.79	4.123	-0.8749	0.1634	1	C_elegans	1
206	200	Cytoskeletal protein	unc-54	unc-54	1203	Protein UNC-54	NP_493596	http://www.ncbi.nlm.nih.gov/entrez/query.fcgi?db=protein&cmd=search&term=NP_493596	225	NQLGGLRkKHTDAVA			K*KHTDAVAELTDQLDQLNK	3	761.064	16228	16220	55.98	4.19	-0.5699	0.0041	1	C_elegans	1
207	201	Cytoskeletal protein	unc-54	unc-54	1203	Protein UNC-54	NP_493596	http://www.ncbi.nlm.nih.gov/entrez/query.fcgi?db=protein&cmd=search&term=NP_493596	225	NQLGGLRkKHTDAVA			K*KHTDAVAELTDQLDQLNK	3	761.064	16363	16346	56.4	3.557	-0.5743	0.0556	1	C_elegans	1
208	202	Cytoskeletal protein	unc-54	unc-54	1203	Protein UNC-54	NP_493596	http://www.ncbi.nlm.nih.gov/entrez/query.fcgi?db=protein&cmd=search&term=NP_493596	225	NQLGGLRkKHTDAVA			K*KHTDAVAELTDQLDQLNK	4	571.05	16215	16199	55.94	3.754	-0.0175	0.013	1	C_elegans	1
209	203	Cytoskeletal protein	unc-54	unc-54	1259	Protein UNC-54	NP_493596	http://www.ncbi.nlm.nih.gov/entrez/query.fcgi?db=protein&cmd=search&term=NP_493596	225	LNNEKLAkQFELQLT			LAK*QFELQLTELQSK	3	630.683	17588	17585	60.32	3.914	-0.1587	0.2084	1	C_elegans	1
210	204	Cytoskeletal protein	unc-54	unc-54	1286	Protein UNC-54	NP_493596	http://www.ncbi.nlm.nih.gov/entrez/query.fcgi?db=protein&cmd=search&term=NP_493596	225	LQDFTSLkGRLHSEN			QLQDFTSLK*GR	3	469.584	11848	11844	42.43	2.514	-0.7962	0.0927	1	C_elegans	1
211	205	Cytoskeletal protein	unc-54	unc-54	1363	Protein UNC-54	NP_493596	http://www.ncbi.nlm.nih.gov/entrez/query.fcgi?db=protein&cmd=search&term=NP_493596	225	LEEEIEGkNEILRQL			NYQHEAEQLQESLEEEIEGK*NEILR	4	786.379	22595	22583	77.63	3.133	-1.2156	0.0223	1	C_elegans	1
212	206	Cytoskeletal protein	unc-54	unc-54	1425	Protein UNC-54	NP_493596	http://www.ncbi.nlm.nih.gov/entrez/query.fcgi?db=protein&cmd=search&term=NP_493596	225	SKNASLEkTKSRLVG			NASLEK*TK	2	502.772	2067	2056	14.54	2.193	-0.7665	0.1575	1	C_elegans	1
213	207	Cytoskeletal protein	unc-54	unc-54	1425	Protein UNC-54	NP_493596	http://www.ncbi.nlm.nih.gov/entrez/query.fcgi?db=protein&cmd=search&term=NP_493596	225	SKNASLEkTKSRLVG			NASLEK*TK	3	335.517	2081	2077	14.58	1.888	-0.5475	0.0257	1	C_elegans	1
214	208	Cytoskeletal protein	unc-54	unc-54	1492	Protein UNC-54	NP_493596	http://www.ncbi.nlm.nih.gov/entrez/query.fcgi?db=protein&cmd=search&term=NP_493596	225	NTSTDLFkAKNAQEE			NTSTDLFK*AK	2	619.822	8323	8320	32.6	3.023	-1.429	0.0869	1	C_elegans	1
215	209	Cytoskeletal protein	unc-54	unc-54	1492	Protein UNC-54	NP_493596	http://www.ncbi.nlm.nih.gov/entrez/query.fcgi?db=protein&cmd=search&term=NP_493596	225	NTSTDLFkAKNAQEE			NTSTDLFK*AK	3	413.551	8322	8320	32.6	3.019	0.0807	0.0761	1	C_elegans	1
216	210	Cytoskeletal protein	unc-54	unc-54	1512	Protein UNC-54	NP_493596	http://www.ncbi.nlm.nih.gov/entrez/query.fcgi?db=protein&cmd=search&term=NP_493596	225	EGLRRENkSLSQEIK			ENK*SLSQEIK	2	645.338	6377	6375	27.17	2.309	-0.6823	0.1123	1	C_elegans	1
217	211	Cytoskeletal protein	unc-54	unc-54	1512	Protein UNC-54	NP_493596	http://www.ncbi.nlm.nih.gov/entrez/query.fcgi?db=protein&cmd=search&term=NP_493596	225	EGLRRENkSLSQEIK			ENK*SLSQEIK	3	430.561	6410	6409	27.29	2.462	0.566	0.1173	1	C_elegans	1
218	212	Cytoskeletal protein	unc-54	unc-54	1512	Protein UNC-54	NP_493596	http://www.ncbi.nlm.nih.gov/entrez/query.fcgi?db=protein&cmd=search&term=NP_493596	225	EGLRRENkSLSQEIK			ENK*SLSQEIKDLTDQLGEGGR	3	811.073	21261	21260	72.71	4.256	-0.0288	0.2617	1	C_elegans	1
219	213	Cytoskeletal protein	unc-54	unc-54	1512	Protein UNC-54	NP_493596	http://www.ncbi.nlm.nih.gov/entrez/query.fcgi?db=protein&cmd=search&term=NP_493596	225	EGLRRENkSLSQEIK			ENK*SLSQEIKDLTDQLGEGGR	4	608.557	21237	21218	72.61	3.246	1.1805	0.1134	1	C_elegans	1
220	214	Cytoskeletal protein	unc-54	unc-54	1512	Protein UNC-54	NP_493596	http://www.ncbi.nlm.nih.gov/entrez/query.fcgi?db=protein&cmd=search&term=NP_493596	225	EGLRRENkSLSQEIK			RENK*SLSQEIK	2	723.389	4871	4852	22.86	2.79	-0.7678	0.0289	1	C_elegans	1
221	215	Cytoskeletal protein	unc-54	unc-54	1512	Protein UNC-54	NP_493596	http://www.ncbi.nlm.nih.gov/entrez/query.fcgi?db=protein&cmd=search&term=NP_493596	225	EGLRRENkSLSQEIK			RENK*SLSQEIK	3	482.595	4838	4831	22.78	2.996	-0.8923	0.1195	1	C_elegans	1
222	216	Cytoskeletal protein	unc-54	unc-54	1512	Protein UNC-54	NP_493596	http://www.ncbi.nlm.nih.gov/entrez/query.fcgi?db=protein&cmd=search&term=NP_493596	225	EGLRRENkSLSQEIK			RENK*SLSQEIKDLTDQLGEGGR	4	647.582	19520	19517	66.72	3.291	0.1855	0.1176	1	C_elegans	1
223	217	Cytoskeletal protein	unc-54	unc-54	1519	Protein UNC-54	NP_493596	http://www.ncbi.nlm.nih.gov/entrez/query.fcgi?db=protein&cmd=search&term=NP_493596	225	KSLSQEIkDLTDQLG			SLSQEIK*DLTDQLGEGGR	3	687.347	22409	22394	76.95	4.453	-0.5534	0.3631	1	C_elegans	1
224	218	Cytoskeletal protein	unc-54	unc-54	1566	Protein UNC-54	NP_493596	http://www.ncbi.nlm.nih.gov/entrez/query.fcgi?db=protein&cmd=search&term=NP_493596	225	ALEAEESkVLRAQVE			RLEIEKEELQHALDEAEAALEAEESK*VLR	5	693.36	25725	25706	91.17	3.933	-1.545	0.2232	1	C_elegans	1
225	219	Cytoskeletal protein	unc-54	unc-54	1650	Protein UNC-54	NP_493596	http://www.ncbi.nlm.nih.gov/entrez/query.fcgi?db=protein&cmd=search&term=NP_493596	225	KANADAQkNLKRYQE			ANADAQK*NLK	2	593.812	2421	2412	15.6	3.002	-0.5899	0.1067	1	C_elegans	1
226	220	Cytoskeletal protein	unc-54	unc-54	1685	Protein UNC-54	NP_493596	http://www.ncbi.nlm.nih.gov/entrez/query.fcgi?db=protein&cmd=search&term=NP_493596	225	EQFFNAEkRATLLQS			EQFFNAEK*R	3	428.211	8825	8824	34.01	2.667	0.2105	0.3088	1	C_elegans	1
227	221	Cytoskeletal protein	unc-54	unc-54	1694	Protein UNC-54	NP_493596	http://www.ncbi.nlm.nih.gov/entrez/query.fcgi?db=protein&cmd=search&term=NP_493596	225	ATLLQSEkEELLVAN			ATLLQSEK*EELLVANEAAER	3	776.74	18196	18194	62.29	5.476	-0.8118	0.4063	1	C_elegans	1
228	222	Cytoskeletal protein	unc-54	unc-54	1694	Protein UNC-54	NP_493596	http://www.ncbi.nlm.nih.gov/entrez/query.fcgi?db=protein&cmd=search&term=NP_493596	225	ATLLQSEkEELLVAN			ATLLQSEK*EELLVANEAAER	3	776.74	18178	18173	62.24	5.259	-0.8118	0.4132	1	C_elegans	1
229	223	Cytoskeletal protein	unc-54	unc-54	1709	Protein UNC-54	NP_493596	http://www.ncbi.nlm.nih.gov/entrez/query.fcgi?db=protein&cmd=search&term=NP_493596	225	EAAERARkQAEYEAA			ARK*QAEYEAADAR	3	531.597	3366	3350	18.57	3.702	0.1005	0.4122	1	C_elegans	1
230	224	Cytoskeletal protein	unc-54	unc-54	1709	Protein UNC-54	NP_493596	http://www.ncbi.nlm.nih.gov/entrez/query.fcgi?db=protein&cmd=search&term=NP_493596	225	EAAERARkQAEYEAA			K*QAEYEAADAR	2	683.323	4023	4008	20.48	2.974	-0.1611	0.2724	1	C_elegans	1
231	225	Cytoskeletal protein	unc-54	unc-54	1793	Protein UNC-54	NP_493596	http://www.ncbi.nlm.nih.gov/entrez/query.fcgi?db=protein&cmd=search&term=NP_493596	225	QHVDRLRkGLEQQLK			K*GLEQQLK	2	529.304	5578	5565	24.82	2.535	-1.2197	0.1282	1	C_elegans	1
232	226	Cytoskeletal protein	unc-54	unc-54	1800	Protein UNC-54	NP_493596	http://www.ncbi.nlm.nih.gov/entrez/query.fcgi?db=protein&cmd=search&term=NP_493596	225	KGLEQQLkEIQVRLD			GLEQQLK*EIQVR	2	777.933	15502	15485	53.7	3.843	-0.1994	0.1302	1	C_elegans	1
233	227	Cytoskeletal protein	unc-54	unc-54	1800	Protein UNC-54	NP_493596	http://www.ncbi.nlm.nih.gov/entrez/query.fcgi?db=protein&cmd=search&term=NP_493596	225	KGLEQQLkEIQVRLD			GLEQQLK*EIQVR	3	518.958	15486	15485	53.66	3.77	0.0129	0.2779	1	C_elegans	1
234	228	Cytoskeletal protein	unc-54	unc-54	1800	Protein UNC-54	NP_493596	http://www.ncbi.nlm.nih.gov/entrez/query.fcgi?db=protein&cmd=search&term=NP_493596	225	KGLEQQLkEIQVRLD			KGLEQQLK*	2	529.304	5865	5857	25.64	2.011	-1.0685	0.0344	1	C_elegans	1
235	229	Cytoskeletal protein	unc-54	unc-54	1800	Protein UNC-54	NP_493596	http://www.ncbi.nlm.nih.gov/entrez/query.fcgi?db=protein&cmd=search&term=NP_493596	225	KGLEQQLkEIQVRLD			KGLEQQLK*EIQVR	3	561.656	12497	12495	44.22	3.195	-0.202	0.1545	1	C_elegans	1
236	230	Cytoskeletal protein	unc-54	unc-54	1800	Protein UNC-54	NP_493596	http://www.ncbi.nlm.nih.gov/entrez/query.fcgi?db=protein&cmd=search&term=NP_493596	225	KGLEQQLkEIQVRLD			KGLEQQLK*EIQVR	4	421.494	12503	12495	44.24	2.885	-0.2555	0.0978	1	C_elegans	1
237	231	Cytoskeletal protein	unc-54	unc-54	1815	Protein UNC-54	NP_493596	http://www.ncbi.nlm.nih.gov/entrez/query.fcgi?db=protein&cmd=search&term=NP_493596	225	EAEAAALkGGKKVIA			LDEAEAAALK*GGK	2	693.865	9281	9261	35.26	3.504	-0.9158	0.0629	1	C_elegans	1
238	232	Cytoskeletal protein	unc-54	unc-54	1815	Protein UNC-54	NP_493596	http://www.ncbi.nlm.nih.gov/entrez/query.fcgi?db=protein&cmd=search&term=NP_493596	225	EAEAAALkGGKKVIA			LDEAEAAALK*GGK	3	462.912	9265	9261	35.22	3.445	-0.5408	0.0627	1	C_elegans	1
239	233	Cytoskeletal protein	unc-54	unc-54	1815	Protein UNC-54	NP_493596	http://www.ncbi.nlm.nih.gov/entrez/query.fcgi?db=protein&cmd=search&term=NP_493596	225	EAEAAALkGGKKVIA			LDEAEAAALK*GGKK	2	757.912	7509	7501	30.34	3.999	-0.9308	0.0868	1	C_elegans	1
240	234	Cytoskeletal protein	unc-54	unc-54	1818	Protein UNC-54	NP_493596	http://www.ncbi.nlm.nih.gov/entrez/query.fcgi?db=protein&cmd=search&term=NP_493596	225	AAALKGGkKVIAKLE			LDEAEAAALKGGK*	3	462.912	9329	9324	35.4	4.12	-0.5481	0.0609	1	C_elegans	1
241	235	Cytoskeletal protein	unc-54	unc-54	1847	Protein UNC-54	NP_493596	http://www.ncbi.nlm.nih.gov/entrez/query.fcgi?db=protein&cmd=search&term=NP_493596	225	RRFQDANkNLGRADR			FQDANK*NLGR	2	638.823	5437	5418	24.41	2.652	-1.1593	0.1995	1	C_elegans	1
242	236	Cytoskeletal protein	unc-54	unc-54	1847	Protein UNC-54	NP_493596	http://www.ncbi.nlm.nih.gov/entrez/query.fcgi?db=protein&cmd=search&term=NP_493596	225	RRFQDANkNLGRADR			RFQDANK*NLGR	3	478.252	4860	4852	22.83	2.465	-0.9074	0.2161	1	C_elegans	1
243	237	Cytoskeletal protein	unc-54	unc-54	1879	Protein UNC-54	NP_493596	http://www.ncbi.nlm.nih.gov/entrez/query.fcgi?db=protein&cmd=search&term=NP_493596	225	RLQDLIDkLQQKLKT			LQDLIDK*LQQK	2	728.412	15176	15170	52.67	3.451	-0.3915	0.0869	1	C_elegans	1
244	238	Cytoskeletal protein	unc-54	unc-54	1879	Protein UNC-54	NP_493596	http://www.ncbi.nlm.nih.gov/entrez/query.fcgi?db=protein&cmd=search&term=NP_493596	225	RLQDLIDkLQQKLKT			LQDLIDK*LQQK	3	485.944	15132	15128	52.53	3.701	-0.158	0.0695	1	C_elegans	1
245	239	Cytoskeletal protein	unc-54	unc-54	1904	Protein UNC-54	NP_493596	http://www.ncbi.nlm.nih.gov/entrez/query.fcgi?db=protein&cmd=search&term=NP_493596	225	LANLNLQkYKQLTHQ			KQVEEAEELANLNLQK*YK	3	754.397	15289	15275	53.03	5.131	-1.256	0.1037	1	C_elegans	1
246	240	Cytoskeletal protein	unc-54	unc-54	1904	Protein UNC-54	NP_493596	http://www.ncbi.nlm.nih.gov/entrez/query.fcgi?db=protein&cmd=search&term=NP_493596	225	LANLNLQkYKQLTHQ			QVEEAEELANLNLQK*YK	3	711.699	16923	16913	58.19	4.387	-0.1781	0.0642	1	C_elegans	1
247	241	Cytoskeletal protein	unc-54	unc-54	1906	Protein UNC-54	NP_493596	http://www.ncbi.nlm.nih.gov/entrez/query.fcgi?db=protein&cmd=search&term=NP_493596	225	NLNLQKYkQLTHQLE			YK*QLTHQLEDAEERADQAENSLSK	3	973.136	15790	15779	54.6	5.371	-0.8055	0.4799	1	C_elegans	1
248	242	Cytoskeletal protein	unc-54	unc-54	1906	Protein UNC-54	NP_493596	http://www.ncbi.nlm.nih.gov/entrez/query.fcgi?db=protein&cmd=search&term=NP_493596	225	NLNLQKYkQLTHQLE			YK*QLTHQLEDAEERADQAENSLSK	3	973.136	15748	15737	54.47	5.325	-0.8055	0.4878	1	C_elegans	1
249	243	Cytoskeletal protein	unc-54	unc-54	1906	Protein UNC-54	NP_493596	http://www.ncbi.nlm.nih.gov/entrez/query.fcgi?db=protein&cmd=search&term=NP_493596	225	NLNLQKYkQLTHQLE			YK*QLTHQLEDAEERADQAENSLSK	4	730.104	15738	15737	54.44	3.322	-0.425	0.1671	1	C_elegans	1
250	244	Cytoskeletal protein	unc-54	unc-54	440	Protein UNC-54	NP_493596	http://www.ncbi.nlm.nih.gov/entrez/query.fcgi?db=protein&cmd=search&term=NP_493596	225	VFNWLVKkCNLTLDQ			VFNWLVKK*	3	383.226	15038	15023	52.24	2.912	-0.0871	0.0604	1	C_elegans	1
251	245	Cytoskeletal protein	unc-54	unc-54	613	Protein UNC-54	NP_493596	http://www.ncbi.nlm.nih.gov/entrez/query.fcgi?db=protein&cmd=search&term=NP_493596	225	VSAMKQSkGNDLLVE			QSK*GNDLLVEIWQDYTTQEEAAAK	3	951.13	24879	24868	87.24	4.472	-0.3156	0.3559	1	C_elegans	1
252	246	Cytoskeletal protein	unc-54	unc-54	613	Protein UNC-54	NP_493596	http://www.ncbi.nlm.nih.gov/entrez/query.fcgi?db=protein&cmd=search&term=NP_493596	225	VSAMKQSkGNDLLVE			QSK*GNDLLVEIWQDYTTQEEAAAK	3	951.13	24916	24910	87.41	4.041	-0.3156	0.2929	1	C_elegans	1
253	247	Cytoskeletal protein	unc-54	unc-54	634	Protein UNC-54	NP_493596	http://www.ncbi.nlm.nih.gov/entrez/query.fcgi?db=protein&cmd=search&term=NP_493596	225	TQEEAAAkAKEGGGG			GNDLLVEIWQDYTTQEEAAAK*AK	3	903.112	25505	25496	90.13	3.055	1.182	0.0372	1	C_elegans	1
254	248	Cytoskeletal protein	unc-54	unc-54	916	Protein UNC-54	NP_493596	http://www.ncbi.nlm.nih.gov/entrez/query.fcgi?db=protein&cmd=search&term=NP_493596	225	DAEERLAkLEAQQKD			LAK*LEAQQK	2	571.83	4385	4382	21.45	2.708	-0.9014	0.1005	1	C_elegans	1
255	249	Cytoskeletal protein	unc-54	unc-54	916	Protein UNC-54	NP_493596	http://www.ncbi.nlm.nih.gov/entrez/query.fcgi?db=protein&cmd=search&term=NP_493596	225	DAEERLAkLEAQQKD			LAK*LEAQQK	3	381.556	4383	4382	21.45	3.05	0.0963	0.2497	1	C_elegans	1
256	250	Cytoskeletal protein	unc-60	unc-60	117	Protein UNC-60, isoform b	NP_503426	http://www.ncbi.nlm.nih.gov/entrez/query.fcgi?db=protein&cmd=search&term=NP_503426	24	CPDGASIkKKMVYAS			IIFLQICPDGASIK*	2	844.956	21546	21533	73.76	2.988	0.1125	0.0902	1	C_elegans	1
257	251	Cytoskeletal protein	unc-60	unc-60	117	Protein UNC-60, isoform b	NP_503426	http://www.ncbi.nlm.nih.gov/entrez/query.fcgi?db=protein&cmd=search&term=NP_503426	24	CPDGASIkKKMVYAS			IIFLQICPDGASIK*K	2	909.003	18561	18551	63.47	4.232	-0.4843	0.0494	1	C_elegans	1
258	252	Cytoskeletal protein	unc-60	unc-60	118	Protein UNC-60, isoform b	NP_503426	http://www.ncbi.nlm.nih.gov/entrez/query.fcgi?db=protein&cmd=search&term=NP_503426	24	PDGASIKkKMVYASS			IIFLQICPDGASIKK*	3	606.338	18497	18488	63.25	3.581	0.4733	0.0234	1	C_elegans	1
259	Endoplasmic reticulum or golgi
260	253	Endoplasmic reticulum or golgi	hgrs-1	hgrs-1	215	Protein HGRS-1	NP_501375	http://www.ncbi.nlm.nih.gov/entrez/query.fcgi?db=protein&cmd=search&term=NP_501375	83	VCETCYEkKVAEVKE			VCETCYEK*K	2	665.792	3859	3846	19.98	2.584	0.6012	0.1036	1	C_elegans	1
261	254	Endoplasmic reticulum or golgi	hgrs-1	hgrs-1	248	Protein HGRS-1	NP_501375	http://www.ncbi.nlm.nih.gov/entrez/query.fcgi?db=protein&cmd=search&term=NP_501375	83	SEADKAAkEKLLREK			KGDSEADKAAK*EK	3	497.586	1225	1221	11.59	2.558	-0.9861	0.1318	1	C_elegans	1
262	255	Endoplasmic reticulum or golgi	hsp-1; hsp-3; hsp-4	hsp-1; hsp-3; hsp-4	189; 219; 216	Protein HSP-1	NP_503068; NP_509019; NP_495536	http://www.ncbi.nlm.nih.gov/entrez/query.fcgi?db=protein&cmd=search&term=NP_503068	70; 73; 72	IAYGLDKkGHGERNV; IAYGLDKkDGERNIL; IAYGLDKkDGERNIL			IINEPTAAAIAYGLDKK*	3	634.683	16820	16808	57.86	2.647	-0.1472	0.0577	1	C_elegans	1
263	256	Endoplasmic reticulum or golgi	hsp-1	hsp-1	320	Protein HSP-1	NP_503068	http://www.ncbi.nlm.nih.gov/entrez/query.fcgi?db=protein&cmd=search&term=NP_503068	70	STMDPVEkSLRDAKM			STMDPVEK*SLR	2	688.846	9692	9681	36.44	1.838	-1.2712	0.1667	1	C_elegans	1
264	257	Endoplasmic reticulum or golgi	hsp-1	hsp-1	349	Protein HSP-1	NP_503068	http://www.ncbi.nlm.nih.gov/entrez/query.fcgi?db=protein&cmd=search&term=NP_503068	70	TRIPKVQkLLSDLFS			VQK*LLSDLFSGK	3	483.608	18330	18320	62.71	3.265	0.0483	0.3204	1	C_elegans	1
265	258	Endoplasmic reticulum or golgi	hsp-1	hsp-1	424	Protein HSP-1	NP_503068	http://www.ncbi.nlm.nih.gov/entrez/query.fcgi?db=protein&cmd=search&term=NP_503068	70	RNTTIPTkTAQTFTT			NTTIPTK*TAQTF	2	718.873	11803	11802	42.3	2.659	-0.7935	0.4056	1	C_elegans	1
266	259	Endoplasmic reticulum or golgi	hsp-1	hsp-1	424	Protein HSP-1	NP_503068	http://www.ncbi.nlm.nih.gov/entrez/query.fcgi?db=protein&cmd=search&term=NP_503068	70	RNTTIPTkTAQTFTT			NTTIPTK*TAQTFTTY	2	901.452	14647	14645	51.03	4.344	-0.2941	0.4707	1	C_elegans	1
267	260	Endoplasmic reticulum or golgi	hsp-1	hsp-1	459	Protein HSP-1	NP_503068	http://www.ncbi.nlm.nih.gov/entrez/query.fcgi?db=protein&cmd=search&term=NP_503068	70	KDNNLLGkFELSGIP			DNNLLGK*FELS	2	682.346	20767	20756	70.94	3.56	0.4253	0.3614	1	C_elegans	1
268	261	Endoplasmic reticulum or golgi	hsp-1	hsp-1	508	Protein HSP-1	NP_503068	http://www.ncbi.nlm.nih.gov/entrez/query.fcgi?db=protein&cmd=search&term=NP_503068	70	KITITNDkGRLSKDD			ITITNDK*GR	2	566.309	4875	4873	22.88	2.932	-1.0781	0.2594	1	C_elegans	1
269	262	Endoplasmic reticulum or golgi	hsp-1	hsp-1	513	Protein HSP-1	NP_503068	http://www.ncbi.nlm.nih.gov/entrez/query.fcgi?db=protein&cmd=search&term=NP_503068	70	NDKGRLSkDDIERMV			LSK*DDIER	2	545.28	6414	6409	27.3	2.349	-0.1193	0.1029	1	C_elegans	1
270	263	Endoplasmic reticulum or golgi	hsp-1	hsp-1	513	Protein HSP-1	NP_503068	http://www.ncbi.nlm.nih.gov/entrez/query.fcgi?db=protein&cmd=search&term=NP_503068	70	NDKGRLSkDDIERMV			LSK*DDIER	3	363.856	6411	6409	27.29	2.795	0.7434	0.1699	1	C_elegans	1
271	264	Endoplasmic reticulum or golgi	hsp-1	hsp-1	525	Protein HSP-1	NP_503068	http://www.ncbi.nlm.nih.gov/entrez/query.fcgi?db=protein&cmd=search&term=NP_503068	70	RMVNEAEkYKADDEA			MVNEAEK*YKADDEAQKDR	3	752.018	5762	5753	25.33	4.72	-0.8518	0.1477	1	C_elegans	1
272	265	Endoplasmic reticulum or golgi	hsp-1	hsp-1	525	Protein HSP-1	NP_503068	http://www.ncbi.nlm.nih.gov/entrez/query.fcgi?db=protein&cmd=search&term=NP_503068	70	RMVNEAEkYKADDEA			MVNEAEK*YKADDEAQKDR	4	564.266	5749	5732	25.29	2.771	-1.9387	0.1287	1	C_elegans	1
273	266	Endoplasmic reticulum or golgi	hsp-1	hsp-1	525	Protein HSP-1	NP_503068	http://www.ncbi.nlm.nih.gov/entrez/query.fcgi?db=protein&cmd=search&term=NP_503068	70	RMVNEAEkYKADDEA			MVNEAEK*YKADDEAQKDR	4	564.266	5754	5753	25.31	2.556	-1.9387	0.016	1	C_elegans	1
274	267	Endoplasmic reticulum or golgi	hsp-1	hsp-1	525	Protein HSP-1	NP_503068	http://www.ncbi.nlm.nih.gov/entrez/query.fcgi?db=protein&cmd=search&term=NP_503068	70	RMVNEAEkYKADDEA			M#VNEAEK*YKADDEAQKDR	3	757.35	4826	4810	22.74	3.506	-1.0837	0.0703	1	C_elegans	1
275	268	Endoplasmic reticulum or golgi	hsp-1	hsp-1	525	Protein HSP-1	NP_503068	http://www.ncbi.nlm.nih.gov/entrez/query.fcgi?db=protein&cmd=search&term=NP_503068	70	RMVNEAEkYKADDEA			M#VNEAEK*YKADDEAQKDR	4	568.264	4785	4768	22.63	2.928	-0.815	0.1678	1	C_elegans	1
276	269	Endoplasmic reticulum or golgi	hsp-1	hsp-1	560	Protein HSP-1	NP_503068	http://www.ncbi.nlm.nih.gov/entrez/query.fcgi?db=protein&cmd=search&term=NP_503068	70	TIEDEKLkDKISPED			QTIEDEKLK*DKISPEDKK	3	753.401	7582	7564	30.55	3.387	-0.651	0.0014	1	C_elegans	1
277	270	Endoplasmic reticulum or golgi	hsp-1	hsp-1	610	Protein HSP-1	NP_503068	http://www.ncbi.nlm.nih.gov/entrez/query.fcgi?db=protein&cmd=search&term=NP_503068	70	LANPIISkLYQSAGG			DLEGLANPIISK*LYQSAGGAPPGAAPGGAAGGAGGPTIEEVD	3	1320.66	25931	25916	92.13	3.006	-0.0783	0.3005	1	C_elegans	1
278	271	Endoplasmic reticulum or golgi	prx-19	prx-19	79	Protein PRX-19	NP_498947	http://www.ncbi.nlm.nih.gov/entrez/query.fcgi?db=protein&cmd=search&term=NP_498947	31	LQEEAMKkAGADPSE			K*AGADPSEGEGEQPLDPNDPEALAM#MDALK	3	1076.16	17958	17942	61.53	4.832	-1.7666	0.0446	1	C_elegans	1
279	272	Endoplasmic reticulum or golgi	stam-1	stam-1	137	Protein STAM-1, isoform a	NP_491710	http://www.ncbi.nlm.nih.gov/entrez/query.fcgi?db=protein&cmd=search&term=NP_491710	51	SLIVTLHkNLVADGY			HK*NLVADGYSFVVDDPK	3	673.337	15155	15149	52.61	4.315	-0.5649	0.409	1	C_elegans	1
280	273	Endoplasmic reticulum or golgi	stam-1	stam-1	161	Protein STAM-1, isoform a	NP_491710	http://www.ncbi.nlm.nih.gov/entrez/query.fcgi?db=protein&cmd=search&term=NP_491710	51	KTKAIDAkFANDPNY			AIDAK*FANDPNYVGSAQEEEAIAK	3	889.096	14757	14750	51.37	5.508	-0.2776	0.4543	1	C_elegans	1
281	274	Endoplasmic reticulum or golgi	unc-25	unc-25	450	Protein UNC-25, isoform a	NP_499689	http://www.ncbi.nlm.nih.gov/entrez/query.fcgi?db=protein&cmd=search&term=NP_499689	58	EMRARLEkIAPKIKA			ARLEK*IAPK	3	380.568	4566	4565	22	3.311	0.2281	0.1638	1	C_elegans	1
282	275	Endoplasmic reticulum or golgi	unc-25	unc-25	450	Protein UNC-25, isoform a	NP_499689	http://www.ncbi.nlm.nih.gov/entrez/query.fcgi?db=protein&cmd=search&term=NP_499689	58	EMRARLEkIAPKIKA			LEK*IAPK	2	456.779	4347	4343	21.36	2.829	-0.2192	0.0373	1	C_elegans	1
283	Enzyme, misc.
284	276	Enzyme, misc.	C06G3.5	C06G3.5	192	Protein C06G3.5, isoform a	NP_501087	http://www.ncbi.nlm.nih.gov/entrez/query.fcgi?db=protein&cmd=search&term=NP_501087	44	CCIRGLDkKFPQLIL			GLDK*KFPQLILDLATDLK	3	714.744	25485	25475	90.04	4.286	0.1447	0.0085	1	C_elegans	1
285	277	Enzyme, misc.	C06G3.5	C06G3.5	193	Protein C06G3.5, isoform a	NP_501087	http://www.ncbi.nlm.nih.gov/entrez/query.fcgi?db=protein&cmd=search&term=NP_501087	44	CIRGLDKkFPQLILD			GLDKK*FPQLILDLATDLK	4	536.31	25504	25496	90.13	2.725	-0.1727	0.0638	1	C_elegans	1
286	278	Enzyme, misc.	C06G3.5	C06G3.5	193	Protein C06G3.5, isoform a	NP_501087	http://www.ncbi.nlm.nih.gov/entrez/query.fcgi?db=protein&cmd=search&term=NP_501087	44	CIRGLDKkFPQLILD			K*FPQLILDLATDLK	3	577.001	25160	25141	88.53	4.36	0.0231	0.3221	1	C_elegans	1
287	279	Enzyme, misc.	C06G3.5	C06G3.5	193	Protein C06G3.5, isoform a	NP_501087	http://www.ncbi.nlm.nih.gov/entrez/query.fcgi?db=protein&cmd=search&term=NP_501087	44	CIRGLDKkFPQLILD			K*FPQLILDLATDLK	3	577.001	25306	25288	89.21	2.59	0.0463	0.0823	1	C_elegans	1
288	280	Enzyme, misc.	C35B1.5	C35B1.5	113	Protein C35B1.5	NP_500478	http://www.ncbi.nlm.nih.gov/entrez/query.fcgi?db=protein&cmd=search&term=NP_500478	17	VPTIPAFkLINNAGE			FK*LINNAGELLHDAR	3	608.995	16557	16556	57.01	4.151	-0.4603	0.4345	1	C_elegans	1
289	281	Enzyme, misc.	C35B1.5	C35B1.5	113	Protein C35B1.5	NP_500478	http://www.ncbi.nlm.nih.gov/entrez/query.fcgi?db=protein&cmd=search&term=NP_500478	17	VPTIPAFkLINNAGE			KYEVPTIPAFK*LINNAGELLHDAR	4	706.634	23822	23821	82.66	3.197	-0.294	0.2338	1	C_elegans	1
290	282	Enzyme, misc.	C35B1.5	C35B1.5	113	Protein C35B1.5	NP_500478	http://www.ncbi.nlm.nih.gov/entrez/query.fcgi?db=protein&cmd=search&term=NP_500478	17	VPTIPAFkLINNAGE			KYEVPTIPAFK*LINNAGELLHDAR	4	706.634	24006	23989	83.44	2.723	-0.7792	0.1507	1	C_elegans	1
291	283	Enzyme, misc.	C35B1.5	C35B1.5	113	Protein C35B1.5	NP_500478	http://www.ncbi.nlm.nih.gov/entrez/query.fcgi?db=protein&cmd=search&term=NP_500478	17	VPTIPAFkLINNAGE			KYEVPTIPAFK*LINNAGELLHDAR	4	706.634	23659	23653	81.97	2.569	-0.0142	0.1141	1	C_elegans	1
292	284	Enzyme, misc.	C35B1.5	C35B1.5	113	Protein C35B1.5	NP_500478	http://www.ncbi.nlm.nih.gov/entrez/query.fcgi?db=protein&cmd=search&term=NP_500478	17	VPTIPAFkLINNAGE			YEVPTIPAFK*LINNAGELLHDAR	4	674.611	25309	25307	89.22	2.05	-0.1373	0.155	1	C_elegans	1
293	285	Enzyme, misc.	F09E5.3	F09E5.3	301	Protein F09E5.3	NP_495009	http://www.ncbi.nlm.nih.gov/entrez/query.fcgi?db=protein&cmd=search&term=NP_495009	33	SLLDDCLkGL-----			IGASSLLDDCLK*GL	2	788.406	21359	21344	73.08	2.443	-1.2057	0.1958	1	C_elegans	1
294	286	Enzyme, misc.	F46H5.3	F46H5.3	19	Protein F46H5.3, isoform a	NP_509217	http://www.ncbi.nlm.nih.gov/entrez/query.fcgi?db=protein&cmd=search&term=NP_509217	44	FLGRGNSkMLREAYS			VLSQFLGRGNSK*	3	473.928	11562	11550	41.61	2.273	9.6354	0.1805	1	C_elegans	1
295	287	Enzyme, misc.	F46H5.3	F46H5.3	368	Protein F46H5.3, isoform a	NP_509217	http://www.ncbi.nlm.nih.gov/entrez/query.fcgi?db=protein&cmd=search&term=NP_509217	44	GVYDISNkARLGLTE			GIHGEHSESEGGVYDISNK*AR	3	786.035	7791	7774	31.13	6.048	-0.9592	0.4298	1	C_elegans	1
296	288	Enzyme, misc.	F46H5.3	F46H5.3	368	Protein F46H5.3, isoform a	NP_509217	http://www.ncbi.nlm.nih.gov/entrez/query.fcgi?db=protein&cmd=search&term=NP_509217	44	GVYDISNkARLGLTE			GIHGEHSESEGGVYDISNK*AR	4	589.778	7714	7711	30.91	3.947	-1.0399	0.2944	1	C_elegans	1
297	289	Enzyme, misc.	F46H5.3	F46H5.3	368	Protein F46H5.3, isoform a	NP_509217	http://www.ncbi.nlm.nih.gov/entrez/query.fcgi?db=protein&cmd=search&term=NP_509217	44	GVYDISNkARLGLTE			GIHGEHSESEGGVYDISNK*AR	4	589.778	7709	7690	30.9	3.719	-1.0483	0.2784	1	C_elegans	1
298	290	Enzyme, misc.	F57B10.3	F57B10.3	261	Protein F57B10.3, isoform a	NP_491896	http://www.ncbi.nlm.nih.gov/entrez/query.fcgi?db=protein&cmd=search&term=NP_491896	59	DETDEFLkPIILQGE			YAADETDEFLK*PIILQGEK	3	765.39	20657	20651	70.58	3.11	1.6215	0.2299	1	C_elegans	1
299	291	Enzyme, misc.	Y54E10A.3	Y54E10A.3	91	Protein Y54E10A.3	NP_491127	http://www.ncbi.nlm.nih.gov/entrez/query.fcgi?db=protein&cmd=search&term=NP_491127	31	GVRVEQMkGADAKAL			VEQMK*GADAK	2	595.795	2575	2559	16.04	2.681	-0.7223	0.1599	1	C_elegans	1
300	292	Enzyme, misc.	Y71G12B.6	Y71G12B.6	249	Protein Y71G12B.6	NP_490895	http://www.ncbi.nlm.nih.gov/entrez/query.fcgi?db=protein&cmd=search&term=NP_490895	42	TQFLELLkLEGLVSK			TQFLELLK*LEGLVSK	3	611.356	23915	23905	83.06	2.975	-0.464	0.0759	1	C_elegans	1
301	293	Enzyme, misc.	Y92H12A.2	Y92H12A.2	133	Protein Y92H12A.2	NP_490865	http://www.ncbi.nlm.nih.gov/entrez/query.fcgi?db=protein&cmd=search&term=NP_490865	83	LQSGTASkGKSIGSL			TLNDGLITTQAPNPEEYALQSGTASK*GK	3	1006.84	16957	16955	58.3	3.46	-0.2948	0.0226	1	C_elegans	1
302	294	Enzyme, misc.	ZK909.3	ZK909.3	44	Protein ZK909.3	NP_493608	http://www.ncbi.nlm.nih.gov/entrez/query.fcgi?db=protein&cmd=search&term=NP_493608	27	DYDDLLKkPEKPFNE			VKLEDTDYDDLLKK*PEKPFNEETELADWNLVLK	4	1016.27	21843	21827	74.82	5.312	0.549	0.0027	1	C_elegans	1
303	295	Enzyme, misc.	ZK909.3	ZK909.3	44	Protein ZK909.3	NP_493608	http://www.ncbi.nlm.nih.gov/entrez/query.fcgi?db=protein&cmd=search&term=NP_493608	27	DYDDLLKkPEKPFNE			VKLEDTDYDDLLKK*PEKPFNEETELADWNLVLK	5	813.218	21940	21932	75.17	3.797	-0.7336	0.0021	1	C_elegans	1
304	296	Enzyme, misc.	acs-1	acs-1	26	Protein ACS-1, isoform a	NP_001023937	http://www.ncbi.nlm.nih.gov/entrez/query.fcgi?db=protein&cmd=search&term=NP_001023937	70	SLEEDRKkMLYEEPI			VLTQFDIASLEEDRKK*	4	502.269	15619	15611	54.06	2.604	0.1894	0.0718	1	C_elegans	1
305	297	Enzyme, misc.	acs-1	acs-1	475	Protein ACS-1, isoform a	NP_001023937	http://www.ncbi.nlm.nih.gov/entrez/query.fcgi?db=protein&cmd=search&term=NP_001023937	70	NSEEQTKkEITQDRW			CYWNSEEQTKK*	3	529.568	7593	7585	30.58	2.215	-0.8319	0.0299	1	C_elegans	1
306	298	Enzyme, misc.	acs-1	acs-1	525	Protein ACS-1, isoform a	NP_001023937	http://www.ncbi.nlm.nih.gov/entrez/query.fcgi?db=protein&cmd=search&term=NP_001023937	70	EVEQFLFkHQSVEDV			GGENIYPTEVEQFLFK*HQSVEDVHIVGVPDER	5	757.175	22552	22541	77.46	3.058	-0.3966	0.2617	1	C_elegans	1
307	299	Enzyme, misc.	acs-13	acs-13	234	Protein ACS-13	NP_490744	http://www.ncbi.nlm.nih.gov/entrez/query.fcgi?db=protein&cmd=search&term=NP_490744	79	SKATGLLkFKEQCPS			ATGLLK*FK	2	496.3	11012	11004	40.11	2.292	-0.4841	0.1977	1	C_elegans	1
308	300	Enzyme, misc.	acs-13	acs-13	665	Protein ACS-13	NP_490744	http://www.ncbi.nlm.nih.gov/entrez/query.fcgi?db=protein&cmd=search&term=NP_490744	79	DDMVAVGkKAGLFSF			AILDDMVAVGK*K	3	458.587	14577	14561	50.82	2.118	-0.0364	0.0297	1	C_elegans	1
309	301	Enzyme, misc.	ahcy-1	ahcy-1	14	Protein AHCY-1	NP_491955	http://www.ncbi.nlm.nih.gov/entrez/query.fcgi?db=protein&cmd=search&term=NP_491955	48	AYKVADIkLADFGRK			VADIK*LADFGR	3	440.242	14501	14498	50.6	4.123	-0.2882	0.3983	1	C_elegans	1
310	302	Enzyme, misc.	ahcy-1	ahcy-1	14	Protein AHCY-1	NP_491955	http://www.ncbi.nlm.nih.gov/entrez/query.fcgi?db=protein&cmd=search&term=NP_491955	48	AYKVADIkLADFGRK			VADIK*LADFGRK	3	482.94	12122	12117	43.17	2.907	0.0553	0.2569	1	C_elegans	1
311	303	Enzyme, misc.	ahcy-1	ahcy-1	14	Protein AHCY-1	NP_491955	http://www.ncbi.nlm.nih.gov/entrez/query.fcgi?db=protein&cmd=search&term=NP_491955	48	AYKVADIkLADFGRK			VADIK*LADFGRK	4	362.457	12119	12117	43.16	2.715	0.0207	0.2126	1	C_elegans	1
312	304	Enzyme, misc.	ahcy-1	ahcy-1	144	Protein AHCY-1	NP_491955	http://www.ncbi.nlm.nih.gov/entrez/query.fcgi?db=protein&cmd=search&term=NP_491955	48	LTNLVHAkYPQYLAG			DGQPLNM#ILDDGGDLTNLVHAK*YPQYLAGIR	4	882.695	24863	24847	87.17	3.072	0.2268	0.0914	1	C_elegans	1
313	305	Enzyme, misc.	ahcy-1	ahcy-1	176	Protein AHCY-1	NP_491955	http://www.ncbi.nlm.nih.gov/entrez/query.fcgi?db=protein&cmd=search&term=NP_491955	48	MLAKGDLkVPAINVN			GDLK*VPAINVNDSVTK	3	595.323	14161	14141	49.59	2.556	-0.6671	0.1502	1	C_elegans	1
314	306	Enzyme, misc.	ahcy-1	ahcy-1	188	Protein AHCY-1	NP_491955	http://www.ncbi.nlm.nih.gov/entrez/query.fcgi?db=protein&cmd=search&term=NP_491955	48	NVNDSVTkSKFDNLY			VPAINVNDSVTK*SK	3	529.29	9646	9639	36.32	4.001	-0.0757	0.0467	1	C_elegans	1
315	307	Enzyme, misc.	ahcy-1	ahcy-1	281	Protein AHCY-1	NP_491955	http://www.ncbi.nlm.nih.gov/entrez/query.fcgi?db=protein&cmd=search&term=NP_491955	48	IVTTTGCkDIVTGKH			TTGCK*DIVTGK	2	647.327	4725	4705	22.47	3.459	-0.6493	0.2996	1	C_elegans	1
316	308	Enzyme, misc.	ahcy-1	ahcy-1	333	Protein AHCY-1	NP_491955	http://www.ncbi.nlm.nih.gov/entrez/query.fcgi?db=protein&cmd=search&term=NP_491955	48	QVDRYTLkNGRHVIL			YTLK*NGR	2	483.262	3995	3987	20.39	1.749	-1.1393	0.1036	1	C_elegans	1
317	309	Enzyme, misc.	ahcy-1	ahcy-1	410	Protein AHCY-1	NP_491955	http://www.ncbi.nlm.nih.gov/entrez/query.fcgi?db=protein&cmd=search&term=NP_491955	48	HLAQLGVkLTKLSDE			TLDEEVAYLHLAQLGVK*LTK	4	589.578	22231	22226	76.26	2.875	0.1444	0.0235	1	C_elegans	1
318	310	Enzyme, misc.	ahcy-1	ahcy-1	413	Protein AHCY-1	NP_491955	http://www.ncbi.nlm.nih.gov/entrez/query.fcgi?db=protein&cmd=search&term=NP_491955	48	QLGVKLTkLSDEQAS			TLDEEVAYLHLAQLGVKLTK*	3	785.769	22263	22247	76.39	3.78	-0.6793	0.0168	1	C_elegans	1
319	311	Enzyme, misc.	aldo-2	aldo-2	111	Protein ALDO-2, isoform a	NP_001021240	http://www.ncbi.nlm.nih.gov/entrez/query.fcgi?db=protein&cmd=search&term=NP_001021240	39	QGIVPGIkLDLGVVP			QGIVPGIK*LDLGVVPLAGTIGEGTTQGLDK	3	1020.9	24103	24094	83.84	3.423	0.4443	0.2441	1	C_elegans	1
320	312	Enzyme, misc.	aldo-2	aldo-2	133	Protein ALDO-2, isoform a	NP_001021240	http://www.ncbi.nlm.nih.gov/entrez/query.fcgi?db=protein&cmd=search&term=NP_001021240	39	GTTQGLDkLAERAAA			LDLGVVPLAGTIGEGTTQGLDK*LAER	3	913.163	23570	23569	81.6	3.287	-0.5114	0.0988	1	C_elegans	1
321	313	Enzyme, misc.	aldo-2	aldo-2	133	Protein ALDO-2, isoform a	NP_001021240	http://www.ncbi.nlm.nih.gov/entrez/query.fcgi?db=protein&cmd=search&term=NP_001021240	39	GTTQGLDkLAERAAA			QGIVPGIKLDLGVVPLAGTIGEGTTQGLDK*LAER	4	883.245	24648	24640	86.2	3.446	0.9349	0.2438	1	C_elegans	1
322	314	Enzyme, misc.	aldo-2	aldo-2	143	Protein ALDO-2, isoform a	NP_001021240	http://www.ncbi.nlm.nih.gov/entrez/query.fcgi?db=protein&cmd=search&term=NP_001021240	39	ERAAAFKkGGCGFAK			K*GGCGFAK	3	313.489	2400	2391	15.54	1.783	-0.1705	0.1586	1	C_elegans	1
323	315	Enzyme, misc.	cyn-12	cyn-12	159	Protein CYN-12	NP_501118	http://www.ncbi.nlm.nih.gov/entrez/query.fcgi?db=protein&cmd=search&term=NP_501118	19	KIEIRILkAYPSESS			ILK*AYPSESSVLS	2	754.404	14211	14204	49.74	2.344	-0.8556	0.3363	1	C_elegans	1
324	316	Enzyme, misc.	cyn-3	cyn-3	132	Protein CYN-3	NP_506751	http://www.ncbi.nlm.nih.gov/entrez/query.fcgi?db=protein&cmd=search&term=NP_506751	19	KTEWLDGkHVVFGRV			TEWLDGK*HVVF	3	482.245	17419	17417	59.78	2.447	-0.2838	0.2939	1	C_elegans	1
325	317	Enzyme, misc.	cyn-3	cyn-3	132	Protein CYN-3	NP_506751	http://www.ncbi.nlm.nih.gov/entrez/query.fcgi?db=protein&cmd=search&term=NP_506751	19	KTEWLDGkHVVFGRV			TEWLDGK*HVVFGR	3	553.286	14625	14624	50.97	1.945	-0.006	0.2155	1	C_elegans	1
326	318	Enzyme, misc.	cyn-3	cyn-3	31	Protein CYN-3	NP_506751	http://www.ncbi.nlm.nih.gov/entrez/query.fcgi?db=protein&cmd=search&term=NP_506751	19	LYDDVVPkTAGNFRA			IVM#ELYDDVVPK*TAGNFR	3	733.037	17894	17879	61.32	2.697	0.3368	0.1544	1	C_elegans	1
327	319	Enzyme, misc.	cyn-3; cyn-7	cyn-3; cyn-7	96; 96	Protein CYN-3	NP_506751; NP_506749	http://www.ncbi.nlm.nih.gov/entrez/query.fcgi?db=protein&cmd=search&term=NP_506751	19; 18	KFPDENFkEKHTGPG; KFPDENFkEKHTGPG			GNGTGGESIYGEKFPDENFK*EK	3	839.722	12954	12951	45.77	4.102	-0.8859	0.0688	1	C_elegans	1
328	320	Enzyme, misc.	cyn-3; cyn-7	cyn-3; cyn-7	96; 96	Protein CYN-3	NP_506751; NP_506749	http://www.ncbi.nlm.nih.gov/entrez/query.fcgi?db=protein&cmd=search&term=NP_506751	19; 18	KFPDENFkEKHTGPG; KFPDENFkEKHTGPG			GNGTGGESIYGEKFPDENFK*EK	3	839.722	12909	12905	45.61	3.876	-0.6634	0.0648	1	C_elegans	1
329	321	Enzyme, misc.	cyn-3; cyn-7	cyn-3; cyn-7	96; 96	Protein CYN-3	NP_506751; NP_506749	http://www.ncbi.nlm.nih.gov/entrez/query.fcgi?db=protein&cmd=search&term=NP_506751	19; 18	KFPDENFkEKHTGPG; KFPDENFkEKHTGPG			GNGTGGESIYGEKFPDENFK*EK	3	839.722	12922	12913	45.65	3.544	-0.6356	0.0303	1	C_elegans	1
330	322	Enzyme, misc.	cyn-3; cyn-7	cyn-3; cyn-7	96; 96	Protein CYN-3	NP_506751; NP_506749	http://www.ncbi.nlm.nih.gov/entrez/query.fcgi?db=protein&cmd=search&term=NP_506751	19; 18	KFPDENFkEKHTGPG; KFPDENFkEKHTGPG			GNGTGGESIYGEKFPDENFK*EK	3	839.722	12940	12935	45.71	3.343	-0.8343	0.0449	1	C_elegans	1
331	323	Enzyme, misc.	cyn-7	cyn-7	148	Protein CYN-7	NP_506749	http://www.ncbi.nlm.nih.gov/entrez/query.fcgi?db=protein&cmd=search&term=NP_506749	18	EGLDIVSkVEGNGSS			VVEGLDIVSK*VEGNGSSSGTPK	3	758.392	16705	16703	57.5	3.212	-0.3167	0.2907	1	C_elegans	1
332	324	Enzyme, misc.	cyn-7	cyn-7	44	Protein CYN-7	NP_506749	http://www.ncbi.nlm.nih.gov/entrez/query.fcgi?db=protein&cmd=search&term=NP_506749	18	RALCTGEkGVGKSGK			ALCTGEK*GVGK	2	617.316	4288	4280	21.21	2.836	-1.678	0.3585	1	C_elegans	1
333	325	Enzyme, misc.	cyp-35B1	cyp-35B1	308	Protein CYP-35B1	NP_504093	http://www.ncbi.nlm.nih.gov/entrez/query.fcgi?db=protein&cmd=search&term=NP_504093	63	LARYEKLkTGEYSVN			LK*TGEYSVNAEDPQDFVEAYLAK	3	901.105	22009	21995	75.42	3.229	0.1	0.3639	1	C_elegans	1
334	326	Enzyme, misc.	cysl-1	cysl-1	330	Protein CYSL-1	NP_509670	http://www.ncbi.nlm.nih.gov/entrez/query.fcgi?db=protein&cmd=search&term=NP_509670	36	ESLEANLkKLCLHNY			ALAVESLEANLK*K	3	500.619	15465	15464	53.59	2.768	0.2	0.0162	1	C_elegans	1
335	327	Enzyme, misc.	enol-1	enol-1	163	Protein ENOL-1, isoform c	NP_001022349	http://www.ncbi.nlm.nih.gov/entrez/query.fcgi?db=protein&cmd=search&term=NP_001022349	50	HKGLPLYkYIAELAG			GLPLYK*Y	2	484.266	14793	14792	51.49	2.258	0.2481	0.3622	1	C_elegans	1
336	328	Enzyme, misc.	enol-1	enol-1	163	Protein ENOL-1, isoform c	NP_001022349	http://www.ncbi.nlm.nih.gov/entrez/query.fcgi?db=protein&cmd=search&term=NP_001022349	50	HKGLPLYkYIAELAG			GLPLYK*YIAELA	2	732.909	25999	25996	92.45	3.157	0.2321	0.3153	1	C_elegans	1
337	329	Enzyme, misc.	enol-1	enol-1	163	Protein ENOL-1, isoform c	NP_001022349	http://www.ncbi.nlm.nih.gov/entrez/query.fcgi?db=protein&cmd=search&term=NP_001022349	50	HKGLPLYkYIAELAG			GLPLYK*YIAELA	2	732.909	25849	25832	91.75	2.894	0.4437	0.3122	1	C_elegans	1
338	330	Enzyme, misc.	enol-1	enol-1	163	Protein ENOL-1, isoform c	NP_001022349	http://www.ncbi.nlm.nih.gov/entrez/query.fcgi?db=protein&cmd=search&term=NP_001022349	50	HKGLPLYkYIAELAG			GLPLYK*YIAELAGTGK	3	603.337	24431	24430	85.28	3.358	0.1604	0.4141	1	C_elegans	1
339	331	Enzyme, misc.	enol-1	enol-1	163	Protein ENOL-1, isoform c	NP_001022349	http://www.ncbi.nlm.nih.gov/entrez/query.fcgi?db=protein&cmd=search&term=NP_001022349	50	HKGLPLYkYIAELAG			GLPLYK*YIAELAGTGK	3	603.337	24275	24262	84.58	2.383	-0.0111	0.1569	1	C_elegans	1
340	332	Enzyme, misc.	enol-1	enol-1	426	Protein ENOL-1, isoform c	NP_001022349	http://www.ncbi.nlm.nih.gov/entrez/query.fcgi?db=protein&cmd=search&term=NP_001022349	50	GLATGQIkTGAPCRS			SGETEDTFIADLVVGLATGQIK*TGAPCR	3	1007.5	27633	27630	100.26	5.566	-0.629	0.5154	1	C_elegans	1
341	333	Enzyme, misc.	fasn-1	fasn-1	106	Protein FASN-1	NP_492417	http://www.ncbi.nlm.nih.gov/entrez/query.fcgi?db=protein&cmd=search&term=NP_492417	289	GFFQVTPkQANFMDP			QVTPK*QANFM#DPQVR	3	630.316	9564	9555	36.08	2.667	-0.6088	0.2896	1	C_elegans	1
342	334	Enzyme, misc.	fkb-2	fkb-2	18	Protein FKB-2	NP_001021722	http://www.ncbi.nlm.nih.gov/entrez/query.fcgi?db=protein&cmd=search&term=NP_001021722	12	GDNVTKPkNGQTVTC			QILVEGDNVTKPK*NGQTVT	3	719.05	10155	10143	37.73	3.819	-1.9396	0.0412	1	C_elegans	1
343	335	Enzyme, misc.	gln-3	gln-3	174	Protein GLN-3, isoform a	NP_001041009	http://www.ncbi.nlm.nih.gov/entrez/query.fcgi?db=protein&cmd=search&term=NP_001041009	44	YCGVGANkVYGRDIV			GVGANK*VYGR	2	567.804	5015	4999	23.27	2.928	-1.4719	0.2651	1	C_elegans	1
344	336	Enzyme, misc.	gln-3	gln-3	174	Protein GLN-3, isoform a	NP_001041009	http://www.ncbi.nlm.nih.gov/entrez/query.fcgi?db=protein&cmd=search&term=NP_001041009	44	YCGVGANkVYGRDIV			YCGVGANK*VYGR	2	729.351	7831	7816	31.24	3.562	-0.885	0.5045	1	C_elegans	1
345	337	Enzyme, misc.	gln-3	gln-3	174	Protein GLN-3, isoform a	NP_001041009	http://www.ncbi.nlm.nih.gov/entrez/query.fcgi?db=protein&cmd=search&term=NP_001041009	44	YCGVGANkVYGRDIV			YCGVGANK*VYGR	3	486.57	7818	7816	31.21	2.577	-0.3567	0.3413	1	C_elegans	1
346	338	Enzyme, misc.	gln-3	gln-3	249	Protein GLN-3, isoform a	NP_001041009	http://www.ncbi.nlm.nih.gov/entrez/query.fcgi?db=protein&cmd=search&term=NP_001041009	44	SFDCKPIkGDWNGAG			FDCKPIK*GDWNGAGCHTNFSTDK	4	693.059	11394	11382	41.17	3.719	-2.73	0.1394	1	C_elegans	1
347	339	Enzyme, misc.	gln-3	gln-3	249	Protein GLN-3, isoform a	NP_001041009	http://www.ncbi.nlm.nih.gov/entrez/query.fcgi?db=protein&cmd=search&term=NP_001041009	44	SFDCKPIkGDWNGAG			SFDCKPIK*GDWNGAGCHTNFSTDK	3	952.754	11628	11613	41.8	5.327	-0.14	0.1177	1	C_elegans	1
348	340	Enzyme, misc.	gln-3	gln-3	249	Protein GLN-3, isoform a	NP_001041009	http://www.ncbi.nlm.nih.gov/entrez/query.fcgi?db=protein&cmd=search&term=NP_001041009	44	SFDCKPIkGDWNGAG			SFDCKPIK*GDWNGAGCHTNFSTDK	3	952.754	11643	11634	41.85	4.532	-0.14	0.1204	1	C_elegans	1
349	341	Enzyme, misc.	gln-3	gln-3	249	Protein GLN-3, isoform a	NP_001041009	http://www.ncbi.nlm.nih.gov/entrez/query.fcgi?db=protein&cmd=search&term=NP_001041009	44	SFDCKPIkGDWNGAG			SFDCKPIK*GDWNGAGCHTNFSTDK	4	714.817	11596	11592	41.71	4.585	-0.7142	0.0039	1	C_elegans	1
350	342	Enzyme, misc.	gln-3	gln-3	85	Protein GLN-3, isoform a	NP_001041009	http://www.ncbi.nlm.nih.gov/entrez/query.fcgi?db=protein&cmd=search&term=NP_001041009	44	ADSDVYLkPVAIYPD			TFDFEPTDPEKLPIWNFDGSSTGQAEGADSDVYLK*PVAIYPDPFR	4	1287.36	25770	25769	91.39	4.73	-0.8083	0.1875	1	C_elegans	1
351	343	Enzyme, misc.	glrx-10	glrx-10	78	Protein GLRX-10	NP_490812	http://www.ncbi.nlm.nih.gov/entrez/query.fcgi?db=protein&cmd=search&term=NP_490812	11	PRVFINGkFFGGGDD			VFINGK*FFGGGDDTAAGAK	3	662.662	15404	15401	53.38	2.899	-0.2064	0.1593	1	C_elegans	1
352	344	Enzyme, misc.	gpd-1; gpd-2; gpd-3; gpd-4	gpd-1; gpd-2; gpd-3; gpd-4	200; 200; 200; 200	Protein GPD-1	NP_496237; NP_508535; NP_508534; NP_496192	http://www.ncbi.nlm.nih.gov/entrez/query.fcgi?db=protein&cmd=search&term=NP_496237	36; 36; 36; 36	TVDGPSGkLWRDGRG; TVDGPSGkLWRDGRG; TVDGPSGkLWRDGRG; TVDGPSGkLWRDGRG			TVDGPSGK*LWR	3	443.902	10759	10752	39.41	2.365	0.4437	0.2377	1	C_elegans	1
353	345	Enzyme, misc.	gpd-1; gpd-2; gpd-3; gpd-4	gpd-1; gpd-2; gpd-3; gpd-4	221; 221; 221; 221	Protein GPD-1	NP_496237; NP_508535; NP_508534; NP_496192	http://www.ncbi.nlm.nih.gov/entrez/query.fcgi?db=protein&cmd=search&term=NP_496237	36; 36; 36; 36	PASTGAAkAVGKVIP; PASTGAAkAVGKVIP; PASTGAAkAVGKVIP; PASTGAAkAVGKVIP			STGAAK*AVGK	2	502.28	1712	1701	13.35	3.15	-0.3886	0.3245	1	C_elegans	1
354	346	Enzyme, misc.	hpd-1	hpd-1	47	Protein HPD-1	NP_499324	http://www.ncbi.nlm.nih.gov/entrez/query.fcgi?db=protein&cmd=search&term=NP_499324	44	GFEPFAYkGLETGSR			FGFEPFAYK*GLETGSR	3	640.648	19451	19433	66.48	3.086	0.0208	0.3204	1	C_elegans	1
355	347	Enzyme, misc.	idh-1	idh-1	431	Protein IDH-1, isoform b	NP_001255392	http://www.ncbi.nlm.nih.gov/entrez/query.fcgi?db=protein&cmd=search&term=NP_001255392	49	KLAENLAkKQAH---			TDYLNTFEFLDKLAENLAK*K	4	622.575	26836	26827	96.39	2.829	-0.0442	0	1	C_elegans	1
356	348	Enzyme, misc.	idh-1	idh-1	432	Protein IDH-1, isoform b	NP_001255392	http://www.ncbi.nlm.nih.gov/entrez/query.fcgi?db=protein&cmd=search&term=NP_001255392	49	LAENLAKkQAH----			TDYLNTFEFLDKLAENLAKK*	4	622.575	26853	26848	96.47	4.22	-0.0442	0.0419	1	C_elegans	1
357	349	Enzyme, misc.	mthf-1	mthf-1	41	Protein MTHF-1, isoform a	NP_741027	http://www.ncbi.nlm.nih.gov/entrez/query.fcgi?db=protein&cmd=search&term=NP_741027	75	ENAVVEEkITLESGK			KIDSLSTM#PYCGVETDENAVVEEK*ITLESGK	4	893.93	18605	18593	63.62	3.235	0.1819	0.0861	1	C_elegans	1
358	350	Enzyme, misc.	mthf-1	mthf-1	48	Protein MTHF-1, isoform a	NP_741027	http://www.ncbi.nlm.nih.gov/entrez/query.fcgi?db=protein&cmd=search&term=NP_741027	75	KITLESGkSWSPKHY			ITLESGK*SWSPK	2	723.883	11545	11529	41.57	3.982	-0.8087	0.4109	1	C_elegans	1
359	351	Enzyme, misc.	mthf-1	mthf-1	48	Protein MTHF-1, isoform a	NP_741027	http://www.ncbi.nlm.nih.gov/entrez/query.fcgi?db=protein&cmd=search&term=NP_741027	75	KITLESGkSWSPKHY			ITLESGK*SWSPK	3	482.924	11513	11508	41.49	2.791	-0.2488	0.1414	1	C_elegans	1
360	352	Enzyme, misc.	odc-1	odc-1	12	Protein ODC-1	NP_504752	http://www.ncbi.nlm.nih.gov/entrez/query.fcgi?db=protein&cmd=search&term=NP_504752	47	FEIIGDNkIGVLPKQ			M#ISQFEIIGDNK*IGVLPK	3	711.385	19227	19223	65.74	3.182	-0.1266	0.0917	1	C_elegans	1
361	353	Enzyme, misc.	pmt-1	pmt-1	110	Protein PMT-1, isoform b	NP_494991	http://www.ncbi.nlm.nih.gov/entrez/query.fcgi?db=protein&cmd=search&term=NP_494991	56	DFIDSFIkKNQERNA			WVLSTDFIDSFIK*K	3	604.989	24832	24826	87.04	4.297	0.7005	0.0243	1	C_elegans	1
362	354	Enzyme, misc.	pod-2	pod-2	1315	Protein POD-2, isoform c	NP_001254027	http://www.ncbi.nlm.nih.gov/entrez/query.fcgi?db=protein&cmd=search&term=NP_001254027	243	NAEEVQKkISQAVYL			QQLIIPGNNAEEVQKK*	3	641.681	11117	11109	40.41	2.528	-0.858	0.0656	1	C_elegans	1
363	355	Enzyme, misc.	pod-2	pod-2	801	Protein POD-2, isoform c	NP_001254027	http://www.ncbi.nlm.nih.gov/entrez/query.fcgi?db=protein&cmd=search&term=NP_001254027	243	DNDVSVLkSPYTGKL			VTVNNEIITFEKDNDVSVLK*SPYTGK	4	756.894	19215	19202	65.7	3.176	-0.1058	0.1502	1	C_elegans	1
364	356	Enzyme, misc.	prmt-1	prmt-1	210	Protein PRMT-1	NP_507909	http://www.ncbi.nlm.nih.gov/entrez/query.fcgi?db=protein&cmd=search&term=NP_507909	40	AIKNVAIkEPLVDIV			NVAIK*EPLVDIVDNAQVNTNNCLLK	3	970.178	21795	21785	74.65	4.879	0.1685	0.3644	1	C_elegans	1
365	357	Enzyme, misc.	prmt-1	prmt-1	210	Protein PRMT-1	NP_507909	http://www.ncbi.nlm.nih.gov/entrez/query.fcgi?db=protein&cmd=search&term=NP_507909	40	AIKNVAIkEPLVDIV			NVAIK*EPLVDIVDNAQVNTNNCLLK	3	970.178	21779	21764	74.59	4.024	0.1685	0.1273	1	C_elegans	1
366	358	Enzyme, misc.	prmt-1	prmt-1	210	Protein PRMT-1	NP_507909	http://www.ncbi.nlm.nih.gov/entrez/query.fcgi?db=protein&cmd=search&term=NP_507909	40	AIKNVAIkEPLVDIV			NVAIK*EPLVDIVDNAQVNTNNCLLK	3	970.178	21810	21806	74.7	3.984	0.1685	0.3553	1	C_elegans	1
367	359	Enzyme, misc.	prmt-1	prmt-1	230	Protein PRMT-1	NP_507909	http://www.ncbi.nlm.nih.gov/entrez/query.fcgi?db=protein&cmd=search&term=NP_507909	40	NTNNCLLkDVDLYTV			NVAIKEPLVDIVDNAQVNTNNCLLK*DVDLYTVK	4	961.256	24016	24010	83.48	4.75	0.8485	0.0255	1	C_elegans	1
368	360	Enzyme, misc.	prmt-1	prmt-1	230	Protein PRMT-1	NP_507909	http://www.ncbi.nlm.nih.gov/entrez/query.fcgi?db=protein&cmd=search&term=NP_507909	40	NTNNCLLkDVDLYTV			NVAIKEPLVDIVDNAQVNTNNCLLK*DVDLYTVK	4	961.256	24009	23989	83.45	4.247	0.8485	0.0975	1	C_elegans	1
369	361	Enzyme, misc.	sams-1	sams-1	381	Protein SAMS-1	NP_510002	http://www.ncbi.nlm.nih.gov/entrez/query.fcgi?db=protein&cmd=search&term=NP_510002	44	WEQPKALkISPALLE			ALK*ISPALLEK	3	432.934	15180	15170	52.69	2.106	0	0.2429	1	C_elegans	1
370	362	Enzyme, misc.	ubc-13	ubc-13	131	Protein UBC-13	NP_500272	http://www.ncbi.nlm.nih.gov/entrez/query.fcgi?db=protein&cmd=search&term=NP_500272	17	TDVAEQWkTNEAEAI			ALLSAPNPEDPLATDVAEQWK*TNEAEAIK	3	1079.21	21962	21953	75.25	3.818	-1.2208	0.2516	1	C_elegans	1
371	363	Enzyme, misc.	ubc-13	ubc-13	83	Protein UBC-13	NP_500272	http://www.ncbi.nlm.nih.gov/entrez/query.fcgi?db=protein&cmd=search&term=NP_500272	17	IYHPNIDkLGRICLD			IYHPNIDK*LGR	3	480.597	10207	10206	37.88	3.685	-0.771	0.3318	1	C_elegans	1
372	364	Enzyme, misc.	ubc-13	ubc-13	93	Protein UBC-13	NP_500272	http://www.ncbi.nlm.nih.gov/entrez/query.fcgi?db=protein&cmd=search&term=NP_500272	17	RICLDILkDKWSPAL			ICLDILK*DKWSPA	3	558.296	19859	19853	67.84	3.797	0.2032	0.0543	1	C_elegans	1
373	365	Enzyme, misc.	ubc-13	ubc-13	93	Protein UBC-13	NP_500272	http://www.ncbi.nlm.nih.gov/entrez/query.fcgi?db=protein&cmd=search&term=NP_500272	17	RICLDILkDKWSPAL			ICLDILK*DKWSPALQIR	4	546.556	20980	20966	71.69	2.905	-0.284	0.0194	1	C_elegans	1
374	366	Enzyme, misc.	ubc-13; ubc-21	ubc-13; ubc-21	95; 113	Protein UBC-13	NP_500272; NP_509502	http://www.ncbi.nlm.nih.gov/entrez/query.fcgi?db=protein&cmd=search&term=NP_500272	17; 24	CLDILKDkWSPALQI; CLDILKDkWTASLTL			ICLDILKDK*	3	411.229	15257	15254	52.93	2.695	-0.0244	0.0137	1	C_elegans	1
375	367	Enzyme, misc.	ubc-16	ubc-16	17	Protein UBC-16	NP_493587	http://www.ncbi.nlm.nih.gov/entrez/query.fcgi?db=protein&cmd=search&term=NP_493587	17	MKELAQLkSEAPEGL			ELAQLK*SEAPEGLLVDNTSTSNDLK	3	929.473	17539	17522	60.17	5.061	-0.2046	0.3769	1	C_elegans	1
376	G protein or regulator
377	368	G protein or regulator	ben-1	ben-1	37	Protein BEN-1	NP_497728	http://www.ncbi.nlm.nih.gov/entrez/query.fcgi?db=protein&cmd=search&term=NP_497728	49	IQPDGTYkGESDLQL			FWEVISDEHGIQPDGTYK*GESDLQLER	4	816.388	18382	18362	62.87	4.236	-1.5908	0.2991	1	C_elegans	1
378	369	G protein or regulator	eef-1A.1; eef-1A.2	eef-1A.1; eef-1A.2	129; 129	Protein EEF-1A.1	NP_498520; NP_509323	http://www.ncbi.nlm.nih.gov/entrez/query.fcgi?db=protein&cmd=search&term=NP_498520	51; 51	EFEAGISkNGQTREH; EFEAGISkNGQTREH			CGTGEFEAGISK*NGQTR	3	642.63	8938	8929	34.31	3.587	-1.0229	0.3833	1	C_elegans	1
379	370	G protein or regulator	eef-1A.1; eef-1A.2	eef-1A.1; eef-1A.2	129; 129	Protein EEF-1A.1	NP_498520; NP_509323	http://www.ncbi.nlm.nih.gov/entrez/query.fcgi?db=protein&cmd=search&term=NP_498520	51; 51	EFEAGISkNGQTREH; EFEAGISkNGQTREH			SQADCAVLVVACGTGEFEAGISK*NGQTR	3	1013.81	19908	19895	68	4.531	0.2961	0.5016	1	C_elegans	1
380	371	G protein or regulator	eef-1A.1; eef-1A.2	eef-1A.1; eef-1A.2	179; 179	Protein EEF-1A.1	NP_498520; NP_509323	http://www.ncbi.nlm.nih.gov/entrez/query.fcgi?db=protein&cmd=search&term=NP_498520	51; 51	NEVSGFIkKIGYNPK; NEVSGFIkKIGYNPK			FTEITNEVSGFIK*K	3	576.305	17170	17165	58.98	4.496	0.3417	0.0015	1	C_elegans	1
381	372	G protein or regulator	eef-1A.1; eef-1A.2	eef-1A.1; eef-1A.2	180; 180	Protein EEF-1A.1	NP_498520; NP_509323	http://www.ncbi.nlm.nih.gov/entrez/query.fcgi?db=protein&cmd=search&term=NP_498520	51; 51	EVSGFIKkIGYNPKA; EVSGFIKkIGYNPKA			FTEITNEVSGFIKK*	2	863.954	17203	17186	59.08	3.363	-0.5675	0.0052	1	C_elegans	1
382	373	G protein or regulator	eef-1A.1; eef-1A.2	eef-1A.1; eef-1A.2	330; 330	Protein EEF-1A.1	NP_498520; NP_509323	http://www.ncbi.nlm.nih.gov/entrez/query.fcgi?db=protein&cmd=search&term=NP_498520	51; 51	GSVCSDSkQDPAKEA; GSVCSDSkQDPAKEA			GSVCSDSK*QDPAKEAR	3	616.955	3410	3392	18.69	2.198	-0.8384	0.1591	1	C_elegans	1
383	374	G protein or regulator	eef-1A.1; eef-1A.2	eef-1A.1; eef-1A.2	330; 330	Protein EEF-1A.1	NP_498520; NP_509323	http://www.ncbi.nlm.nih.gov/entrez/query.fcgi?db=protein&cmd=search&term=NP_498520	51; 51	GSVCSDSkQDPAKEA; GSVCSDSkQDPAKEA			RGSVCSDSK*QDPAK	3	550.262	2066	2056	14.54	3.092	-0.9886	0.2124	1	C_elegans	1
384	375	G protein or regulator	eef-1A.1; eef-1A.2	eef-1A.1; eef-1A.2	408; 408	Protein EEF-1A.1	NP_498520; NP_509323	http://www.ncbi.nlm.nih.gov/entrez/query.fcgi?db=protein&cmd=search&term=NP_498520	51; 51	IVELIPTkPLCVESF; IVELIPTkPLCVESF			SGDAGIVELIPTK*PLCVESFTDYAPLGR	3	1040.53	24644	24640	86.19	4.461	0.2148	0.454	1	C_elegans	1
385	376	G protein or regulator	eef-1A.1; eef-1A.2	eef-1A.1; eef-1A.2	439; 439	Protein EEF-1A.1	NP_498520; NP_509323	http://www.ncbi.nlm.nih.gov/entrez/query.fcgi?db=protein&cmd=search&term=NP_498520	51; 51	TVAVGVIkSVEKSDG; TVAVGVIkSVEKSDG			QTVAVGVIK*SVEK	3	491.288	12545	12537	44.34	3.114	-0.2038	0.2625	1	C_elegans	1
386	377	G protein or regulator	eef-1A.1; eef-1A.2	eef-1A.1; eef-1A.2	44; 44	Protein EEF-1A.1	NP_498520; NP_509323	http://www.ncbi.nlm.nih.gov/entrez/query.fcgi?db=protein&cmd=search&term=NP_498520	51; 51	RTIEKFEkEAQEMGK; RTIEKFEkEAQEMGK			TIEKFEK*EAQEMGK	3	594.63	11682	11676	41.96	2.587	-1.0382	0.2749	1	C_elegans	1
387	378	G protein or regulator	eef-2	eef-2	104	Protein EEF-2, isoform a	NP_001251010	http://www.ncbi.nlm.nih.gov/entrez/query.fcgi?db=protein&cmd=search&term=NP_001251010	95	TVEVDGKkEKYNGFL			DLEFVKGENQFETVEVDGKK*	3	809.068	15855	15842	54.81	4.07	-0.202	0.0662	1	C_elegans	1
388	379	G protein or regulator	eef-2	eef-2	164	Protein EEF-2, isoform a	NP_001251010	http://www.ncbi.nlm.nih.gov/entrez/query.fcgi?db=protein&cmd=search&term=NP_001251010	95	QAIAERIkPVLFMNK			IK*PVLFMNK	3	401.902	13150	13134	46.46	2.14	-0.1495	0.0911	1	C_elegans	1
389	380	G protein or regulator	eef-2	eef-2	305	Protein EEF-2, isoform a	NP_001251010	http://www.ncbi.nlm.nih.gov/entrez/query.fcgi?db=protein&cmd=search&term=NP_001251010	95	VMNIKKDkTAALVEK			DK*TAALVEK	2	544.801	5700	5690	25.16	2.371	-0.9002	0.2267	1	C_elegans	1
390	381	G protein or regulator	eef-2	eef-2	327	Protein EEF-2, isoform a	NP_001251010	http://www.ncbi.nlm.nih.gov/entrez/query.fcgi?db=protein&cmd=search&term=NP_001251010	95	DEKDLEGkPLMKVFM			LANDEKDLEGK*PLMK	3	605.649	9626	9618	36.26	2.92	-0.6391	0.0822	1	C_elegans	1
391	382	G protein or regulator	eef-2	eef-2	42	Protein EEF-2, isoform a	NP_001251010	http://www.ncbi.nlm.nih.gov/entrez/query.fcgi?db=protein&cmd=search&term=NP_001251010	95	LTDSLVSkAGIIAGS			STLTDSLVSK*A	2	618.327	13975	13973	49.04	3.013	-0.874	0.3359	1	C_elegans	1
392	383	G protein or regulator	eef-2	eef-2	42	Protein EEF-2, isoform a	NP_001251010	http://www.ncbi.nlm.nih.gov/entrez/query.fcgi?db=protein&cmd=search&term=NP_001251010	95	LTDSLVSkAGIIAGS			STLTDSLVSK*AGIIA	2	795.441	20257	20252	69.15	2.693	-0.7296	0.2883	1	C_elegans	1
393	384	G protein or regulator	eef-2	eef-2	475	Protein EEF-2, isoform a	NP_001251010	http://www.ncbi.nlm.nih.gov/entrez/query.fcgi?db=protein&cmd=search&term=NP_001251010	95	GVDQYLVkGGTITTY			FIEPIEDIPSGNIAGLVGVDQYLVK*GGTIT	3	1077.24	26394	26393	94.31	4.515	0.2198	0.5141	1	C_elegans	1
394	385	G protein or regulator	eef-2	eef-2	475	Protein EEF-2, isoform a	NP_001251010	http://www.ncbi.nlm.nih.gov/entrez/query.fcgi?db=protein&cmd=search&term=NP_001251010	95	GVDQYLVkGGTITTY			FIEPIEDIPSGNIAGLVGVDQYLVK*GGTITTYK	4	906.232	25293	25288	89.15	5.951	-0.3368	0.2153	1	C_elegans	1
395	386	G protein or regulator	eef-2	eef-2	50	Protein EEF-2, isoform a	NP_001251010	http://www.ncbi.nlm.nih.gov/entrez/query.fcgi?db=protein&cmd=search&term=NP_001251010	95	AGIIAGSkAGETRFT			AGIIAGSK*AGETR	3	448.913	5718	5711	25.21	2.242	-0.6618	0.1354	1	C_elegans	1
396	387	G protein or regulator	eef-2	eef-2	506	Protein EEF-2, isoform a	NP_001251010	http://www.ncbi.nlm.nih.gov/entrez/query.fcgi?db=protein&cmd=search&term=NP_001251010	95	VRVAVEAkNPADLPK			VAVEAK*NPADLPK	2	733.404	9196	9177	35.02	3.418	-0.1637	0.3138	1	C_elegans	1
397	388	G protein or regulator	eef-2	eef-2	506	Protein EEF-2, isoform a	NP_001251010	http://www.ncbi.nlm.nih.gov/entrez/query.fcgi?db=protein&cmd=search&term=NP_001251010	95	VRVAVEAkNPADLPK			VAVEAK*NPADLPK	3	489.272	9157	9156	34.92	2.977	-0.7982	0.2112	1	C_elegans	1
398	389	G protein or regulator	eef-2	eef-2	566	Protein EEF-2, isoform a	NP_001251010	http://www.ncbi.nlm.nih.gov/entrez/query.fcgi?db=protein&cmd=search&term=NP_001251010	95	HACIPLKkSDPVVSY			K*SDPVVSYR	2	582.804	6059	6046	26.18	2.481	-0.6526	0.1986	1	C_elegans	1
399	390	G protein or regulator	eef-2	eef-2	627	Protein EEF-2, isoform a	NP_001251010	http://www.ncbi.nlm.nih.gov/entrez/query.fcgi?db=protein&cmd=search&term=NP_001251010	95	DEFKARAkILAEKYE			AK*ILAEKYEYDVTEAR	3	671.681	12362	12348	43.85	4.092	-1.0382	0.2967	1	C_elegans	1
400	391	G protein or regulator	goa-1	goa-1	24	Protein GOA-1	NP_492108	http://www.ncbi.nlm.nih.gov/entrez/query.fcgi?db=protein&cmd=search&term=NP_492108	40	RMIEKNLkEDGMQAA			NLK*EDGMQAAK	2	659.825	6420	6409	27.31	2.654	-0.819	0.2146	1	C_elegans	1
401	392	G protein or regulator	gpc-2	gpc-2	48	Protein GPC-2	NP_491935	http://www.ncbi.nlm.nih.gov/entrez/query.fcgi?db=protein&cmd=search&term=NP_491935	7	PLVNPIDkKVNPWAE			FTESQEDPLVNPIDK*K	3	658.665	13397	13385	47.29	3.565	-0.5826	0.0304	1	C_elegans	1
402	393	G protein or regulator	gpc-2	gpc-2	48	Protein GPC-2	NP_491935	http://www.ncbi.nlm.nih.gov/entrez/query.fcgi?db=protein&cmd=search&term=NP_491935	7	PLVNPIDkKVNPWAE			FTESQEDPLVNPIDK*K	3	658.665	13420	13406	47.36	3.314	-0.3343	0.0043	1	C_elegans	1
403	394	G protein or regulator	gpc-2	gpc-2	49	Protein GPC-2	NP_491935	http://www.ncbi.nlm.nih.gov/entrez/query.fcgi?db=protein&cmd=search&term=NP_491935	7	LVNPIDKkVNPWAEK			K*VNPWAEK	2	543.291	6888	6871	28.62	2.146	-1.2989	0.1837	1	C_elegans	1
404	395	G protein or regulator	mec-12; tba-1; tba-2; tba-4; tba-9	mec-12; tba-1; tba-2; tba-4; tba-9	164; 167; 162; 162; 169	Protein MEC-12	NP_497663; NP_001251212; NP_001021050; NP_496351; NP_508555	http://www.ncbi.nlm.nih.gov/entrez/query.fcgi?db=protein&cmd=search&term=NP_497663	50; 51; 50; 50; 51	LSVDYGKkAKLEFSI; LSVDYGKkSKLEFSI; LSVDYGKkSKLEFSI; LSVDYGKkSKLEFSI; LSVDYGKkSKLEFCI			LSVDYGKK*	2	512.277	6300	6293	26.94	1.813	-0.6839	0.0443	1	C_elegans	1
405	396	G protein or regulator	mec-12; tba-1; tba-2; tba-4	mec-12; tba-1; tba-2; tba-4	370; 373; 368; 368	Protein MEC-12	NP_497663; NP_001251212; NP_001021050; NP_496351	http://www.ncbi.nlm.nih.gov/entrez/query.fcgi?db=protein&cmd=search&term=NP_497663	50; 51; 50; 50	VPGGDLAkVPRAVCM; VPGGDLAkVPRAVCM; VPGGDLAkVPRAVCM; VPGGDLAkVPRAVCM			PGGDLAK*VPR	2	562.315	10589	10584	38.94	2.661	-0.9523	0.2755	1	C_elegans	1
406	397	G protein or regulator	mec-12; tba-1; tba-2; tba-4	mec-12; tba-1; tba-2; tba-4	370; 373; 368; 368	Protein MEC-12	NP_497663; NP_001251212; NP_001021050; NP_496351	http://www.ncbi.nlm.nih.gov/entrez/query.fcgi?db=protein&cmd=search&term=NP_497663	50; 51; 50; 50	VPGGDLAkVPRAVCM; VPGGDLAkVPRAVCM; VPGGDLAkVPRAVCM; VPGGDLAkVPRAVCM			VGINYQPPTVVPGGDLAK*VPR	3	764.422	17166	17165	58.97	3.968	-0.0175	0.3519	1	C_elegans	1
407	398	G protein or regulator	tba-7	tba-7	365	Protein TBA-7	NP_499463	http://www.ncbi.nlm.nih.gov/entrez/query.fcgi?db=protein&cmd=search&term=NP_499463	50	IPGGDMAkVPRAVCM			VGLNYQPPTVIPGGDM#AK*VPR	3	780.411	15732	15716	54.41	3.239	-0.6113	0.2998	1	C_elegans	1
408	399	G protein or regulator	tbb-1; tbb-2	tbb-1; tbb-2	216; 216	Protein TBB-1	NP_499367; NP_497806	http://www.ncbi.nlm.nih.gov/entrez/query.fcgi?db=protein&cmd=search&term=NP_499367	50; 50	DICYRTLkLTNPTYG; DICYRTLkLTNPTYG			TLK*LTNPTYGDLN	2	782.404	14905	14897	51.83	3.122	-0.454	0.2278	1	C_elegans	1
409	400	G protein or regulator	tbb-1	tbb-1	37	Protein TBB-1	NP_499367	http://www.ncbi.nlm.nih.gov/entrez/query.fcgi?db=protein&cmd=search&term=NP_499367	50	IQPDGTFkGESDLQL			FWEVISDEHGIQPDGTFK*GESDLQLER	3	1082.85	19443	19433	66.46	5.997	-0.4035	0.5486	1	C_elegans	1
410	401	G protein or regulator	tbb-1	tbb-1	37	Protein TBB-1	NP_499367	http://www.ncbi.nlm.nih.gov/entrez/query.fcgi?db=protein&cmd=search&term=NP_499367	50	IQPDGTFkGESDLQL			FWEVISDEHGIQPDGTFK*GESDLQLER	4	812.389	19434	19433	66.43	4.137	-0.2926	0.3401	1	C_elegans	1
411	402	G protein or regulator	tbb-2	tbb-2	276	Protein TBB-2	NP_497806	http://www.ncbi.nlm.nih.gov/entrez/query.fcgi?db=protein&cmd=search&term=NP_497806	50	GFAPLSAkGTQAYRA			SAK*GTQAYR	3	365.856	2104	2098	14.66	2.979	0.1187	0.2481	1	C_elegans	1
412	403	G protein or regulator	tbb-2	tbb-2	37	Protein TBB-2	NP_497806	http://www.ncbi.nlm.nih.gov/entrez/query.fcgi?db=protein&cmd=search&term=NP_497806	50	IQPDGTFkGETDLQL			FWEVISDEHGIQPDGTFK*GETDLQLER	3	1087.52	19670	19664	67.19	5.976	-0.4968	0.5013	1	C_elegans	1
413	404	G protein or regulator	tbb-2	tbb-2	37	Protein TBB-2	NP_497806	http://www.ncbi.nlm.nih.gov/entrez/query.fcgi?db=protein&cmd=search&term=NP_497806	50	IQPDGTFkGETDLQL			FWEVISDEHGIQPDGTFK*GETDLQLER	4	815.893	19644	19643	67.11	6.053	-0.7974	0.4614	1	C_elegans	1
414	405	G protein or regulator	tbb-2	tbb-2	37	Protein TBB-2	NP_497806	http://www.ncbi.nlm.nih.gov/entrez/query.fcgi?db=protein&cmd=search&term=NP_497806	50	IQPDGTFkGETDLQL			FWEVISDEHGIQPDGTFK*GETDLQLER	4	815.893	19771	19769	67.54	3.141	-0.9232	0.067	1	C_elegans	1
415	Kinase (non-protein)
416	406	Kinase (non-protein)	E02H1.6	E02H1.6	125	Protein E02H1.6	NP_496065	http://www.ncbi.nlm.nih.gov/entrez/query.fcgi?db=protein&cmd=search&term=NP_496065	21	GYSEFKIkENVECEI			IK*ENVECEIFGTLLEEAR	3	755.379	24120	24115	83.91	3.017	0.1855	0.2023	1	C_elegans	1
417	407	Kinase (non-protein)	R07H5.8	R07H5.8	57	Protein R07H5.8	NP_502104	http://www.ncbi.nlm.nih.gov/entrez/query.fcgi?db=protein&cmd=search&term=NP_502104	37	TELTRDFkVEYIPGG			DFK*VEYIPGGAAQNSLR	3	660.338	15912	15905	55	2.799	-0.3638	0.1772	1	C_elegans	1
418	408	Kinase (non-protein)	T10B11.2	T10B11.2	466	Protein T10B11.2	NP_491977	http://www.ncbi.nlm.nih.gov/entrez/query.fcgi?db=protein&cmd=search&term=NP_491977	62	KVAMYGGkQLYELDP			GGK*QLYELDPSLNCYR	3	676.327	15678	15674	54.24	4.384	-0.7746	0.2411	1	C_elegans	1
419	409	Kinase (non-protein)	T10B11.2	T10B11.2	466	Protein T10B11.2	NP_491977	http://www.ncbi.nlm.nih.gov/entrez/query.fcgi?db=protein&cmd=search&term=NP_491977	62	KVAMYGGkQLYELDP			VAM#YGGK*QLYELDPSLNCYR	3	836.395	17408	17396	59.74	3.379	1.4279	0.2347	1	C_elegans	1
420	410	Kinase (non-protein)	T10B11.2	T10B11.2	466	Protein T10B11.2	NP_491977	http://www.ncbi.nlm.nih.gov/entrez/query.fcgi?db=protein&cmd=search&term=NP_491977	62	KVAMYGGkQLYELDP			VAM#YGGK*QLYELDPSLNCYR	3	836.395	17442	17438	59.85	2.745	1.4798	0.2148	1	C_elegans	1
421	411	Kinase (non-protein)	Y71H10A.1	Y71H10A.1	171	Protein Y71H10A.1, isoform a	NP_741738	http://www.ncbi.nlm.nih.gov/entrez/query.fcgi?db=protein&cmd=search&term=NP_741738	90	DLVQELVkNQRVTAA			LEWTDLVQELVK*NQR	3	662.353	24949	24931	87.56	2.594	-0.1763	0.0897	1	C_elegans	1
422	412	Kinase (non-protein)	ndk-1	ndk-1	12	Protein NDK-1	NP_492761	http://www.ncbi.nlm.nih.gov/entrez/query.fcgi?db=protein&cmd=search&term=NP_492761	17	ERTFIAIkPDGVHRG			TFIAIK*PDGVHR	3	489.94	10837	10836	39.63	2.493	-0.838	0.1631	1	C_elegans	1
423	413	Kinase (non-protein)	ndk-1	ndk-1	12	Protein NDK-1	NP_492761	http://www.ncbi.nlm.nih.gov/entrez/query.fcgi?db=protein&cmd=search&term=NP_492761	17	ERTFIAIkPDGVHRG			TFIAIK*PDGVHR	4	367.707	10784	10773	39.48	2.147	0.2861	0.2754	1	C_elegans	1
424	414	Kinase (non-protein)	ndk-1	ndk-1	34	Protein NDK-1	NP_492761	http://www.ncbi.nlm.nih.gov/entrez/query.fcgi?db=protein&cmd=search&term=NP_492761	17	RFEERGYkLVALKQM			GYK*LVALK	3	335.875	10896	10878	39.79	2.509	-0.0895	0.1973	1	C_elegans	1
425	415	Kinase (non-protein)	vps-34	vps-34	184	Protein VPS-34, isoform a	NP_491741	http://www.ncbi.nlm.nih.gov/entrez/query.fcgi?db=protein&cmd=search&term=NP_491741	103	DEIDLLFkQVTRQSR			YSDAWGDEIDLLFK*QVTR	3	757.375	26301	26289	93.88	3.895	-0.2203	0.4063	1	C_elegans	1
426	Lipid binding protein
427	416	Lipid binding protein	epn-1	epn-1	154	Protein EPN-1, isoform b	NP_510458	http://www.ncbi.nlm.nih.gov/entrez/query.fcgi?db=protein&cmd=search&term=NP_510458	51	ILTRNKFkQNNPGPV			FK*QNNPGPVGAESR	2	807.903	5542	5523	24.71	4.451	-0.6936	0.3227	1	C_elegans	1
428	417	Lipid binding protein	epn-1	epn-1	154	Protein EPN-1, isoform b	NP_510458	http://www.ncbi.nlm.nih.gov/entrez/query.fcgi?db=protein&cmd=search&term=NP_510458	51	ILTRNKFkQNNPGPV			FK*QNNPGPVGAESR	3	538.938	5509	5502	24.63	3.103	-0.8236	0.2445	1	C_elegans	1
429	Mitochondrial protein
430	418	Mitochondrial protein	mai-2	mai-2	59	Protein MAI-2	NP_500336	http://www.ncbi.nlm.nih.gov/entrez/query.fcgi?db=protein&cmd=search&term=NP_500336	12	EDEYFYKkQKAQLQE			MEAAREDEYFYKK*QK	3	683.995	7855	7837	31.31	3.394	-1.2147	0.0057	1	C_elegans	1
431	Motor or contractile protein
432	419	Motor or contractile protein	csn-5	csn-5	302	Protein CSN-5	NP_500841	http://www.ncbi.nlm.nih.gov/entrez/query.fcgi?db=protein&cmd=search&term=NP_500841	41	MKVVTDAkAVGDELE			VVTDAK*AVGDELETGR	3	591.971	11828	11823	42.37	2.503	-0.124	0.252	1	C_elegans	1
433	420	Motor or contractile protein	lim-9	lim-9	648	Protein LIM-9, isoform f	NP_001021410	http://www.ncbi.nlm.nih.gov/entrez/query.fcgi?db=protein&cmd=search&term=NP_001021410	74	ILCPECAkARLMAAN			GFITDGHEILCPECAK*AR	3	730.014	14001	13994	49.12	3.449	-0.6673	0.2868	1	C_elegans	1
434	421	Motor or contractile protein	myo-1	myo-1	1284	Protein MYO-1	NP_492053	http://www.ncbi.nlm.nih.gov/entrez/query.fcgi?db=protein&cmd=search&term=NP_492053	223	IGEYTSTkGRLSNDN			QIGEYTSTK*GR	2	677.341	5312	5292	24.07	1.596	-0.6575	0.2662	1	C_elegans	1
435	422	Motor or contractile protein	myo-1	myo-1	1284	Protein MYO-1	NP_492053	http://www.ncbi.nlm.nih.gov/entrez/query.fcgi?db=protein&cmd=search&term=NP_492053	223	IGEYTSTkGRLSNDN			QIGEYTSTK*GR	3	451.897	5276	5271	23.97	2.559	-0.4654	0.3	1	C_elegans	1
436	423	Motor or contractile protein	myo-1	myo-1	1341	Protein MYO-1	NP_492053	http://www.ncbi.nlm.nih.gov/entrez/query.fcgi?db=protein&cmd=search&term=NP_492053	223	QEFHAACkNLEHELD			QEFHAACK*NLEHELDQCHELLEEQINGKDDIQR	4	1040.98	17878	17858	61.27	3.981	0.2259	0.2919	1	C_elegans	1
437	424	Motor or contractile protein	myo-1	myo-1	1341	Protein MYO-1	NP_492053	http://www.ncbi.nlm.nih.gov/entrez/query.fcgi?db=protein&cmd=search&term=NP_492053	223	QEFHAACkNLEHELD			QEFHAACK*NLEHELDQCHELLEEQINGKDDIQR	5	832.989	17814	17795	61.04	4.079	-0.6177	0.2632	1	C_elegans	1
438	425	Motor or contractile protein	myo-1	myo-1	1341	Protein MYO-1	NP_492053	http://www.ncbi.nlm.nih.gov/entrez/query.fcgi?db=protein&cmd=search&term=NP_492053	223	QEFHAACkNLEHELD			QEFHAACK*NLEHELDQCHELLEEQINGKDDIQR	5	832.989	17817	17816	61.06	3.715	-0.6104	0.1113	1	C_elegans	1
439	426	Motor or contractile protein	myo-1	myo-1	1683	Protein MYO-1	NP_492053	http://www.ncbi.nlm.nih.gov/entrez/query.fcgi?db=protein&cmd=search&term=NP_492053	223	ENYLAAEkRLAIALS			ENYLAAEK*R	2	604.307	6960	6955	28.82	2.795	-0.7453	0.3092	1	C_elegans	1
440	427	Motor or contractile protein	myo-1	myo-1	1704	Protein MYO-1	NP_492053	http://www.ncbi.nlm.nih.gov/entrez/query.fcgi?db=protein&cmd=search&term=NP_492053	223	HRIEASDkHKKQLEI			LAIALSESEDLAHRIEASDK*HKK	4	669.608	15069	15065	52.33	2.103	-0.8672	0.1375	1	C_elegans	1
441	428	Motor or contractile protein	myo-1	myo-1	1798	Protein MYO-1	NP_492053	http://www.ncbi.nlm.nih.gov/entrez/query.fcgi?db=protein&cmd=search&term=NP_492053	223	KSLELNAkELQAKID			KSLELNAK*ELQAK	3	529.302	9565	9555	36.08	4.338	-1.1224	0.2422	1	C_elegans	1
442	429	Motor or contractile protein	myo-1; unc-54	myo-1; unc-54	268; 268	Protein MYO-1	NP_492053; NP_493596	http://www.ncbi.nlm.nih.gov/entrez/query.fcgi?db=protein&cmd=search&term=NP_492053	223; 225	IEHYLLEkSRVIRQA; IEHYLLEkSRVIRQA			LASCDIEHYLLEK*SR	4	487.745	17427	17417	59.8	2.691	-0.2259	0.0163	1	C_elegans	1
443	430	Motor or contractile protein	myo-1	myo-1	636	Protein MYO-1	NP_492053	http://www.ncbi.nlm.nih.gov/entrez/query.fcgi?db=protein&cmd=search&term=NP_492053	223	EEAAAAAkAGGGRKG			KNDLLVEIWQDYTTQEEAAAAAK*AGGGR	4	780.64	23754	23737	82.36	3.335	-0.2789	0.155	1	C_elegans	1
444	431	Motor or contractile protein	myo-1	myo-1	636	Protein MYO-1	NP_492053	http://www.ncbi.nlm.nih.gov/entrez/query.fcgi?db=protein&cmd=search&term=NP_492053	223	EEAAAAAkAGGGRKG			KNDLLVEIWQDYTTQEEAAAAAK*AGGGR	4	780.64	23803	23800	82.58	3.228	-0.5514	0.2613	1	C_elegans	1
445	432	Motor or contractile protein	myo-1	myo-1	636	Protein MYO-1	NP_492053	http://www.ncbi.nlm.nih.gov/entrez/query.fcgi?db=protein&cmd=search&term=NP_492053	223	EEAAAAAkAGGGRKG			KNDLLVEIWQDYTTQEEAAAAAK*AGGGR	4	780.64	23766	23758	82.41	2.857	-0.4039	0.0906	1	C_elegans	1
446	433	Motor or contractile protein	myo-2	myo-2	1122	Protein MYO-2	NP_510092	http://www.ncbi.nlm.nih.gov/entrez/query.fcgi?db=protein&cmd=search&term=NP_510092	223	AAVAKLQkGIQQDEA			LQK*GIQQDEAR	2	700.368	4808	4789	22.69	2.474	-0.3644	0.2444	1	C_elegans	1
447	434	Motor or contractile protein	myo-2	myo-2	1122	Protein MYO-2	NP_510092	http://www.ncbi.nlm.nih.gov/entrez/query.fcgi?db=protein&cmd=search&term=NP_510092	223	AAVAKLQkGIQQDEA			LQK*GIQQDEAR	3	467.248	4771	4768	22.6	3.393	-0.4429	0.2113	1	C_elegans	1
448	435	Motor or contractile protein	myo-2	myo-2	1407	Protein MYO-2	NP_510092	http://www.ncbi.nlm.nih.gov/entrez/query.fcgi?db=protein&cmd=search&term=NP_510092	223	DEFDEVKkRQNQKTS			TKFETEGLIGADEFDEVKK*R	3	809.411	14811	14792	51.54	4.776	-0.5441	0.0456	1	C_elegans	1
449	436	Motor or contractile protein	myo-2	myo-2	1426	Protein MYO-2	NP_510092	http://www.ncbi.nlm.nih.gov/entrez/query.fcgi?db=protein&cmd=search&term=NP_510092	223	ALDACNAkIVALENA			TSEIQDALDACNAK*IVALENAR	3	839.418	20809	20798	71.1	3.252	-0.4372	0.1306	1	C_elegans	1
450	437	Motor or contractile protein	myo-2	myo-2	1519	Protein MYO-2	NP_510092	http://www.ncbi.nlm.nih.gov/entrez/query.fcgi?db=protein&cmd=search&term=NP_510092	223	EGLRRENkSLSDETR			ENK*SLSDETR	2	646.808	3653	3644	19.4	2.299	-0.7659	0.1962	1	C_elegans	1
451	438	Motor or contractile protein	myo-2	myo-2	1519	Protein MYO-2	NP_510092	http://www.ncbi.nlm.nih.gov/entrez/query.fcgi?db=protein&cmd=search&term=NP_510092	223	EGLRRENkSLSDETR			RENK*SLSDETR	2	724.858	2789	2779	16.83	2.93	-0.3796	0.2202	1	C_elegans	1
452	439	Motor or contractile protein	myo-2	myo-2	1632	Protein MYO-2	NP_510092	http://www.ncbi.nlm.nih.gov/entrez/query.fcgi?db=protein&cmd=search&term=NP_510092	223	SELFRVKkKLEADIN			VKK*KLEADINELEIALDHANK	4	627.097	17047	17039	58.59	4.756	-0.8103	0.0176	1	C_elegans	1
453	440	Motor or contractile protein	myo-2	myo-2	1822	Protein MYO-2	NP_510092	http://www.ncbi.nlm.nih.gov/entrez/query.fcgi?db=protein&cmd=search&term=NP_510092	223	AAEAAVMkGGAKAIQ			ADAAEAAVMK*GGAK	2	702.351	7108	7102	29.24	3.283	0.3491	0.19	1	C_elegans	1
454	441	Motor or contractile protein	myo-2	myo-2	1822	Protein MYO-2	NP_510092	http://www.ncbi.nlm.nih.gov/entrez/query.fcgi?db=protein&cmd=search&term=NP_510092	223	AAEAAVMkGGAKAIQ			ADAAEAAVM#K*GGAK	2	710.348	5269	5250	23.95	2.264	-0.7044	0.1706	1	C_elegans	1
455	442	Motor or contractile protein	myo-2	myo-2	1826	Protein MYO-2	NP_510092	http://www.ncbi.nlm.nih.gov/entrez/query.fcgi?db=protein&cmd=search&term=NP_510092	223	AVMKGGAkAIQKAEQ			ADAAEAAVM#KGGAK*	3	473.901	5158	5145	23.66	2.26	-1.8525	0.0208	1	C_elegans	1
456	443	Motor or contractile protein	myo-2	myo-2	1886	Protein MYO-2	NP_510092	http://www.ncbi.nlm.nih.gov/entrez/query.fcgi?db=protein&cmd=search&term=NP_510092	223	KLQELVEkLTAKLKL			NYDKLQELVEK*LTAK	3	636.014	21655	21638	74.14	3.904	0.1049	0.1212	1	C_elegans	1
457	444	Motor or contractile protein	myo-5	myo-5	1113	Protein MYO-5	NP_505094	http://www.ncbi.nlm.nih.gov/entrez/query.fcgi?db=protein&cmd=search&term=NP_505094	227	DEQSLVAkLQRQIKE			LEDEQSLVAK*LQR	3	548.297	14830	14813	51.6	3.649	-0.0548	0.2506	1	C_elegans	1
458	445	Motor or contractile protein	myo-5	myo-5	1289	Protein MYO-5	NP_505094	http://www.ncbi.nlm.nih.gov/entrez/query.fcgi?db=protein&cmd=search&term=NP_505094	227	ELTMGKNkVHNENQD			NK*VHNENQDLNR	3	532.261	2484	2475	15.78	2.887	-0.6459	0.2183	1	C_elegans	1
459	446	Motor or contractile protein	pat-10	pat-10	105	Protein PAT-10	NP_491501	http://www.ncbi.nlm.nih.gov/entrez/query.fcgi?db=protein&cmd=search&term=NP_491501	19	EAFRLFDkEGNGYIS			LFDK*EGNGYISRPTLK	3	651.346	12161	12159	43.28	2.959	-0.7121	0.2967	1	C_elegans	1
460	447	Motor or contractile protein	tni-1	tni-1	74	Protein TNI-1	NP_509906	http://www.ncbi.nlm.nih.gov/entrez/query.fcgi?db=protein&cmd=search&term=NP_509906	29	NKAAEDLkTQQLRKE			AAEDLK*TQQLR	2	693.87	6885	6871	28.61	4.09	-1.0817	0.2791	1	C_elegans	1
461	448	Motor or contractile protein	tni-1	tni-1	74	Protein TNI-1	NP_509906	http://www.ncbi.nlm.nih.gov/entrez/query.fcgi?db=protein&cmd=search&term=NP_509906	29	NKAAEDLkTQQLRKE			AAEDLK*TQQLR	3	462.916	6914	6913	28.69	3.204	0	0.2438	1	C_elegans	1
462	449	Motor or contractile protein	unc-15	unc-15	121	Protein UNC-15, isoform a	NP_492085	http://www.ncbi.nlm.nih.gov/entrez/query.fcgi?db=protein&cmd=search&term=NP_492085	101	DAMNVLRkKHQDSCL			K*KHQDSCLDYQDQIEQLQK	4	630.305	11971	11970	42.77	4.308	0.2422	0.0646	1	C_elegans	1
463	450	Motor or contractile protein	unc-15	unc-15	121	Protein UNC-15, isoform a	NP_492085	http://www.ncbi.nlm.nih.gov/entrez/query.fcgi?db=protein&cmd=search&term=NP_492085	101	DAMNVLRkKHQDSCL			K*KHQDSCLDYQDQIEQLQKK	4	662.329	11158	11151	40.52	5.423	-1.281	0.0072	1	C_elegans	1
464	451	Motor or contractile protein	unc-15	unc-15	122	Protein UNC-15, isoform a	NP_492085	http://www.ncbi.nlm.nih.gov/entrez/query.fcgi?db=protein&cmd=search&term=NP_492085	101	AMNVLRKkHQDSCLD			K*HQDSCLDYQDQIEQLQK	3	797.373	13210	13196	46.66	4.656	-0.9539	0.3371	1	C_elegans	1
465	452	Motor or contractile protein	unc-15	unc-15	122	Protein UNC-15, isoform a	NP_492085	http://www.ncbi.nlm.nih.gov/entrez/query.fcgi?db=protein&cmd=search&term=NP_492085	101	AMNVLRKkHQDSCLD			K*HQDSCLDYQDQIEQLQK	4	598.282	13228	13217	46.72	2.731	-0.6025	0.1038	1	C_elegans	1
466	453	Motor or contractile protein	unc-15	unc-15	122	Protein UNC-15, isoform a	NP_492085	http://www.ncbi.nlm.nih.gov/entrez/query.fcgi?db=protein&cmd=search&term=NP_492085	101	AMNVLRKkHQDSCLD			KK*HQDSCLDYQDQIEQLQK	3	840.071	11974	11970	42.77	6.12	-0.6393	0.006	1	C_elegans	1
467	454	Motor or contractile protein	unc-15	unc-15	13	Protein UNC-15, isoform a	NP_492085	http://www.ncbi.nlm.nih.gov/entrez/query.fcgi?db=protein&cmd=search&term=NP_492085	101	SPSAALLkSPSQAAF			SPSAALLK*SPSQAAF	2	794.92	16080	16073	55.52	3.718	-0.4343	0.4243	1	C_elegans	1
468	455	Motor or contractile protein	unc-15	unc-15	139	Protein UNC-15, isoform a	NP_492085	http://www.ncbi.nlm.nih.gov/entrez/query.fcgi?db=protein&cmd=search&term=NP_492085	101	DQIEQLQkKNAKIDR			HQDSCLDYQDQIEQLQK*K	3	797.373	13508	13490	47.63	5.992	-0.8159	0.0159	1	C_elegans	1
469	456	Motor or contractile protein	unc-15	unc-15	140	Protein UNC-15, isoform a	NP_492085	http://www.ncbi.nlm.nih.gov/entrez/query.fcgi?db=protein&cmd=search&term=NP_492085	101	QIEQLQKkNAKIDRE			KKHQDSCLDYQDQIEQLQKK*	4	662.329	11284	11277	40.86	3.603	-1.315	0.0081	1	C_elegans	1
470	457	Motor or contractile protein	unc-15	unc-15	319	Protein UNC-15, isoform a	NP_492085	http://www.ncbi.nlm.nih.gov/entrez/query.fcgi?db=protein&cmd=search&term=NP_492085	101	EVEDLRKkMLQKQAE			LHHEEVEDLRKK*	3	549.625	4124	4112	20.77	2.648	-1.0991	0.0077	1	C_elegans	1
471	458	Motor or contractile protein	unc-15	unc-15	319	Protein UNC-15, isoform a	NP_492085	http://www.ncbi.nlm.nih.gov/entrez/query.fcgi?db=protein&cmd=search&term=NP_492085	101	EVEDLRKkMLQKQAE			SKFDAEVALHHEEVEDLRKK*	4	624.323	10818	10815	39.58	2.482	-1.0304	0.0059	1	C_elegans	1
472	459	Motor or contractile protein	unc-15	unc-15	706	Protein UNC-15, isoform a	NP_492085	http://www.ncbi.nlm.nih.gov/entrez/query.fcgi?db=protein&cmd=search&term=NP_492085	101	EEQEHSMkIDALRKS			AVEQLHEEQEHSMK*IDALRK	3	835.755	9469	9450	35.81	3.3	-0.7664	0.1714	1	C_elegans	1
473	460	Motor or contractile protein	unc-15	unc-15	706	Protein UNC-15, isoform a	NP_492085	http://www.ncbi.nlm.nih.gov/entrez/query.fcgi?db=protein&cmd=search&term=NP_492085	101	EEQEHSMkIDALRKS			AVEQLHEEQEHSM#K*IDALRK	4	631.067	7780	7774	31.1	2.623	-1.1026	0.1021	1	C_elegans	1
474	461	Motor or contractile protein	unc-15	unc-15	719	Protein UNC-15, isoform a	NP_492085	http://www.ncbi.nlm.nih.gov/entrez/query.fcgi?db=protein&cmd=search&term=NP_492085	101	KSLEEQVkQLQVQIQ			SLEEQVK*QLQVQIQEAEAAALLGGK	3	932.17	26011	25996	92.51	4.948	0.0573	0.3739	1	C_elegans	1
475	462	Motor or contractile protein	unc-15	unc-15	719	Protein UNC-15, isoform a	NP_492085	http://www.ncbi.nlm.nih.gov/entrez/query.fcgi?db=protein&cmd=search&term=NP_492085	101	KSLEEQVkQLQVQIQ			SLEEQVK*QLQVQIQEAEAAALLGGKR	4	738.404	24732	24722	86.58	3.681	0.261	0.2245	1	C_elegans	1
476	463	Motor or contractile protein	unc-15	unc-15	737	Protein UNC-15, isoform a	NP_492085	http://www.ncbi.nlm.nih.gov/entrez/query.fcgi?db=protein&cmd=search&term=NP_492085	101	AAALLGGkRVIAKLE			SLEEQVKQLQVQIQEAEAAALLGGK*R	4	738.404	24744	24743	86.64	3.879	-0.305	0.0276	1	C_elegans	1
477	464	Motor or contractile protein	unc-15	unc-15	864	Protein UNC-15, isoform a	NP_492085	http://www.ncbi.nlm.nih.gov/entrez/query.fcgi?db=protein&cmd=search&term=NP_492085	101	VTGKSSSkIFVTEDD			SSSK*IFVTEDDY	2	752.844	14378	14372	50.25	2.615	-0.3124	0.4114	1	C_elegans	1
478	465	Motor or contractile protein	unc-27	unc-27	62	Protein UNC-27	NP_509488	http://www.ncbi.nlm.nih.gov/entrez/query.fcgi?db=protein&cmd=search&term=NP_509488	28	VKAAEDLkRQQLLKE			AAEDLK*R	2	458.746	2582	2580	16.06	2.451	-0.1746	0.1708	1	C_elegans	1
479	466	Motor or contractile protein	unc-27	unc-27	62	Protein UNC-27	NP_509488	http://www.ncbi.nlm.nih.gov/entrez/query.fcgi?db=protein&cmd=search&term=NP_509488	28	VKAAEDLkRQQLLKE			AAEDLK*R	3	306.166	2576	2559	16.04	1.978	0.7965	0.0846	1	C_elegans	1
480	467	Motor or contractile protein	unc-87	unc-87	21	Protein UNC-87, isoform b	NP_001021093	http://www.ncbi.nlm.nih.gov/entrez/query.fcgi?db=protein&cmd=search&term=NP_001021093	42	PNATMETkVTGQGQP			TEDQVVAEEQPNATM#ETK*VTGQGQPK	3	982.465	9554	9534	36.05	4.534	-0.2784	0.2314	1	C_elegans	1
481	468	Motor or contractile protein	unc-87	unc-87	245	Protein UNC-87, isoform a	NP_001021092	http://www.ncbi.nlm.nih.gov/entrez/query.fcgi?db=protein&cmd=search&term=NP_001021092	63	PSQAGWNkGDSQKLM			QTDGIIPSQAGWNK*GDSQK	3	715.35	12020	12012	42.9	3.923	-0.7323	0.1037	1	C_elegans	1
482	469	Motor or contractile protein	unc-87	unc-87	245, 525	Protein UNC-87, isoform a	NP_001021092	http://www.ncbi.nlm.nih.gov/entrez/query.fcgi?db=protein&cmd=search&term=NP_001021092	63	PSQAGWNkGDSQKLM, PSQAGWNkGDSQKKM			QAGWNK*GDSQK	2	666.818	3592	3581	19.23	2.746	-0.7954	0.3505	1	C_elegans	1
483	470	Motor or contractile protein	unc-87	unc-87	346	Protein UNC-87, isoform a	NP_001021092	http://www.ncbi.nlm.nih.gov/entrez/query.fcgi?db=protein&cmd=search&term=NP_001021092	63	RLQAGTNkYDSQKGM			LQAGTNK*YDSQK	3	489.579	4204	4196	20.99	2.147	-0.825	0.2213	1	C_elegans	1
484	Phosphatase
485	471	Phosphatase	F28C6.8	F28C6.8	118	Protein F28C6.8, isoform b	NP_001254161	http://www.ncbi.nlm.nih.gov/entrez/query.fcgi?db=protein&cmd=search&term=NP_001254161	22	ESVASKGkTVYVHCK			AEINEAVEFIESVASKGK*	3	679.016	24513	24493	85.62	3.194	-0.1081	0.0177	1	C_elegans	1
486	472	Phosphatase	F55F10.1	F55F10.1	1722	Protein F55F10.1	NP_500551	http://www.ncbi.nlm.nih.gov/entrez/query.fcgi?db=protein&cmd=search&term=NP_500551	493	IAKKQIVkILEHKEA			QIVK*ILEHK	2	611.369	8291	8278	32.51	2.015	-0.8021	0.1298	1	C_elegans	1
487	473	Phosphatase	cdc-48.1	cdc-48.1	342	Protein CDC-48.1	NP_496273	http://www.ncbi.nlm.nih.gov/entrez/query.fcgi?db=protein&cmd=search&term=NP_496273	90	LTLMDGVkGRSNLVV			IVSQLLTLMDGVK*GR	3	581.998	21464	21449	73.47	2.987	-0.1147	0.3265	1	C_elegans	1
488	474	Phosphatase	cdc-48.1; cdc-48.2	cdc-48.1; cdc-48.2	590; 589	Protein CDC-48.1	NP_496273; NP_495705	http://www.ncbi.nlm.nih.gov/entrez/query.fcgi?db=protein&cmd=search&term=NP_496273	90; 90	DELDSIAkARGGGAG; DELDSIAkARGGSVG			AAAPCVLFFDELDSIAK*AR	3	736.709	26062	26059	92.75	3.227	0.6295	0.1158	1	C_elegans	1
489	475	Phosphatase	cdc-48.1	cdc-48.1	784	Protein CDC-48.1	NP_496273	http://www.ncbi.nlm.nih.gov/entrez/query.fcgi?db=protein&cmd=search&term=NP_496273	90	RGFGNNFkFPGEQRG			GFGNNFK*FPGEQR	3	537.927	14605	14603	50.9	2.784	0.2544	0.0995	1	C_elegans	1
490	476	Phosphatase	cdc-48.2	cdc-48.2	300	Protein CDC-48.2	NP_495705	http://www.ncbi.nlm.nih.gov/entrez/query.fcgi?db=protein&cmd=search&term=NP_495705	90	KAFAECEkNSPAILF			AFAECEK*NSPAILFIDEIDAIAPKR	4	733.877	25263	25246	89.01	3.05	-0.2046	0.1675	1	C_elegans	1
491	477	Phosphatase	cdc-48.2	cdc-48.2	341	Protein CDC-48.2	NP_495705	http://www.ncbi.nlm.nih.gov/entrez/query.fcgi?db=protein&cmd=search&term=NP_495705	90	LTLMDGLkTRAHVVV			IVSQLLTLMDGLK*TR	3	601.345	23189	23170	80.02	2.743	-0.5383	0.1337	1	C_elegans	1
492	478	Phosphatase	cdc-48.2	cdc-48.2	668	Protein CDC-48.2	NP_495705	http://www.ncbi.nlm.nih.gov/entrez/query.fcgi?db=protein&cmd=search&term=NP_495705	90	IFKASLRkTPLSADL			K*TPLSADLDLNFLAK	3	587.324	20587	20567	70.33	2.54	0.3636	0.2835	1	C_elegans	1
493	479	Phosphatase	cdc-48.2	cdc-48.2	782	Protein CDC-48.2	NP_495705	http://www.ncbi.nlm.nih.gov/entrez/query.fcgi?db=protein&cmd=search&term=NP_495705	90	RGFGNNFkFPGEAPS			GFGNNFK*FPGEAPSAGQPVGGNGGSGGNDDDDLYN	3	1181.51	18785	18782	64.23	3.304	0.4545	0.2925	1	C_elegans	1
494	480	Phosphatase	cdc-48.2	cdc-48.2	782	Protein CDC-48.2	NP_495705	http://www.ncbi.nlm.nih.gov/entrez/query.fcgi?db=protein&cmd=search&term=NP_495705	90	RGFGNNFkFPGEAPS			GFGNNFK*FPGEAPSAGQPVGGNGGSGGNDDDDLYN	3	1181.51	18771	18761	64.19	2.948	0.4545	0.0924	1	C_elegans	1
495	481	Phosphatase	ced-7	ced-7	978	Protein CED-7, isoform d	NP_001255012	http://www.ncbi.nlm.nih.gov/entrez/query.fcgi?db=protein&cmd=search&term=NP_001255012	197	KSADSYQkLMDSQAR			SADSYQK*LMDSQAR	3	571.933	11053	11046	40.23	2.642	-0.6594	0.2654	1	C_elegans	1
496	482	Phosphatase	haf-7	haf-7	206	Protein HAF-7	NP_506645	http://www.ncbi.nlm.nih.gov/entrez/query.fcgi?db=protein&cmd=search&term=NP_506645	91	EDNDAVSkEEKEKRL			SSSTDEEDNDAVSK*EEK	3	661.947	4405	4395	21.52	3.196	-0.9678	0.0374	1	C_elegans	1
497	483	Phosphatase	haf-9	haf-9	180	Protein HAF-9, isoform a	NP_491754	http://www.ncbi.nlm.nih.gov/entrez/query.fcgi?db=protein&cmd=search&term=NP_491754	91	LRQEEAEkAAEQRET			LRQEEAEK*AAEQR	4	418.716	4830	4810	22.75	2.277	-0.0179	0.1109	1	C_elegans	1
498	484	Phosphatase	haf-9	haf-9	624	Protein HAF-9, isoform a	NP_491754	http://www.ncbi.nlm.nih.gov/entrez/query.fcgi?db=protein&cmd=search&term=NP_491754	91	NIGYGLDkYDDDMVQ			SVTENIGYGLDK*YDDDMVQNSAK	3	892.741	16676	16661	57.4	3.293	-1.1509	0.0958	1	C_elegans	1
499	485	Phosphatase	haf-9	haf-9	709	Protein HAF-9, isoform a	NP_491754	http://www.ncbi.nlm.nih.gov/entrez/query.fcgi?db=protein&cmd=search&term=NP_491754	91	EAISKNLkGKTVILI			QPVVLLLDEATSALDAESEHTVQEAISKNLK*	4	866.455	27211	27201	98.2	3.586	-0.2137	0.0022	1	C_elegans	1
500	486	Phosphatase	ida-1	ida-1	444	Protein IDA-1	NP_498245	http://www.ncbi.nlm.nih.gov/entrez/query.fcgi?db=protein&cmd=search&term=NP_498245	87	IAEQLDGkNSFAYQD			QIAEQLDGK*NSFAYQDLCR	3	790.71	15508	15506	53.72	3.568	-0.3038	0.4824	1	C_elegans	1
501	487	Phosphatase	mrp-5	mrp-5	1290	Protein MRP-5, isoform b	NP_510479	http://www.ncbi.nlm.nih.gov/entrez/query.fcgi?db=protein&cmd=search&term=NP_510479	159	SVDAGTDkLIQEVIK			IVILDEATASVDAGTDK*LIQEVIK	3	885.82	26146	26142	93.14	4.694	-0.4255	0.0501	1	C_elegans	1
502	488	Phosphatase	mrp-5	mrp-5	1290	Protein MRP-5, isoform b	NP_510479	http://www.ncbi.nlm.nih.gov/entrez/query.fcgi?db=protein&cmd=search&term=NP_510479	159	SVDAGTDkLIQEVIK			IVILDEATASVDAGTDK*LIQEVIK	3	885.82	26176	26163	93.29	2.947	-0.4255	0.3011	1	C_elegans	1
503	489	Phosphatase	mrp-7	mrp-7	203	Protein MRP-7	NP_507812	http://www.ncbi.nlm.nih.gov/entrez/query.fcgi?db=protein&cmd=search&term=NP_507812	171	DDEKASSkSAASPEL			ASSK*SAASPELQSS	2	732.352	5480	5460	24.54	2.613	-0.9155	0.3111	1	C_elegans	1
504	490	Phosphatase	pgp-1	pgp-1	26	Protein PGP-1	NP_502413	http://www.ncbi.nlm.nih.gov/entrez/query.fcgi?db=protein&cmd=search&term=NP_502413	145	LAPEDVLkTAIKTVE			TLDSFSLAPEDVLK*TAIK	3	688.04	22125	22121	75.86	4.278	-0.3589	0.2072	1	C_elegans	1
505	491	Phosphatase	pgp-11	pgp-11	387	Protein PGP-11	NP_495674	http://www.ncbi.nlm.nih.gov/entrez/query.fcgi?db=protein&cmd=search&term=NP_495674	141	SAPKSEGkEGEIKIS			SEGK*EGEIK	2	545.772	2457	2454	15.7	2.667	-0.7336	0.1799	1	C_elegans	1
506	492	Phosphatase	pgp-13	pgp-13	603	Protein PGP-13	NP_510127	http://www.ncbi.nlm.nih.gov/entrez/query.fcgi?db=protein&cmd=search&term=NP_510127	148	SALNNASkGRTTIMI			VLLLDEATSALDAQSESVVQSALNNASK*GR	3	1067.55	25545	25538	90.32	5.587	-0.4187	0.5781	1	C_elegans	1
507	493	Phosphatase	pgp-13	pgp-13	603	Protein PGP-13	NP_510127	http://www.ncbi.nlm.nih.gov/entrez/query.fcgi?db=protein&cmd=search&term=NP_510127	148	SALNNASkGRTTIMI			VLLLDEATSALDAQSESVVQSALNNASK*GR	3	1067.55	25519	25517	90.2	5.269	-0.5874	0.4618	1	C_elegans	1
508	494	Phosphatase	pgp-13	pgp-13	603	Protein PGP-13	NP_510127	http://www.ncbi.nlm.nih.gov/entrez/query.fcgi?db=protein&cmd=search&term=NP_510127	148	SALNNASkGRTTIMI			VLLLDEATSALDAQSESVVQSALNNASK*GR	4	800.915	25532	25517	90.26	3.643	1.884	0.2031	1	C_elegans	1
509	495	Phosphatase	pgp-14	pgp-14	615	Protein PGP-14	NP_510128	http://www.ncbi.nlm.nih.gov/entrez/query.fcgi?db=protein&cmd=search&term=NP_510128	147	SALNNASkGRTTIMI			VLLLDEATSALDAQSESIVQSALNNASK*GR	3	1072.22	26402	26393	94.34	5.613	-0.1058	0.449	1	C_elegans	1
510	496	Phosphatase	pgp-14	pgp-14	615	Protein PGP-14	NP_510128	http://www.ncbi.nlm.nih.gov/entrez/query.fcgi?db=protein&cmd=search&term=NP_510128	147	SALNNASkGRTTIMI			VLLLDEATSALDAQSESIVQSALNNASK*GR	3	1072.22	26436	26433	94.49	5.462	-0.1493	0.5202	1	C_elegans	1
511	497	Phosphatase	pgp-14	pgp-14	615	Protein PGP-14	NP_510128	http://www.ncbi.nlm.nih.gov/entrez/query.fcgi?db=protein&cmd=search&term=NP_510128	147	SALNNASkGRTTIMI			VLLLDEATSALDAQSESIVQSALNNASK*GR	3	1072.22	26461	26454	94.61	4.084	-0.0249	0.3855	1	C_elegans	1
512	498	Phosphatase	pgp-2	pgp-2	1214	Protein PGP-2	NP_491707	http://www.ncbi.nlm.nih.gov/entrez/query.fcgi?db=protein&cmd=search&term=NP_491707	141	QEALDAAkQGRTCLV			SPSVLLLDEATSALDTESEKIVQEALDAAK*QGR	4	900.467	27892	27890	101.45	3.898	-0.3195	0.0554	1	C_elegans	1
513	499	Phosphatase	pgp-2	pgp-2	13	Protein PGP-2	NP_491707	http://www.ncbi.nlm.nih.gov/entrez/query.fcgi?db=protein&cmd=search&term=NP_491707	141	EKTPLLLkSLDKQRS			TPLLLK*SLDK	2	621.377	15019	15002	52.18	2.059	-0.4268	0.174	1	C_elegans	1
514	500	Phosphatase	pgp-2	pgp-2	512	Protein PGP-2	NP_491707	http://www.ncbi.nlm.nih.gov/entrez/query.fcgi?db=protein&cmd=search&term=NP_491707	141	DQVVEACkMANANDF			HDQVVEACK*M#ANANDFIK	3	740.677	10750	10731	39.39	4.304	-0.5811	0.3599	1	C_elegans	1
515	501	Phosphatase	pgp-2	pgp-2	521	Protein PGP-2	NP_491707	http://www.ncbi.nlm.nih.gov/entrez/query.fcgi?db=protein&cmd=search&term=NP_491707	141	ANANDFIkRLPDGYG			MANANDFIK*R	2	647.322	9696	9681	36.45	2.371	-0.8117	0.0325	1	C_elegans	1
516	502	Phosphatase	pgp-2	pgp-2	521	Protein PGP-2	NP_491707	http://www.ncbi.nlm.nih.gov/entrez/query.fcgi?db=protein&cmd=search&term=NP_491707	141	ANANDFIkRLPDGYG			MANANDFIK*R	3	431.884	9672	9660	36.39	3.104	-0.3788	0.138	1	C_elegans	1
517	503	Phosphatase	pgp-3	pgp-3	371	Protein PGP-3	NP_509901	http://www.ncbi.nlm.nih.gov/entrez/query.fcgi?db=protein&cmd=search&term=NP_509901	140	SEGKIPEkIQGKLTF			CTSSEGKIPEK*IQGK	2	888.452	6407	6396	27.27	3.364	-0.1746	0.2159	1	C_elegans	1
518	504	Phosphatase	pgp-5; pgp-6; pgp-7	pgp-5; pgp-6; pgp-7	1181; 1192; 1192	Protein PGP-5, isoform a	NP_001257116; NP_001041287; NP_509812	http://www.ncbi.nlm.nih.gov/entrez/query.fcgi?db=protein&cmd=search&term=NP_001257116	141; 141; 141	ALDSDSEkVVQNALD; ALDSDSEkVVQNALD; ALDSDSEkVVQNALD			VLLLDEATSALDSDSEK*VVQNALDTASER	3	1068.54	26458	26454	94.6	6.094	1.0769	0.5726	1	C_elegans	1
519	505	Phosphatase	pgp-9	pgp-9	1293	Protein PGP-9	NP_507487	http://www.ncbi.nlm.nih.gov/entrez/query.fcgi?db=protein&cmd=search&term=NP_507487	142	DDDDDHVkF------			QSSNQSGGAFDTSEALDDDDDDHVK*F	3	972.068	16112	16094	55.62	3.345	0.0549	0.2216	1	C_elegans	1
520	506	Phosphatase	pgp-9	pgp-9	378	Protein PGP-9	NP_507487	http://www.ncbi.nlm.nih.gov/entrez/query.fcgi?db=protein&cmd=search&term=NP_507487	142	TEGQTPSkISGRISV			IPEIDAYSTEGQTPSK*ISGR	3	755.045	13382	13364	47.24	4.01	-0.7689	0.4476	1	C_elegans	1
521	507	Phosphatase	pgp-9	pgp-9	505	Protein PGP-9	NP_507487	http://www.ncbi.nlm.nih.gov/entrez/query.fcgi?db=protein&cmd=search&term=NP_507487	142	ANAADFIkTFPEGLN			ADFIK*TFPEGLNTLVGDR	3	703.032	21590	21575	73.91	4.293	0.0047	0.4403	1	C_elegans	1
522	508	Phosphatase	pgp-9	pgp-9	505	Protein PGP-9	NP_507487	http://www.ncbi.nlm.nih.gov/entrez/query.fcgi?db=protein&cmd=search&term=NP_507487	142	ANAADFIkTFPEGLN			ADFIK*TFPEGLNTLVGDR	3	703.032	21571	21554	73.84	3.407	-0.038	0.2542	1	C_elegans	1
523	509	Phosphatase	pgp-9	pgp-9	505	Protein PGP-9	NP_507487	http://www.ncbi.nlm.nih.gov/entrez/query.fcgi?db=protein&cmd=search&term=NP_507487	142	ANAADFIkTFPEGLN			DFIK*TFPEGLNTLVGDR	3	679.353	21684	21680	74.25	4.163	0.0442	0.3926	1	C_elegans	1
524	510	Phosphatase	pgp-9	pgp-9	505	Protein PGP-9	NP_507487	http://www.ncbi.nlm.nih.gov/entrez/query.fcgi?db=protein&cmd=search&term=NP_507487	142	ANAADFIkTFPEGLN			EANAADFIK*TFPEGLNTLVGDR	3	831.419	23726	23716	82.24	3.306	-0.1043	0.2815	1	C_elegans	1
525	511	Phosphatase	pgp-9	pgp-9	505	Protein PGP-9	NP_507487	http://www.ncbi.nlm.nih.gov/entrez/query.fcgi?db=protein&cmd=search&term=NP_507487	142	ANAADFIkTFPEGLN			EANAADFIK*TFPEGLNTLVGDR	3	831.419	23888	23884	82.94	2.531	-0.2407	0.0713	1	C_elegans	1
526	512	Phosphatase	rpt-4	rpt-4	177	Protein RPT-4, isoform a	NP_001022113	http://www.ncbi.nlm.nih.gov/entrez/query.fcgi?db=protein&cmd=search&term=NP_001022113	46	LINPELFkRVGITPP			EVVELPLINPELFK*R	3	637.363	22870	22856	78.7	2.531	0.7382	0.1697	1	C_elegans	1
527	513	Phosphatase	rpt-5	rpt-5	11	Protein RPT-5	NP_491672	http://www.ncbi.nlm.nih.gov/entrez/query.fcgi?db=protein&cmd=search&term=NP_491672	48	TPPPKDGkNPEAMEV			DGK*NPEAM#EVEDAIDEEILK	3	792.369	21823	21806	74.75	2.696	1.3684	0.1387	1	C_elegans	1
528	514	Phosphatase	rpt-5	rpt-5	137	Protein RPT-5	NP_491672	http://www.ncbi.nlm.nih.gov/entrez/query.fcgi?db=protein&cmd=search&term=NP_491672	48	LVDPDELkPGDLVGV			ATYFLPVVGLVDPDELK*PGDLVGVNKDSYL	3	1116.59	26565	26559	95.1	3.607	-1.6758	0.2302	1	C_elegans	1
529	515	Phosphatase	rpt-5	rpt-5	146	Protein RPT-5	NP_491672	http://www.ncbi.nlm.nih.gov/entrez/query.fcgi?db=protein&cmd=search&term=NP_491672	48	GDLVGVNkDSYLILE			ATYFLPVVGLVDPDELKPGDLVGVNK*DSYL	3	1116.59	26580	26575	95.17	3.34	-1.6758	0.052	1	C_elegans	1
530	Protease
531	516	Protease	C01G5.6	C01G5.6	203	Protein C01G5.6	NP_500992	http://www.ncbi.nlm.nih.gov/entrez/query.fcgi?db=protein&cmd=search&term=NP_500992	44	VHKEEIIkNNPNSAE			SYVEEEVHKEEIIK*NNPNSAEAK	4	693.592	10725	10710	39.31	3.26	-1.3026	0.1593	1	C_elegans	1
532	517	Protease	T27A3.2	T27A3.2	362	Protein T27A3.2	NP_491765	http://www.ncbi.nlm.nih.gov/entrez/query.fcgi?db=protein&cmd=search&term=NP_491765	89	LVNCPLDkLHNDFNA			YGEQGLETLVNCPLDK*LHNDFNAQFSK	4	813.641	22773	22772	78.34	4.201	0.3598	0.1156	1	C_elegans	1
533	518	Protease	T27A3.2	T27A3.2	414	Protein T27A3.2	NP_491765	http://www.ncbi.nlm.nih.gov/entrez/query.fcgi?db=protein&cmd=search&term=NP_491765	89	HRDFSTSkQQDVEEY			DFSTSK*QQDVEEYIR	3	653.641	15255	15254	52.92	3.435	-0.2501	0.4034	1	C_elegans	1
534	519	Protease	T27A3.2	T27A3.2	414	Protein T27A3.2	NP_491765	http://www.ncbi.nlm.nih.gov/entrez/query.fcgi?db=protein&cmd=search&term=NP_491765	89	HRDFSTSkQQDVEEY			FSTSK*QQDVEEYIR	3	615.299	13392	13385	47.28	2.689	-0.4935	0.3533	1	C_elegans	1
535	520	Protease	T27A3.2	T27A3.2	549	Protein T27A3.2	NP_491765	http://www.ncbi.nlm.nih.gov/entrez/query.fcgi?db=protein&cmd=search&term=NP_491765	89	YNVDGTQkKLDMELE			FAYNVDGTQK*K	3	462.233	7842	7837	31.27	2.773	-0.3322	0.011	1	C_elegans	1
536	521	Protease	Y66D12A.9	Y66D12A.9	82	Protein Y66D12A.9	NP_499493	http://www.ncbi.nlm.nih.gov/entrez/query.fcgi?db=protein&cmd=search&term=NP_499493	29	DSDEPAVkRQRVDEK			LAEILPDKSLNIPIPDALNGTTDSDEPAVK*R	4	854.953	20737	20735	70.85	3.494	-0.3805	0.1495	1	C_elegans	1
537	522	Protease	Y66D12A.9	Y66D12A.9	82	Protein Y66D12A.9	NP_499493	http://www.ncbi.nlm.nih.gov/entrez/query.fcgi?db=protein&cmd=search&term=NP_499493	29	DSDEPAVkRQRVDEK			SLNIPIPDALNGTTDSDEPAVK*R	3	846.433	18435	18425	63.04	2.477	-0.1813	0.137	1	C_elegans	1
538	523	Protease	Y71H2AM.1	Y71H2AM.1	171	Protein Y71H2AM.1	NP_497625	http://www.ncbi.nlm.nih.gov/entrez/query.fcgi?db=protein&cmd=search&term=NP_497625	37	DRFARVLkLPNAPSP			VLK*LPNAPSPGYNIEQLAK	3	722.735	18301	18299	62.62	3.805	-0.3878	0.2853	1	C_elegans	1
539	524	Protease	cpt-4	cpt-4	746	Protein CPT-4	NP_504348	http://www.ncbi.nlm.nih.gov/entrez/query.fcgi?db=protein&cmd=search&term=NP_504348	86	PSNNNVSkNV-----			AIHTLADLFDDEPSNNNVSK*NV	3	843.073	19970	19958	68.21	4.15	-0.7439	0.268	1	C_elegans	1
540	525	Protease	map-2	map-2	37	Protein MAP-2, isoform a	NP_001255906	http://www.ncbi.nlm.nih.gov/entrez/query.fcgi?db=protein&cmd=search&term=NP_001255906	49	EMQLADAkTAAKEAT			AAAPEEDFDAILAEMQLADAK*TAAK	3	902.109	24247	24241	84.47	2.73	0	0.082	1	C_elegans	1
541	526	Protease	otub-1	otub-1	32	Protein OTUB-1	NP_506709	http://www.ncbi.nlm.nih.gov/entrez/query.fcgi?db=protein&cmd=search&term=NP_506709	32	VLQDQQLkTIEDEQK			ANEPQKSDDNGQAAEAVVTDDEIVLQDQQLK*TIEDEQK	3	1442.69	18944	18929	64.75	6.175	-0.3028	0.1187	1	C_elegans	1
542	527	Protease	otub-1	otub-1	32	Protein OTUB-1	NP_506709	http://www.ncbi.nlm.nih.gov/entrez/query.fcgi?db=protein&cmd=search&term=NP_506709	32	VLQDQQLkTIEDEQK			ANEPQKSDDNGQAAEAVVTDDEIVLQDQQLK*TIEDEQK	4	1082.27	18832	18824	64.38	5.559	2.5705	0.2473	1	C_elegans	1
543	528	Protease	otub-1	otub-1	32	Protein OTUB-1	NP_506709	http://www.ncbi.nlm.nih.gov/entrez/query.fcgi?db=protein&cmd=search&term=NP_506709	32	VLQDQQLkTIEDEQK			ANEPQKSDDNGQAAEAVVTDDEIVLQDQQLK*TIEDEQK	4	1082.27	19057	19055	65.15	5.249	0.8021	0.1769	1	C_elegans	1
544	529	Protease	otub-1	otub-1	32	Protein OTUB-1	NP_506709	http://www.ncbi.nlm.nih.gov/entrez/query.fcgi?db=protein&cmd=search&term=NP_506709	32	VLQDQQLkTIEDEQK			DDNGQAAEAVVTDDEIVLQDQQLK*TIEDEQK	3	1191.23	20659	20651	70.58	5.585	0.1148	0.0848	1	C_elegans	1
545	530	Protease	otub-1	otub-1	32	Protein OTUB-1	NP_506709	http://www.ncbi.nlm.nih.gov/entrez/query.fcgi?db=protein&cmd=search&term=NP_506709	32	VLQDQQLkTIEDEQK			SDDNGQAAEAVVTDDEIVLQDQQLK*TIEDEQK	3	1220.24	20365	20357	69.51	6.088	0.3007	0.0746	1	C_elegans	1
546	531	Protease	otub-1	otub-1	32	Protein OTUB-1	NP_506709	http://www.ncbi.nlm.nih.gov/entrez/query.fcgi?db=protein&cmd=search&term=NP_506709	32	VLQDQQLkTIEDEQK			SDDNGQAAEAVVTDDEIVLQDQQLK*TIEDEQK	3	1220.24	20220	20210	69.03	5.644	0.3307	0.1396	1	C_elegans	1
547	532	Protease	otub-1	otub-1	32	Protein OTUB-1	NP_506709	http://www.ncbi.nlm.nih.gov/entrez/query.fcgi?db=protein&cmd=search&term=NP_506709	32	VLQDQQLkTIEDEQK			SDDNGQAAEAVVTDDEIVLQDQQLK*TIEDEQK	3	1220.24	20438	20420	69.76	4.968	0.1667	0.108	1	C_elegans	1
548	533	Protease	otub-1	otub-1	32	Protein OTUB-1	NP_506709	http://www.ncbi.nlm.nih.gov/entrez/query.fcgi?db=protein&cmd=search&term=NP_506709	32	VLQDQQLkTIEDEQK			SDDNGQAAEAVVTDDEIVLQDQQLK*TIEDEQK	4	915.436	20232	20231	69.08	5.146	-0.0082	0.1316	1	C_elegans	1
549	534	Protease	otub-1	otub-1	32	Protein OTUB-1	NP_506709	http://www.ncbi.nlm.nih.gov/entrez/query.fcgi?db=protein&cmd=search&term=NP_506709	32	VLQDQQLkTIEDEQK			SDDNGQAAEAVVTDDEIVLQDQQLK*TIEDEQK	4	915.436	20395	20378	69.61	3.434	-0.1039	0.0726	1	C_elegans	1
550	535	Protease	otub-1	otub-1	7	Protein OTUB-1	NP_506709	http://www.ncbi.nlm.nih.gov/entrez/query.fcgi?db=protein&cmd=search&term=NP_506709	32	-MANEPQkSDDNGQA			ANEPQK*SDDNGQAAEAVVTDDEIVLQDQQLK	3	1161.56	17805	17795	61.02	6.745	-0.4422	0.3772	1	C_elegans	1
551	536	Protease	otub-1	otub-1	7	Protein OTUB-1	NP_506709	http://www.ncbi.nlm.nih.gov/entrez/query.fcgi?db=protein&cmd=search&term=NP_506709	32	-MANEPQkSDDNGQA			ANEPQK*SDDNGQAAEAVVTDDEIVLQDQQLK	3	1161.56	17791	17774	60.97	5.796	-0.3474	0.337	1	C_elegans	1
552	537	Protease	otub-1	otub-1	7	Protein OTUB-1	NP_506709	http://www.ncbi.nlm.nih.gov/entrez/query.fcgi?db=protein&cmd=search&term=NP_506709	32	-MANEPQkSDDNGQA			ANEPQK*SDDNGQAAEAVVTDDEIVLQDQQLK	3	1161.56	17877	17858	61.27	4.538	-0.4422	0.3017	1	C_elegans	1
553	538	Protease	pas-1	pas-1	92	Protein PAS-1	NP_506571	http://www.ncbi.nlm.nih.gov/entrez/query.fcgi?db=protein&cmd=search&term=NP_506571	27	PDAKFQIkRAQGEAA			AIGM#IPDAKFQIK*	3	521.285	15031	15023	52.22	3.644	-0.1921	0.1695	1	C_elegans	1
554	539	Protease	pas-4	pas-4	234	Protein PAS-4	NP_492360	http://www.ncbi.nlm.nih.gov/entrez/query.fcgi?db=protein&cmd=search&term=NP_492360	28	EEIEALLkVVETERV			VLSTEEIEALLK*VVETER	3	724.73	25561	25559	90.4	3.141	-0.0875	0.2953	1	C_elegans	1
555	540	Protease	pas-4	pas-4	234	Protein PAS-4	NP_492360	http://www.ncbi.nlm.nih.gov/entrez/query.fcgi?db=protein&cmd=search&term=NP_492360	28	EEIEALLkVVETERV			VLSTEEIEALLK*VVETERVAAEAEEAASK	4	807.927	25173	25162	88.59	3.967	0.4336	0.2983	1	C_elegans	1
556	541	Protease	pas-5	pas-5	41	Protein PAS-5	NP_492765	http://www.ncbi.nlm.nih.gov/entrez/query.fcgi?db=protein&cmd=search&term=NP_492765	27	GSTSIGIkTSEGVLL			LGSTSIGIK*	2	495.285	10356	10353	38.3	2.05	-0.6569	0.0767	1	C_elegans	1
557	542	Protease	rpn-2	rpn-2	444	Protein RPN-2, isoform b	NP_498346	http://www.ncbi.nlm.nih.gov/entrez/query.fcgi?db=protein&cmd=search&term=NP_498346	106	STLAQWLkTAENEPV			STLAQWLK*TAENEPVR	3	653.009	20400	20399	69.63	4.126	0.281	0.3352	1	C_elegans	1
558	543	Protease	rpn-2	rpn-2	444	Protein RPN-2, isoform b	NP_498346	http://www.ncbi.nlm.nih.gov/entrez/query.fcgi?db=protein&cmd=search&term=NP_498346	106	STLAQWLkTAENEPV			WLK*TAENEPVR	3	486.256	8889	8887	34.18	3.269	-0.1716	0.2193	1	C_elegans	1
559	544	Protease	ubh-4	ubh-4	251	Protein UBH-4	NP_495684	http://www.ncbi.nlm.nih.gov/entrez/query.fcgi?db=protein&cmd=search&term=NP_495684	37	EQIADLNkAIADEDY			LQEM#M#ENLIQANENNELEEQIADLNK*AIADEDYK	3	1375.64	24313	24304	84.75	5.328	0.2473	0.1974	1	C_elegans	1
560	545	Protease	ubh-4	ubh-4	251	Protein UBH-4	NP_495684	http://www.ncbi.nlm.nih.gov/entrez/query.fcgi?db=protein&cmd=search&term=NP_495684	37	EQIADLNkAIADEDY			LQEM#M#ENLIQANENNELEEQIADLNK*AIADEDYK	3	1375.64	24270	24262	84.56	4.996	0.2473	0.1792	1	C_elegans	1
561	546	Protease	ubh-4	ubh-4	251	Protein UBH-4	NP_495684	http://www.ncbi.nlm.nih.gov/entrez/query.fcgi?db=protein&cmd=search&term=NP_495684	37	EQIADLNkAIADEDY			LQEM#M#ENLIQANENNELEEQIADLNK*AIADEDYK	3	1375.64	24291	24283	84.65	4.779	0.2473	0.1943	1	C_elegans	1
562	547	Protease	ubh-4	ubh-4	251	Protein UBH-4	NP_495684	http://www.ncbi.nlm.nih.gov/entrez/query.fcgi?db=protein&cmd=search&term=NP_495684	37	EQIADLNkAIADEDY			LQEM#M#ENLIQANENNELEEQIADLNK*AIADEDYK	4	1031.98	24289	24283	84.64	4.604	-0.2909	0.2777	1	C_elegans	1
563	548	Protease	ubh-4	ubh-4	303	Protein UBH-4	NP_495684	http://www.ncbi.nlm.nih.gov/entrez/query.fcgi?db=protein&cmd=search&term=NP_495684	37	DNAYQAAkEKSKLNT			LVGLVDNAYQAAK*EK	3	578.312	14079	14078	49.36	3.5	-0.15	0.0034	1	C_elegans	1
564	Protein kinase
565	549	Protein kinase	kin-19	kin-19	61	Protein KIN-19	NP_497818	http://www.ncbi.nlm.nih.gov/entrez/query.fcgi?db=protein&cmd=search&term=NP_497818	39	PQLLYESkVYRILQG			HPQLLYESK*VYR	3	549.626	10787	10773	39.49	3.702	-1.5241	0.3576	1	C_elegans	1
566	550	Protein kinase	kin-19	kin-19	8	Protein KIN-19	NP_497818	http://www.ncbi.nlm.nih.gov/entrez/query.fcgi?db=protein&cmd=search&term=NP_497818	39	MAGVMSVkDFIVATK			SVK*DFIVATK	2	611.346	12506	12495	44.24	2.12	-1.0068	0.3745	1	C_elegans	1
567	551	Protein kinase	pkg-1	pkg-1	67	Protein PKG-1, isoform a	NP_500141	http://www.ncbi.nlm.nih.gov/entrez/query.fcgi?db=protein&cmd=search&term=NP_500141	87	FEAHELQkLIPQLEE			TFEAHELQK*LIPQLEEAISR	4	617.33	24001	23989	83.41	3.769	-0.1825	0.1993	1	C_elegans	1
568	552	Protein kinase	src-1	src-1	94	Protein SRC-1	NP_490866	http://www.ncbi.nlm.nih.gov/entrez/query.fcgi?db=protein&cmd=search&term=NP_490866	61	DGDLSFQkGDAMYLL			ADGDLSFQK*GDAM#YLLDHSNCDWWYVR	4	848.874	21980	21974	75.32	3.871	-0.4186	0.4733	1	C_elegans	1
569	553	Protein kinase	src-1	src-1	94	Protein SRC-1	NP_490866	http://www.ncbi.nlm.nih.gov/entrez/query.fcgi?db=protein&cmd=search&term=NP_490866	61	DGDLSFQkGDAMYLL			ADGDLSFQK*GDAM#YLLDHSNCDWWYVR	4	848.874	22018	22016	75.46	3.812	-0.5276	0.3404	1	C_elegans	1
570	554	Protein kinase	ttn-1	ttn-1	4662, 5301, 5462, 5579, 5735, 5813, 5852, 6008, 6247, 6325, 6364, 6520, 6598, 6637	Protein TTN-1, isoform g	NP_001024204	http://www.ncbi.nlm.nih.gov/entrez/query.fcgi?db=protein&cmd=search&term=NP_001024204	2057	PAEIVEQkDVPVPET, PAEIVEQkDVPVPET, PAEIVEQkDVPVPET, PAEIVEQkDVPVPET, PAEIVEQkDVPVPET, PAEIVEQkDVPVPET, PAEIVEQkDVPVPET, PAEIVEQkDVPVPET, PAEIVEQkDVPVPET, PAEIVEQkDVPVPET, PAEIVEQkDVPVPET, PAEIVEQkDVPVPET, PAEIVEQkDVPVPET, PAEIVEQkDVPVPET			TSEVEPAEIVEQK*DVPVPETSAPTVEPTVEK	3	1150.25	17159	17144	58.94	5.775	0.7394	0.4436	1	C_elegans	1
571	555	Protein kinase	ttn-1	ttn-1	5579, 5735, 5813, 5852, 6008, 6247, 6325, 6364, 6520, 6598, 6637	Protein TTN-1, isoform g	NP_001024204	http://www.ncbi.nlm.nih.gov/entrez/query.fcgi?db=protein&cmd=search&term=NP_001024204	2057	PAEIVEQkDVPVPET, PAEIVEQkDVPVPET, PAEIVEQkDVPVPET, PAEIVEQkDVPVPET, PAEIVEQkDVPVPET, PAEIVEQkDVPVPET, PAEIVEQkDVPVPET, PAEIVEQkDVPVPET, PAEIVEQkDVPVPET, PAEIVEQkDVPVPET, PAEIVEQkDVPVPET			TSEVEPAEIVEQK*DVPVPETSAPTVEPTVEKLAPVESK	4	1044.04	18631	18614	63.7	4.732	-0.6638	0.2715	1	C_elegans	1
572	556	Protein kinase	unc-82	unc-82	740	Protein UNC-82, isoform e	NP_001255294	http://www.ncbi.nlm.nih.gov/entrez/query.fcgi?db=protein&cmd=search&term=NP_001255294	203	APSFVPVkDRPETSE			APSFVPVK*DRPETSEPERPR	5	482.452	9140	9135	34.87	2.97	-0.8471	0.1415	1	C_elegans	1
573	557	Protein kinase	unc-89	unc-89	7771	Protein UNC-89, isoform b	NP_001020985	http://www.ncbi.nlm.nih.gov/entrez/query.fcgi?db=protein&cmd=search&term=NP_001020985	894	RTANEDMkSNLQLQT			TANEDMK*SNLQLQTDDPTGR	3	783.364	11359	11340	41.07	3.163	-1.0051	0.1443	1	C_elegans	1
574	RNA processing
575	558	RNA processing	C44E4.4	C44E4.4	18	Protein C44E4.4	NP_491411	http://www.ncbi.nlm.nih.gov/entrez/query.fcgi?db=protein&cmd=search&term=NP_491411	44	DADQKIIkQLEYYFG			IIK*QLEYYF	2	665.856	20997	20987	71.75	2.846	0.1202	0.2584	1	C_elegans	1
576	559	RNA processing	C44E4.4	C44E4.4	40	Protein C44E4.4	NP_491411	http://www.ncbi.nlm.nih.gov/entrez/query.fcgi?db=protein&cmd=search&term=NP_491411	44	KFLQEKLkEDDGWVP			FLQEKLK*EDDGWVPITTM#LNFNR	4	731.871	20408	20399	69.66	3.008	0.1846	0.0339	1	C_elegans	1
577	560	RNA processing	C44E4.4	C44E4.4	40	Protein C44E4.4	NP_491411	http://www.ncbi.nlm.nih.gov/entrez/query.fcgi?db=protein&cmd=search&term=NP_491411	44	KFLQEKLkEDDGWVP			LK*EDDGWVPITTM#LNFNR	3	760.376	19923	19916	68.05	2.467	0.6669	0.184	1	C_elegans	1
578	561	RNA processing	CELE_C08H9.2	CELE_C08H9.2	308	Protein C08H9.2, isoform a	NP_496136	http://www.ncbi.nlm.nih.gov/entrez/query.fcgi?db=protein&cmd=search&term=NP_496136	134	GIHDVLQkTGCVVEV			SGIHDVLQK*TGCVVEVPAEDSGSDQVTLIGNAQDLAK	4	991.994	20128	20126	68.71	3.166	-0.1488	0.2076	1	C_elegans	1
579	562	RNA processing	CELE_C08H9.2	CELE_C08H9.2	836	Protein C08H9.2, isoform a	NP_496136	http://www.ncbi.nlm.nih.gov/entrez/query.fcgi?db=protein&cmd=search&term=NP_496136	134	EVSIRGSkQCVEAAK			GSK*QCVEAAK	2	596.293	2054	2035	14.5	2.504	0.1175	0.1992	1	C_elegans	1
580	563	RNA processing	F26B1.2	F26B1.2	109	Protein F26B1.2, isoform a	NP_740869	http://www.ncbi.nlm.nih.gov/entrez/query.fcgi?db=protein&cmd=search&term=NP_740869	42	KTVLNILkDVLPRLE			TVLNILK*DVLPR	3	498.972	23125	23108	79.75	2.839	-0.3278	0.2707	1	C_elegans	1
581	564	RNA processing	M03F8.3	M03F8.3	320	Protein M03F8.3, isoform b	NP_001122979	http://www.ncbi.nlm.nih.gov/entrez/query.fcgi?db=protein&cmd=search&term=NP_001122979	88	IEDVIISkRKTQYEK			VGIEDVIISK*R	3	448.261	15058	15044	52.3	2.854	-0.0894	0.0467	1	C_elegans	1
582	565	RNA processing	M106.4	M106.4	659	Protein M106.4, isoform b	NP_001022257	http://www.ncbi.nlm.nih.gov/entrez/query.fcgi?db=protein&cmd=search&term=NP_001022257	83	QLPNVGHkIQQMPVV			VAASDGTQLPNVGHK*	3	536.609	8606	8593	33.39	2.45	0.1679	0.2851	1	C_elegans	1
583	566	RNA processing	Y37E3.10	Y37E3.10	39	Protein Y37E3.10	NP_490930	http://www.ncbi.nlm.nih.gov/entrez/query.fcgi?db=protein&cmd=search&term=NP_490930	39	RLSEYNDkEGMILLS			LSEYNDK*EGM#ILLSELSR	3	743.035	19924	19916	68.05	3.799	-0.0494	0.3515	1	C_elegans	1
584	567	RNA processing	Y66H1A.4	Y66H1A.4	93	Protein Y66H1A.4	NP_499927	http://www.ncbi.nlm.nih.gov/entrez/query.fcgi?db=protein&cmd=search&term=NP_499927	25	FNAPIYFkNKEQVGK			IPYFNAPIYFK*	2	743.89	21955	21953	75.23	3.353	0.1412	0.0102	1	C_elegans	1
585	568	RNA processing	Y66H1A.4	Y66H1A.4	93	Protein Y66H1A.4	NP_499927	http://www.ncbi.nlm.nih.gov/entrez/query.fcgi?db=protein&cmd=search&term=NP_499927	25	FNAPIYFkNKEQVGK			IPYFNAPIYFK*NK	3	576.975	18574	18572	63.51	4.109	0.0694	0.0048	1	C_elegans	1
586	569	RNA processing	hecd-1	hecd-1	2510	Protein HECD-1	NP_501120	http://www.ncbi.nlm.nih.gov/entrez/query.fcgi?db=protein&cmd=search&term=NP_501120	304	FEEVNPVkGSFLKEL			ILSLDDFEEVNPVK*GSFLK	3	755.399	23056	23045	79.47	2.545	0.4858	0.1208	1	C_elegans	1
587	570	RNA processing	htz-1	htz-1	124	Protein HTZ-1	NP_500569	http://www.ncbi.nlm.nih.gov/entrez/query.fcgi?db=protein&cmd=search&term=NP_500569	15	HRYLMNKkGAPVPGK			K*GAPVPGKPGAPGQGPQ	2	828.944	5713	5711	25.2	5.014	-0.8389	0.5036	1	C_elegans	1
588	571	RNA processing	htz-1	htz-1	124	Protein HTZ-1	NP_500569	http://www.ncbi.nlm.nih.gov/entrez/query.fcgi?db=protein&cmd=search&term=NP_500569	15	HRYLMNKkGAPVPGK			K*GAPVPGKPGAPGQGPQ	3	552.965	5697	5690	25.16	2.904	0.688	0.2475	1	C_elegans	1
589	572	RNA processing	htz-1	htz-1	131	Protein HTZ-1	NP_500569	http://www.ncbi.nlm.nih.gov/entrez/query.fcgi?db=protein&cmd=search&term=NP_500569	15	KGAPVPGkPGAPGQG			GAPVPGK*PGAPGQGPQ	2	764.897	7639	7627	30.7	3.137	-0.8307	0.3903	1	C_elegans	1
590	573	RNA processing	htz-1	htz-1	77, 80	Protein HTZ-1	NP_500569	http://www.ncbi.nlm.nih.gov/entrez/query.fcgi?db=protein&cmd=search&term=NP_500569	15	ELAGNASkDLKVKRI, GNASKDLkVKRITPR			AILEYLTAEVLELAGNASK*DLK*VK	4	704.891	27961	27950	101.77	3.958	-0.8131	0.0113	1	C_elegans	1
591	574	RNA processing	htz-1	htz-1	77, 80	Protein HTZ-1	NP_500569	http://www.ncbi.nlm.nih.gov/entrez/query.fcgi?db=protein&cmd=search&term=NP_500569	15	ELAGNASkDLKVKRI, GNASKDLkVKRITPR			SAAILEYLTAEVLELAGNASK*DLK*VK	4	744.408	28096	28092	102.39	4.66	0.1546	0.014	1	C_elegans	1
592	575	RNA processing	isw-1	isw-1	722	Protein ISW-1	NP_498468	http://www.ncbi.nlm.nih.gov/entrez/query.fcgi?db=protein&cmd=search&term=NP_498468	117	QSKAPRPkLPQVFDF			PK*LPQVFDFQFYPR	3	632.665	22340	22331	76.68	3.143	-1.672	0.2522	1	C_elegans	1
593	576	RNA processing	mag-1	mag-1	47	Protein MAG-1	NP_493025	http://www.ncbi.nlm.nih.gov/entrez/query.fcgi?db=protein&cmd=search&term=NP_493025	18	YANNSNYkNDTMIRK			YANNSNYK*NDTMIR	3	606.613	8521	8509	33.14	2.39	-1.1607	0.2892	1	C_elegans	1
594	577	RNA processing	nap-1	nap-1	102	Protein NAP-1	NP_501422	http://www.ncbi.nlm.nih.gov/entrez/query.fcgi?db=protein&cmd=search&term=NP_501422	36	DQLAELYkAAEADPS			AIVAGEVEPTKEQIDTPILEGLEGDQLAELYK*AAEADPSAK	4	1106.57	24056	24052	83.66	5.461	-0.2487	0.1849	1	C_elegans	1
595	578	RNA processing	nap-1	nap-1	102	Protein NAP-1	NP_501422	http://www.ncbi.nlm.nih.gov/entrez/query.fcgi?db=protein&cmd=search&term=NP_501422	36	DQLAELYkAAEADPS			AIVAGEVEPTKEQIDTPILEGLEGDQLAELYK*AAEADPSAK	4	1106.57	23949	23947	83.2	4.946	-0.0791	0.208	1	C_elegans	1
596	579	RNA processing	nap-1	nap-1	102	Protein NAP-1	NP_501422	http://www.ncbi.nlm.nih.gov/entrez/query.fcgi?db=protein&cmd=search&term=NP_501422	36	DQLAELYkAAEADPS			KAIVAGEVEPTKEQIDTPILEGLEGDQLAELYK*AAEADPSAK	4	1138.59	22893	22877	78.8	5.034	-1.5951	0.1208	1	C_elegans	1
597	580	RNA processing	nap-1	nap-1	102	Protein NAP-1	NP_501422	http://www.ncbi.nlm.nih.gov/entrez/query.fcgi?db=protein&cmd=search&term=NP_501422	36	DQLAELYkAAEADPS			KAIVAGEVEPTKEQIDTPILEGLEGDQLAELYK*AAEADPSAK	4	1138.59	22865	22856	78.68	4.411	-1.5951	0.1115	1	C_elegans	1
598	581	RNA processing	nap-1	nap-1	102	Protein NAP-1	NP_501422	http://www.ncbi.nlm.nih.gov/entrez/query.fcgi?db=protein&cmd=search&term=NP_501422	36	DQLAELYkAAEADPS			KAIVAGEVEPTKEQIDTPILEGLEGDQLAELYK*AAEADPSAK	5	911.073	22846	22835	78.61	4.261	-0.7097	0.2096	1	C_elegans	1
599	582	RNA processing	ncl-1	ncl-1	713	Protein NCL-1	NP_498684	http://www.ncbi.nlm.nih.gov/entrez/query.fcgi?db=protein&cmd=search&term=NP_498684	92	MFGNILQkFSCSRYL			VIIFDM#FGNILQK*FSCSR	3	769.054	25777	25769	91.42	2.882	-0.7331	0.2911	1	C_elegans	1
600	583	RNA processing	paa-1	paa-1	257	Protein PAA-1	NP_498162	http://www.ncbi.nlm.nih.gov/entrez/query.fcgi?db=protein&cmd=search&term=NP_498162	66	LIELFDDkSWRVRYM			LIEPILIELFDDK*SWR	3	701.049	26671	26659	95.6	3.869	0.0714	0.2731	1	C_elegans	1
601	584	RNA processing	pab-1	pab-1	210	Protein PAB-1, isoform a	NP_001021709	http://www.ncbi.nlm.nih.gov/entrez/query.fcgi?db=protein&cmd=search&term=NP_001021709	72	RELGETAkQFTNVYV			ELGETAK*QFTN	2	676.328	10226	10206	37.93	3.917	-1.2059	0.3971	1	C_elegans	1
602	585	RNA processing	pab-1	pab-1	335	Protein PAB-1, isoform a	NP_001021709	http://www.ncbi.nlm.nih.gov/entrez/query.fcgi?db=protein&cmd=search&term=NP_001021709	72	VDDDGLKkQFESYGN			NLDETVDDDGLKK*QFESYGNITSAK	4	726.099	16985	16976	58.39	3.483	-0.6169	0.021	1	C_elegans	1
603	586	RNA processing	ran-3	ran-3	474	Protein RAN-3	NP_495753	http://www.ncbi.nlm.nih.gov/entrez/query.fcgi?db=protein&cmd=search&term=NP_495753	61	GLGNWTGkDDQQHWL			NTDNALGLGNWTGK*DDQQHWLYDTIQEIEFDSK	4	992.211	25694	25685	91.02	3.598	-0.4287	0.1579	1	C_elegans	1
604	587	RNA processing	ran-3	ran-3	474	Protein RAN-3	NP_495753	http://www.ncbi.nlm.nih.gov/entrez/query.fcgi?db=protein&cmd=search&term=NP_495753	61	GLGNWTGkDDQQHWL			NTDNALGLGNWTGK*DDQQHWLYDTIQEIEFDSK	4	992.211	25678	25664	90.95	3.554	-0.4287	0.1617	1	C_elegans	1
605	588	RNA processing	rde-1	rde-1	703	Protein RDE-1	NP_741611	http://www.ncbi.nlm.nih.gov/entrez/query.fcgi?db=protein&cmd=search&term=NP_741611	119	AEISPEEkERRKTMP			LGGINQELDWSEIAEISPEEK*ER	3	919.451	21112	21092	72.15	4.174	0.3519	0.2201	1	C_elegans	1
606	589	RNA processing	rpl-25.2	rpl-25.2	142	Protein RPL-25.2	NP_492263	http://www.ncbi.nlm.nih.gov/entrez/query.fcgi?db=protein&cmd=search&term=NP_492263	16	DALDVANkIGFI---			LASDYDALDVANK*IGFI	2	969.994	24143	24136	84.01	3.43	0.2321	0.3986	1	C_elegans	1
607	590	RNA processing	rpl-5	rpl-5	68	Protein RPL-5	NP_495811	http://www.ncbi.nlm.nih.gov/entrez/query.fcgi?db=protein&cmd=search&term=NP_495811	33	VAQLAYSkIEGDVVV			DVVAQLAYSK*IEGDVVVASAYSHELPR	4	758.394	23978	23968	83.32	2.851	-0.1947	0.0853	1	C_elegans	1
608	591	RNA processing	rpl-9	rpl-9	21	Protein RPL-9	NP_498660	http://www.ncbi.nlm.nih.gov/entrez/query.fcgi?db=protein&cmd=search&term=NP_498660	22	EGVTFTVkNRIVHVT			LIESNDTVVFPEGVTFTVK*NR	3	827.099	19392	19391	66.3	5.304	-0.2985	0.5328	1	C_elegans	1
609	592	RNA processing	rpn-12	rpn-12	24	Protein RPN-12	NP_496489	http://www.ncbi.nlm.nih.gov/entrez/query.fcgi?db=protein&cmd=search&term=NP_496489	29	KDLVAVEkALNELTK			DLVAVEK*ALNELTK	3	552.977	23881	23863	82.91	2.558	0.1328	0.1283	1	C_elegans	1
610	593	RNA processing	rps-15	rps-15	114	Protein RPS-15	NP_492384	http://www.ncbi.nlm.nih.gov/entrez/query.fcgi?db=protein&cmd=search&term=NP_492384	17	VFNQTEIkPEMIGFY			VFNQTEIK*PEM#IGFY	2	973.472	19427	19412	66.41	3.812	0.1696	0.4151	1	C_elegans	1
611	594	RNA processing	rps-15	rps-15	41	Protein RPS-15	NP_492384	http://www.ncbi.nlm.nih.gov/entrez/query.fcgi?db=protein&cmd=search&term=NP_492384	17	MSREQFTkLLPCRMR			GVDLDQLLDM#SREQFTK*LLPCR	4	691.849	24776	24764	86.79	2.571	-0.0977	0.1082	1	C_elegans	1
612	595	RNA processing	rps-18	rps-18	106	Protein RPS-18	NP_502794	http://www.ncbi.nlm.nih.gov/entrez/query.fcgi?db=protein&cmd=search&term=NP_502794	18	LSTAVDNkLREDLER			TGQLLSTAVDNK*LREDLER	4	568.803	17822	17816	61.07	3.097	0.0968	0.1376	1	C_elegans	1
613	596	RNA processing	rps-18	rps-18	54	Protein RPS-18	NP_502794	http://www.ncbi.nlm.nih.gov/entrez/query.fcgi?db=protein&cmd=search&term=NP_502794	18	KADVDVNkRAGELTE			KADVDVNK*R	2	579.815	2387	2370	15.5	3.236	-0.8199	0.1697	1	C_elegans	1
614	597	RNA processing	rps-2	rps-2	53	Protein RPS-2	NP_501322	http://www.ncbi.nlm.nih.gov/entrez/query.fcgi?db=protein&cmd=search&term=NP_501322	29	RAGRGGEkETEWTPV			GGEK*ETEWTPVTK	3	525.927	8952	8950	34.35	3.398	-0.6156	0.1325	1	C_elegans	1
615	598	RNA processing	rps-3	rps-3	229	Protein RPS-3	NP_498349	http://www.ncbi.nlm.nih.gov/entrez/query.fcgi?db=protein&cmd=search&term=NP_498349	27	KEPHSQHkEEKKDVQ			NALPDHVQIVEPQEEVLPKEPHSQHK*EEKK	6	605.315	11406	11403	41.2	2.849	-0.1379	0.0295	1	C_elegans	1
616	599	RNA processing	rps-3	rps-3	232	Protein RPS-3	NP_498349	http://www.ncbi.nlm.nih.gov/entrez/query.fcgi?db=protein&cmd=search&term=NP_498349	27	HSQHKEEkKDVQVPA			EEK*KDVQVPAAQPVAPVQ	3	683.032	10167	10164	37.76	2.766	-1.7244	0.0158	1	C_elegans	1
617	600	RNA processing	rps-3	rps-3	232	Protein RPS-3	NP_498349	http://www.ncbi.nlm.nih.gov/entrez/query.fcgi?db=protein&cmd=search&term=NP_498349	27	HSQHKEEkKDVQVPA			EPHSQHKEEK*K	3	497.583	17	14	0.15	2.169	-0.7714	0.0805	1	C_elegans	1
618	601	RNA processing	rps-3	rps-3	232	Protein RPS-3	NP_498349	http://www.ncbi.nlm.nih.gov/entrez/query.fcgi?db=protein&cmd=search&term=NP_498349	27	HSQHKEEkKDVQVPA			NALPDHVQIVEPQEEVLPKEPHSQHKEEK*K	4	907.47	11269	11256	40.81	4.941	-0.3529	0.0133	1	C_elegans	1
619	602	RNA processing	rps-3	rps-3	232	Protein RPS-3	NP_498349	http://www.ncbi.nlm.nih.gov/entrez/query.fcgi?db=protein&cmd=search&term=NP_498349	27	HSQHKEEkKDVQVPA			NALPDHVQIVEPQEEVLPKEPHSQHKEEK*K	5	726.177	11505	11487	41.46	2.108	-1.1746	0.0032	1	C_elegans	1
620	603	RNA processing	rps-3	rps-3	232, 233	Protein RPS-3	NP_498349	http://www.ncbi.nlm.nih.gov/entrez/query.fcgi?db=protein&cmd=search&term=NP_498349	27	HSQHKEEkKDVQVPA, SQHKEEKkDVQVPAA			EK*K*DVQVPAAQPVAPVQ	3	678.032	10078	10059	37.52	3.135	-1.3582	0.3361	1	C_elegans	1
621	604	RNA processing	rps-3	rps-3	232, 233	Protein RPS-3	NP_498349	http://www.ncbi.nlm.nih.gov/entrez/query.fcgi?db=protein&cmd=search&term=NP_498349	27	HSQHKEEkKDVQVPA, SQHKEEKkDVQVPAA			NALPDHVQIVEPQEEVLPKEPHSQHKEEK*K*DVQVPAAQPVAPVQ	5	1028.93	13603	13595	47.91	3.741	-1.9531	0.0691	1	C_elegans	1
622	605	RNA processing	rps-3	rps-3	233	Protein RPS-3	NP_498349	http://www.ncbi.nlm.nih.gov/entrez/query.fcgi?db=protein&cmd=search&term=NP_498349	27	SQHKEEKkDVQVPAA			EPHSQHKEEKK*	2	745.871	22	19	0.18	1.488	-0.2415	0.0241	1	C_elegans	1
623	606	RNA processing	rps-3	rps-3	233	Protein RPS-3	NP_498349	http://www.ncbi.nlm.nih.gov/entrez/query.fcgi?db=protein&cmd=search&term=NP_498349	27	SQHKEEKkDVQVPAA			K*DVQVPAAQPVAPVQ	2	830.955	11542	11529	41.56	3.747	-0.4516	0.5185	1	C_elegans	1
624	607	RNA processing	rps-3	rps-3	233	Protein RPS-3	NP_498349	http://www.ncbi.nlm.nih.gov/entrez/query.fcgi?db=protein&cmd=search&term=NP_498349	27	SQHKEEKkDVQVPAA			K*DVQVPAAQPVAPVQ	3	554.305	11576	11571	41.66	3.417	-1.1861	0.3536	1	C_elegans	1
625	608	RNA processing	rps-3	rps-3	233	Protein RPS-3	NP_498349	http://www.ncbi.nlm.nih.gov/entrez/query.fcgi?db=protein&cmd=search&term=NP_498349	27	SQHKEEKkDVQVPAA			NALPDHVQIVEPQEEVLPKEPHSQHKEEKK*	4	907.47	11249	11235	40.76	5.925	-0.2564	0.0233	1	C_elegans	1
626	609	RNA processing	rps-3	rps-3	92	Protein RPS-3	NP_498349	http://www.ncbi.nlm.nih.gov/entrez/query.fcgi?db=protein&cmd=search&term=NP_498349	27	SVELYAEkVSNRGLC			FGFEEGSVELYAEK*VSNR	3	725.683	19404	19391	66.33	3.361	-0.1287	0.3866	1	C_elegans	1
627	610	RNA processing	rps-5	rps-5	173	Protein RPS-5	NP_502077	http://www.ncbi.nlm.nih.gov/entrez/query.fcgi?db=protein&cmd=search&term=NP_502077	23	EAAFRNVkTIAECLA			NVK*TIAECLADELINAAK	3	696.365	26649	26638	95.5	2.979	0.2252	0.2468	1	C_elegans	1
628	611	RNA processing	rps-5	rps-5	188	Protein RPS-5	NP_502077	http://www.ncbi.nlm.nih.gov/entrez/query.fcgi?db=protein&cmd=search&term=NP_502077	23	DELINAAkGSSNSYA			TIAECLADELINAAK*GSSNSY	3	781.037	25978	25975	92.36	4.779	0.047	0.4052	1	C_elegans	1
629	612	RNA processing	rps-5	rps-5	188	Protein RPS-5	NP_502077	http://www.ncbi.nlm.nih.gov/entrez/query.fcgi?db=protein&cmd=search&term=NP_502077	23	DELINAAkGSSNSYA			TIAECLADELINAAK*GSSNSYAIK	3	885.109	25001	24994	87.8	3.475	-0.3204	0.2172	1	C_elegans	1
630	613	RNA processing	rps-5	rps-5	188	Protein RPS-5	NP_502077	http://www.ncbi.nlm.nih.gov/entrez/query.fcgi?db=protein&cmd=search&term=NP_502077	23	DELINAAkGSSNSYA			TIAECLADELINAAK*GSSNSYAIK	3	885.109	24976	24973	87.69	3.292	-0.2412	0.2445	1	C_elegans	1
631	614	RNA processing	rps-5	rps-5	69	Protein RPS-5	NP_502077	http://www.ncbi.nlm.nih.gov/entrez/query.fcgi?db=protein&cmd=search&term=NP_502077	23	FQVRRFRkAACPIVE			K*AACPIVER	2	579.308	4992	4978	23.2	2.419	-0.622	0.2374	1	C_elegans	1
632	615	RNA processing	rps-9	rps-9	82	Protein RPS-9	NP_496384	http://www.ncbi.nlm.nih.gov/entrez/query.fcgi?db=protein&cmd=search&term=NP_496384	22	ALLRRLVkIGVLDET			RLVK*IGVLDETK	3	495.631	11300	11298	40.91	2.153	-0.0875	0.1652	1	C_elegans	1
633	616	RNA processing	rsd-2	rsd-2	1138	Protein RSD-2, isoform a	NP_001040952	http://www.ncbi.nlm.nih.gov/entrez/query.fcgi?db=protein&cmd=search&term=NP_001040952	149	RDDISIQkRIAHMNF			GNTIEEVRDDISIQK*R	3	663.012	13775	13763	48.42	4.309	-0.6492	0.3162	1	C_elegans	1
634	617	RNA processing	rsd-2	rsd-2	1289	Protein RSD-2, isoform a	NP_001040952	http://www.ncbi.nlm.nih.gov/entrez/query.fcgi?db=protein&cmd=search&term=NP_001040952	149	NDIRQQIkNISPDLL			QQIK*NISPDLLDDLER	3	671.02	19217	19202	65.7	2.457	0.0348	0.222	1	C_elegans	1
635	618	RNA processing	skr-1	skr-1	70	Protein SKR-1	NP_492513	http://www.ncbi.nlm.nih.gov/entrez/query.fcgi?db=protein&cmd=search&term=NP_492513	20	NVTASILkKVISWCN			LSNTINTLLM#DLGLDDEEGTNAEPIPVQNVTASILK*K	4	1025.03	27616	27612	100.18	3.728	-2.6751	0.028	1	C_elegans	1
636	Receptor, channel, transporter or cell surface protein
637	619	Receptor, channel, transporter or cell surface protein	B0222.3	B0222.3	301	Protein B0222.3	NP_505371	http://www.ncbi.nlm.nih.gov/entrez/query.fcgi?db=protein&cmd=search&term=NP_505371	53	GSVTNQQkTMSTPGK			GSAELEEFTEGSVTNQQK*TMSTPGK	3	924.099	14723	14708	51.26	5.045	-0.4259	0.217	1	C_elegans	1
638	620	Receptor, channel, transporter or cell surface protein	B0222.3	B0222.3	301	Protein B0222.3	NP_505371	http://www.ncbi.nlm.nih.gov/entrez/query.fcgi?db=protein&cmd=search&term=NP_505371	53	GSVTNQQkTMSTPGK			GSAELEEFTEGSVTNQQK*TM#STPGK	3	929.431	13363	13343	47.18	5.711	-0.1651	0.1246	1	C_elegans	1
639	621	Receptor, channel, transporter or cell surface protein	B0303.4	B0303.4	328	Protein B0303.4	NP_498916	http://www.ncbi.nlm.nih.gov/entrez/query.fcgi?db=protein&cmd=search&term=NP_498916	70	EQVLQETkESEFPVI			GGPIEEIEQVEVEQNEDPPLDDQEVEAQPEQVLQETK*ESEFPVIEGPSEGK	4	1447.68	24046	24031	83.61	4.323	1.0937	0.1606	1	C_elegans	1
640	622	Receptor, channel, transporter or cell surface protein	B0416.5	B0416.5	22	Protein B0416.5, isoform a	NP_509562	http://www.ncbi.nlm.nih.gov/entrez/query.fcgi?db=protein&cmd=search&term=NP_509562	55	IRLQPLNkNGAQDET			LQPLNK*NGAQDETDEEAADQIQLR	3	937.457	13850	13847	48.66	3.85	-0.2064	0.3631	1	C_elegans	1
641	623	Receptor, channel, transporter or cell surface protein	C05C12.4	C05C12.4	213	Protein C05C12.4	NP_502110	http://www.ncbi.nlm.nih.gov/entrez/query.fcgi?db=protein&cmd=search&term=NP_502110	32	NYDFYPLkSRNLTNL			NGESNGFINQNYDFYPLK*SR	3	826.388	18381	18362	62.87	3.674	1.1909	0.0361	1	C_elegans	1
642	624	Receptor, channel, transporter or cell surface protein	C05C12.4	C05C12.4	225	Protein C05C12.4	NP_502110	http://www.ncbi.nlm.nih.gov/entrez/query.fcgi?db=protein&cmd=search&term=NP_502110	32	TNLELSEkSTKEHFD			NLTNLELSEK*STK	3	530.949	10729	10710	39.33	2.251	-0.176	0.0255	1	C_elegans	1
643	625	Receptor, channel, transporter or cell surface protein	C10E2.6	C10E2.6	359	Protein C10E2.6	NP_510705	http://www.ncbi.nlm.nih.gov/entrez/query.fcgi?db=protein&cmd=search&term=NP_510705	64	KAMDISEkTNGTDNT			AMDISEK*TNGTDNTDNVEGK	3	751.669	8312	8299	32.56	3.12	-0.6969	0.2851	1	C_elegans	1
644	626	Receptor, channel, transporter or cell surface protein	C13C4.5	C13C4.5	5	Protein C13C4.5	NP_506041	http://www.ncbi.nlm.nih.gov/entrez/query.fcgi?db=protein&cmd=search&term=NP_506041	58	---MVRNkVAPVEDG			NK*VAPVEDGANIQR	2	812.924	7455	7438	30.19	3.736	-0.4739	0.386	1	C_elegans	1
645	627	Receptor, channel, transporter or cell surface protein	C13C4.5	C13C4.5	5	Protein C13C4.5	NP_506041	http://www.ncbi.nlm.nih.gov/entrez/query.fcgi?db=protein&cmd=search&term=NP_506041	58	---MVRNkVAPVEDG			NK*VAPVEDGANIQR	3	542.285	7440	7438	30.15	4.855	-0.6708	0.4165	1	C_elegans	1
646	628	Receptor, channel, transporter or cell surface protein	C17H11.6	C17H11.6	760	Protein C17H11.6, isoform d	NP_001123112	http://www.ncbi.nlm.nih.gov/entrez/query.fcgi?db=protein&cmd=search&term=NP_001123112	98	IDPIDLFkIRSWLDN			SSGSVNIDPIDLFK*IR	3	625.67	22240	22226	76.3	3.884	-0.2347	0.3598	1	C_elegans	1
647	629	Receptor, channel, transporter or cell surface protein	C23H4.8	C23H4.8	207	Protein C23H4.8	NP_001024423	http://www.ncbi.nlm.nih.gov/entrez/query.fcgi?db=protein&cmd=search&term=NP_001024423	25	VQDRLLAkLLNNM--			LLAK*LLNNM	2	572.331	19130	19118	65.4	2.128	0.1049	0.1923	1	C_elegans	1
648	630	Receptor, channel, transporter or cell surface protein	C24A3.2	C24A3.2	71	Protein C24A3.2, isoform a	NP_509519	http://www.ncbi.nlm.nih.gov/entrez/query.fcgi?db=protein&cmd=search&term=NP_509519	8	RLAAQEAkAE-----			LAAQEAK*AE	2	522.77	4137	4133	20.81	2.829	-1.0818	0.3462	1	C_elegans	1
649	631	Receptor, channel, transporter or cell surface protein	C30F12.5	C30F12.5	239	Protein C30F12.5, isoform a	NP_001250369	http://www.ncbi.nlm.nih.gov/entrez/query.fcgi?db=protein&cmd=search&term=NP_001250369	43	KEKYEVTkPATYKSI			YEVTK*PATYK	2	657.34	7708	7690	30.89	2.361	-0.9211	0.1892	1	C_elegans	1
650	632	Receptor, channel, transporter or cell surface protein	C30G7.4	C30G7.4	49	Protein C30G7.4	NP_001023689	http://www.ncbi.nlm.nih.gov/entrez/query.fcgi?db=protein&cmd=search&term=NP_001023689	12	RQKAKDLkDGSTSDP			DLK*DGSTSDPSK	2	682.32	3622	3602	19.32	2.514	-0.462	0.2993	1	C_elegans	1
651	633	Receptor, channel, transporter or cell surface protein	C35A11.4	C35A11.4	244	Protein C35A11.4	NP_504430	http://www.ncbi.nlm.nih.gov/entrez/query.fcgi?db=protein&cmd=search&term=NP_504430	57	EKHLNEIkEEQKNST			HLNEIK*EEQK	2	691.357	3412	3392	18.7	2.696	0.0941	0.2298	1	C_elegans	1
652	634	Receptor, channel, transporter or cell surface protein	C42D8.1	C42D8.1	16	Protein C42D8.1	NP_508869	http://www.ncbi.nlm.nih.gov/entrez/query.fcgi?db=protein&cmd=search&term=NP_508869	29	AYIENETkFRADRDY			AYIENETK*FR	3	462.233	9605	9597	36.2	2.025	-0.4261	0.1167	1	C_elegans	1
653	635	Receptor, channel, transporter or cell surface protein	C48A7.2	C48A7.2	343	Protein C48A7.2	NP_501180	http://www.ncbi.nlm.nih.gov/entrez/query.fcgi?db=protein&cmd=search&term=NP_501180	57	ASFFRSCkPEDPQAS			SCK*PEDPQASR	3	463.546	2988	2980	17.44	2.286	-0.5833	0.1077	1	C_elegans	1
654	636	Receptor, channel, transporter or cell surface protein	C48B4.10	C48B4.10	176	Protein C48B4.10	NP_499113	http://www.ncbi.nlm.nih.gov/entrez/query.fcgi?db=protein&cmd=search&term=NP_499113	21	YDGGERAkLMYGEV-			AK*LM#YGEV	2	520.758	10634	10626	39.06	1.757	-0.9322	0.2487	1	C_elegans	1
655	637	Receptor, channel, transporter or cell surface protein	C48B4.6	C48B4.6	3	Protein C48B4.6	NP_499109	http://www.ncbi.nlm.nih.gov/entrez/query.fcgi?db=protein&cmd=search&term=NP_499109	21	-----MSkTAALTDI			SK*TAALTDIEK	2	645.849	8567	8551	33.28	3.015	-0.4649	0.3251	1	C_elegans	1
656	638	Receptor, channel, transporter or cell surface protein	C48E7.1	C48E7.1	153	Protein C48E7.1	NP_491808	http://www.ncbi.nlm.nih.gov/entrez/query.fcgi?db=protein&cmd=search&term=NP_491808	19	EAQASPSkDQQVATM			K*DQQVATM#GYNPYAYWPYYGR	3	901.076	18925	18908	64.69	3.717	-0.0629	0.3813	1	C_elegans	1
657	639	Receptor, channel, transporter or cell surface protein	C48E7.1	C48E7.1	153	Protein C48E7.1	NP_491808	http://www.ncbi.nlm.nih.gov/entrez/query.fcgi?db=protein&cmd=search&term=NP_491808	19	EAQASPSkDQQVATM			K*DQQVATM#GYNPYAYWPYYGR	3	901.076	18967	18950	64.82	3.709	-0.0629	0.4169	1	C_elegans	1
658	640	Receptor, channel, transporter or cell surface protein	C48E7.1	C48E7.1	153	Protein C48E7.1	NP_491808	http://www.ncbi.nlm.nih.gov/entrez/query.fcgi?db=protein&cmd=search&term=NP_491808	19	EAQASPSkDQQVATM			K*DQQVATM#GYNPYAYWPYYGRA	3	924.755	19169	19160	65.53	3.265	0.0577	0.3313	1	C_elegans	1
659	641	Receptor, channel, transporter or cell surface protein	C48E7.1	C48E7.1	153	Protein C48E7.1	NP_491808	http://www.ncbi.nlm.nih.gov/entrez/query.fcgi?db=protein&cmd=search&term=NP_491808	19	EAQASPSkDQQVATM			VALEAQASPSK*DQQVA	2	878.447	9464	9450	35.79	3.741	-0.4784	0.4531	1	C_elegans	1
660	642	Receptor, channel, transporter or cell surface protein	C48E7.1	C48E7.1	153	Protein C48E7.1	NP_491808	http://www.ncbi.nlm.nih.gov/entrez/query.fcgi?db=protein&cmd=search&term=NP_491808	19	EAQASPSkDQQVATM			VALEAQASPSK*DQQVAT	2	928.971	9540	9534	36.01	3.883	-0.517	0.4498	1	C_elegans	1
661	643	Receptor, channel, transporter or cell surface protein	C48E7.1	C48E7.1	153	Protein C48E7.1	NP_491808	http://www.ncbi.nlm.nih.gov/entrez/query.fcgi?db=protein&cmd=search&term=NP_491808	19	EAQASPSkDQQVATM			VALEAQASPSK*DQQVATM	2	994.491	12187	12180	43.36	3.768	0.0503	0.4392	1	C_elegans	1
662	644	Receptor, channel, transporter or cell surface protein	C48E7.1	C48E7.1	153	Protein C48E7.1	NP_491808	http://www.ncbi.nlm.nih.gov/entrez/query.fcgi?db=protein&cmd=search&term=NP_491808	19	EAQASPSkDQQVATM			VALEAQASPSK*DQQVATM#	2	1002.49	9437	9429	35.71	4.176	-0.4042	0.5195	1	C_elegans	1
663	645	Receptor, channel, transporter or cell surface protein	C48E7.1	C48E7.1	153	Protein C48E7.1	NP_491808	http://www.ncbi.nlm.nih.gov/entrez/query.fcgi?db=protein&cmd=search&term=NP_491808	19	EAQASPSkDQQVATM			VALEAQASPSK*DQQVATM#	3	668.662	9433	9429	35.7	2.831	-0.8184	0.3568	1	C_elegans	1
664	646	Receptor, channel, transporter or cell surface protein	C48E7.1	C48E7.1	153	Protein C48E7.1	NP_491808	http://www.ncbi.nlm.nih.gov/entrez/query.fcgi?db=protein&cmd=search&term=NP_491808	19	EAQASPSkDQQVATM			VALEAQASPSK*DQQVATM#GYNPYAYWPYYGR	3	1218.9	19823	19811	67.71	4.783	-1.0425	0.4657	1	C_elegans	1
665	647	Receptor, channel, transporter or cell surface protein	C48E7.1	C48E7.1	153	Protein C48E7.1	NP_491808	http://www.ncbi.nlm.nih.gov/entrez/query.fcgi?db=protein&cmd=search&term=NP_491808	19	EAQASPSkDQQVATM			VALEAQASPSK*DQQVATM#GYNPYAYWPYYGRA	3	1242.58	20015	20000	68.35	5.418	-0.2926	0.4244	1	C_elegans	1
666	648	Receptor, channel, transporter or cell surface protein	C48E7.1	C48E7.1	153	Protein C48E7.1	NP_491808	http://www.ncbi.nlm.nih.gov/entrez/query.fcgi?db=protein&cmd=search&term=NP_491808	19	EAQASPSkDQQVATM			VALEAQASPSK*DQQVATM#GYNPYAYWPYYGRA	3	1242.58	20031	20021	68.41	4.976	-0.263	0.3789	1	C_elegans	1
667	649	Receptor, channel, transporter or cell surface protein	C48E7.1	C48E7.1	153	Protein C48E7.1	NP_491808	http://www.ncbi.nlm.nih.gov/entrez/query.fcgi?db=protein&cmd=search&term=NP_491808	19	EAQASPSkDQQVATM			VALEAQASPSK*DQQVATM#GYNPYAYWPYYGRA	3	1242.58	20184	20168	68.91	3.524	-0.467	0.3319	1	C_elegans	1
668	650	Receptor, channel, transporter or cell surface protein	C50A2.3	C50A2.3	162	Protein C50A2.3	NP_500045	http://www.ncbi.nlm.nih.gov/entrez/query.fcgi?db=protein&cmd=search&term=NP_500045	20	TLPSSECkQAPRVEH			YEATLPSSECK*QAPR	3	617.628	8517	8509	33.13	2.768	-0.9833	0.1062	1	C_elegans	1
669	651	Receptor, channel, transporter or cell surface protein	C50B8.6	C50B8.6	121	Protein C50B8.6	NP_001023720	http://www.ncbi.nlm.nih.gov/entrez/query.fcgi?db=protein&cmd=search&term=NP_001023720	23	SKRMLVEkTRRSTAD			MLVEK*TR	2	495.774	4835	4831	22.77	2.004	-1.1206	0.1249	1	C_elegans	1
670	652	Receptor, channel, transporter or cell surface protein	C50B8.6	C50B8.6	121	Protein C50B8.6	NP_001023720	http://www.ncbi.nlm.nih.gov/entrez/query.fcgi?db=protein&cmd=search&term=NP_001023720	23	SKRMLVEkTRRSTAD			M#LVEK*TR	2	503.771	3145	3140	17.91	2.396	-0.6557	0.1284	1	C_elegans	1
671	653	Receptor, channel, transporter or cell surface protein	C52B9.4	C52B9.4	550	Protein C52B9.4	NP_508729	http://www.ncbi.nlm.nih.gov/entrez/query.fcgi?db=protein&cmd=search&term=NP_508729	64	DNEEFESkQLEVSKM			WIEENIPTTLADTLIGGLDDNEEFESK*QLEVSK	3	1283.3	27033	27024	97.34	3.955	-0.5068	0.1585	1	C_elegans	1
672	654	Receptor, channel, transporter or cell surface protein	C52B9.4	C52B9.4	550	Protein C52B9.4	NP_508729	http://www.ncbi.nlm.nih.gov/entrez/query.fcgi?db=protein&cmd=search&term=NP_508729	64	DNEEFESkQLEVSKM			WIEENIPTTLADTLIGGLDDNEEFESK*QLEVSK	3	1283.3	27017	27003	97.26	3.78	-0.5068	0.1896	1	C_elegans	1
673	655	Receptor, channel, transporter or cell surface protein	CELE_AC3.5	CELE_AC3.5	39	Protein AC3.5, isoform a	NP_001256214	http://www.ncbi.nlm.nih.gov/entrez/query.fcgi?db=protein&cmd=search&term=NP_001256214	123	NNIPLSEkAAKEPLQ			NNIPLSEK*AAK	2	649.857	6691	6682	28.07	2.39	-1.8326	0.1709	1	C_elegans	1
674	656	Receptor, channel, transporter or cell surface protein	CELE_AC3.5	CELE_AC3.5	39	Protein AC3.5, isoform a	NP_001256214	http://www.ncbi.nlm.nih.gov/entrez/query.fcgi?db=protein&cmd=search&term=NP_001256214	123	NNIPLSEkAAKEPLQ			NNIPLSEK*AAKEPLQTQPQEAPPAPKPK	4	784.675	10473	10458	38.62	3.345	-1.0971	0.0152	1	C_elegans	1
675	657	Receptor, channel, transporter or cell surface protein	CELE_AC3.5	CELE_AC3.5	39	Protein AC3.5, isoform a	NP_001256214	http://www.ncbi.nlm.nih.gov/entrez/query.fcgi?db=protein&cmd=search&term=NP_001256214	123	NNIPLSEkAAKEPLQ			SEK*AAKEPLQTQPQEAPPAPKPK	4	646.849	6282	6279	26.88	3.85	-0.4024	0.0685	1	C_elegans	1
676	658	Receptor, channel, transporter or cell surface protein	CELE_AC3.5	CELE_AC3.5	39	Protein AC3.5, isoform a	NP_001256214	http://www.ncbi.nlm.nih.gov/entrez/query.fcgi?db=protein&cmd=search&term=NP_001256214	123	NNIPLSEkAAKEPLQ			SEK*AAKEPLQTQPQEAPPAPKPK	4	646.849	6263	6259	26.81	3.498	-0.5727	0.2128	1	C_elegans	1
677	659	Receptor, channel, transporter or cell surface protein	CELE_AC3.5	CELE_AC3.5	42	Protein AC3.5, isoform a	NP_001256214	http://www.ncbi.nlm.nih.gov/entrez/query.fcgi?db=protein&cmd=search&term=NP_001256214	123	PLSEKAAkEPLQTQP			AAK*EPLQTQPQEAPPAPKPK	3	747.406	7054	7039	29.09	4.717	-0.6964	0.4775	1	C_elegans	1
678	660	Receptor, channel, transporter or cell surface protein	CELE_AC3.5	CELE_AC3.5	42	Protein AC3.5, isoform a	NP_001256214	http://www.ncbi.nlm.nih.gov/entrez/query.fcgi?db=protein&cmd=search&term=NP_001256214	123	PLSEKAAkEPLQTQP			AAK*EPLQTQPQEAPPAPKPK	4	560.806	7040	7039	29.05	3.212	-0.7276	0.2461	1	C_elegans	1
679	661	Receptor, channel, transporter or cell surface protein	CELE_AC3.5	CELE_AC3.5	62	Protein AC3.5, isoform a	NP_001256214	http://www.ncbi.nlm.nih.gov/entrez/query.fcgi?db=protein&cmd=search&term=NP_001256214	123	APKPKVQkQKPPVKP			EPLQTQPQEAPPAPKPKVQK*	3	775.757	7499	7480	30.31	3.167	-0.6967	0.0136	1	C_elegans	1
680	662	Receptor, channel, transporter or cell surface protein	CELE_C13A2.7; rpl-13	CELE_C13A2.7; rpl-13	70; 69	Protein C13A2.7, isoform b	NP_001256081; NP_001021017	http://www.ncbi.nlm.nih.gov/entrez/query.fcgi?db=protein&cmd=search&term=NP_001256081	44; 24	DLSTYNTkTRKGLVT; PQKRYNTkTRLGRGF			YNTK*TR	2	448.733	1549	1544	12.8	1.607	0.6024	0.0879	1	C_elegans	1
681	663	Receptor, channel, transporter or cell surface protein	CELE_C32F10.4	CELE_C32F10.4	240	Protein C32F10.4	NP_491687	http://www.ncbi.nlm.nih.gov/entrez/query.fcgi?db=protein&cmd=search&term=NP_491687	35	TAPPIPTkQQPVDSE			APPM#SSQTAPPIPTK*QQPVDSESSTTSASTR	3	1105.53	9778	9765	36.69	3.905	-0.4375	0.3311	1	C_elegans	1
682	664	Receptor, channel, transporter or cell surface protein	CELE_C32F10.4	CELE_C32F10.4	240	Protein C32F10.4	NP_491687	http://www.ncbi.nlm.nih.gov/entrez/query.fcgi?db=protein&cmd=search&term=NP_491687	35	TAPPIPTkQQPVDSE			QTAPPIPTK*QQPVDSESSTTSASTR	3	910.118	9161	9156	34.93	2.965	-0.766	0.2649	1	C_elegans	1
683	665	Receptor, channel, transporter or cell surface protein	CELE_C32F10.4	CELE_C32F10.4	240	Protein C32F10.4	NP_491687	http://www.ncbi.nlm.nih.gov/entrez/query.fcgi?db=protein&cmd=search&term=NP_491687	35	TAPPIPTkQQPVDSE			SSQTAPPIPTK*QQPVDSESSTTSASTR	3	968.139	9190	9177	35.01	2.926	-0.9957	0.3587	1	C_elegans	1
684	666	Receptor, channel, transporter or cell surface protein	CELE_C32F10.4	CELE_C32F10.4	240	Protein C32F10.4	NP_491687	http://www.ncbi.nlm.nih.gov/entrez/query.fcgi?db=protein&cmd=search&term=NP_491687	35	TAPPIPTkQQPVDSE			TAPPIPTK*QQPVDSESSTTSASTR	3	867.432	8893	8887	34.19	2.996	0.2384	0.3854	1	C_elegans	1
685	667	Receptor, channel, transporter or cell surface protein	CELE_C32F10.4	CELE_C32F10.4	240	Protein C32F10.4	NP_491687	http://www.ncbi.nlm.nih.gov/entrez/query.fcgi?db=protein&cmd=search&term=NP_491687	35	TAPPIPTkQQPVDSE			YTAYAPPMSSQTAPPIPTK*QQPVD	3	901.442	15534	15527	53.8	3.113	-0.5699	0.2845	1	C_elegans	1
686	668	Receptor, channel, transporter or cell surface protein	CELE_C32F10.4	CELE_C32F10.4	240	Protein C32F10.4	NP_491687	http://www.ncbi.nlm.nih.gov/entrez/query.fcgi?db=protein&cmd=search&term=NP_491687	35	TAPPIPTkQQPVDSE			YTAYAPPM#SSQTAPPIPTK*QQPVD	3	906.774	13750	13742	48.35	3.311	-0.0515	0.2705	1	C_elegans	1
687	669	Receptor, channel, transporter or cell surface protein	CELE_C32F10.4	CELE_C32F10.4	240	Protein C32F10.4	NP_491687	http://www.ncbi.nlm.nih.gov/entrez/query.fcgi?db=protein&cmd=search&term=NP_491687	35	TAPPIPTkQQPVDSE			YTAYAPPMSSQTAPPIPTK*QQPVDSESSTTSASTR	3	1266.27	13933	13931	48.92	3.554	0.0316	0.4412	1	C_elegans	1
688	670	Receptor, channel, transporter or cell surface protein	CELE_C32F10.4	CELE_C32F10.4	240	Protein C32F10.4	NP_491687	http://www.ncbi.nlm.nih.gov/entrez/query.fcgi?db=protein&cmd=search&term=NP_491687	35	TAPPIPTkQQPVDSE			YTAYAPPMSSQTAPPIPTK*QQPVDSESSTTSASTR	3	1266.27	13917	13910	48.87	2.721	-0.0211	0.1835	1	C_elegans	1
689	671	Receptor, channel, transporter or cell surface protein	CELE_C32F10.4	CELE_C32F10.4	240	Protein C32F10.4	NP_491687	http://www.ncbi.nlm.nih.gov/entrez/query.fcgi?db=protein&cmd=search&term=NP_491687	35	TAPPIPTkQQPVDSE			YTAYAPPMSSQTAPPIPTK*QQPVDSESSTTSASTR	4	949.955	13914	13910	48.86	3.127	0.1501	0.3234	1	C_elegans	1
690	672	Receptor, channel, transporter or cell surface protein	CELE_C32F10.4	CELE_C32F10.4	240	Protein C32F10.4	NP_491687	http://www.ncbi.nlm.nih.gov/entrez/query.fcgi?db=protein&cmd=search&term=NP_491687	35	TAPPIPTkQQPVDSE			YTAYAPPM#SSQTAPPIPTK*QQPVDSESSTTSASTR	3	1271.6	12396	12390	43.95	3.438	0.1495	0.3908	1	C_elegans	1
691	673	Receptor, channel, transporter or cell surface protein	CELE_C32F10.4	CELE_C32F10.4	240	Protein C32F10.4	NP_491687	http://www.ncbi.nlm.nih.gov/entrez/query.fcgi?db=protein&cmd=search&term=NP_491687	35	TAPPIPTkQQPVDSE			YTAYAPPM#SSQTAPPIPTK*QQPVDSESSTTSASTR	4	953.953	12412	12411	43.99	3.024	0.0105	0.2691	1	C_elegans	1
692	674	Receptor, channel, transporter or cell surface protein	CELE_C34D4.4	CELE_C34D4.4	149	Protein C34D4.4, isoform a	NP_001040918	http://www.ncbi.nlm.nih.gov/entrez/query.fcgi?db=protein&cmd=search&term=NP_001040918	29	HWKFESAkDMTRFAT			FESAK*DMTR	3	400.189	6074	6067	26.22	2.246	-0.1001	0.1711	1	C_elegans	1
693	675	Receptor, channel, transporter or cell surface protein	CELE_C39H7.4	CELE_C39H7.4	177	Protein C39H7.4	NP_500834	http://www.ncbi.nlm.nih.gov/entrez/query.fcgi?db=protein&cmd=search&term=NP_500834	43	VLDADESkSMNQLVP			LITPVLDADESK*SM#NQLVPETTADVDR	3	1029.84	17402	17396	59.72	3.632	-0.298	0.3142	1	C_elegans	1
694	676	Receptor, channel, transporter or cell surface protein	CELE_C42D4.2	CELE_C42D4.2	499	Protein C42D4.2	NP_501133	http://www.ncbi.nlm.nih.gov/entrez/query.fcgi?db=protein&cmd=search&term=NP_501133	58	DGTDYPIkN------			LDGTDYPIK*N	2	625.307	9950	9933	37.16	2.782	-1.1124	0.0912	1	C_elegans	1
695	677	Receptor, channel, transporter or cell surface protein	CELE_C44C10.9	CELE_C44C10.9	130	Protein C44C10.9, isoform b	NP_001123118	http://www.ncbi.nlm.nih.gov/entrez/query.fcgi?db=protein&cmd=search&term=NP_001123118	27	EYAFQEQkYSTPDDI			NNGELVDEYAFQEQK*YSTPDDIYSAYGR	3	1129.51	19355	19349	66.18	4.619	-0.4341	0.4533	1	C_elegans	1
696	678	Receptor, channel, transporter or cell surface protein	CELE_C46C2.2	CELE_C46C2.2	280	Protein C46C2.2	NP_501604	http://www.ncbi.nlm.nih.gov/entrez/query.fcgi?db=protein&cmd=search&term=NP_501604	58	VPMPPPEkAADNVEP			IADLAGIEFVPM#PPPEK*AADNVEPEK	3	969.82	19108	19097	65.33	4.078	-0.0344	0.0479	1	C_elegans	1
697	679	Receptor, channel, transporter or cell surface protein	CELE_C46C2.2	CELE_C46C2.2	280	Protein C46C2.2	NP_501604	http://www.ncbi.nlm.nih.gov/entrez/query.fcgi?db=protein&cmd=search&term=NP_501604	58	VPMPPPEkAADNVEP			IADLAGIEFVPM#PPPEK*AADNVEPEK	3	969.82	19096	19076	65.29	3.907	-0.0275	0.153	1	C_elegans	1
698	680	Receptor, channel, transporter or cell surface protein	CELE_C46C2.2	CELE_C46C2.2	280	Protein C46C2.2	NP_501604	http://www.ncbi.nlm.nih.gov/entrez/query.fcgi?db=protein&cmd=search&term=NP_501604	58	VPMPPPEkAADNVEP			IADLAGIEFVPM#PPPEK*AADNVEPEK	3	969.82	19302	19286	66	3.479	-0.1238	0.0231	1	C_elegans	1
699	681	Receptor, channel, transporter or cell surface protein	CELE_C49F5.3	CELE_C49F5.3	193	Protein C49F5.3	NP_510005	http://www.ncbi.nlm.nih.gov/entrez/query.fcgi?db=protein&cmd=search&term=NP_510005	30	NLADEYQkRTMVENI			WILNLADEYQK*R	3	554.958	18031	18026	61.78	3.293	0.0902	0.3225	1	C_elegans	1
700	682	Receptor, channel, transporter or cell surface protein	CELE_C52D10.12	CELE_C52D10.12	443	Protein C52D10.12	NP_503052	http://www.ncbi.nlm.nih.gov/entrez/query.fcgi?db=protein&cmd=search&term=NP_503052	89	VTDMLFVkDLALLDP			NVTDM#LFVK*DLALLDPDDNFTVK	3	918.462	25101	25099	88.26	4.353	-0.2506	0.1461	1	C_elegans	1
701	683	Receptor, channel, transporter or cell surface protein	CELE_F11A5.9	CELE_F11A5.9	263	Protein F11A5.9	NP_507089	http://www.ncbi.nlm.nih.gov/entrez/query.fcgi?db=protein&cmd=search&term=NP_507089	57	RHALVSTkELEKIQR			HALVSTK*ELEK	3	456.921	7023	7018	29	2.52	-0.621	0.2866	1	C_elegans	1
702	684	Receptor, channel, transporter or cell surface protein	CELE_F43D2.6	CELE_F43D2.6	193	Protein F43D2.6	NP_001023919	http://www.ncbi.nlm.nih.gov/entrez/query.fcgi?db=protein&cmd=search&term=NP_001023919	23	GTPRGVLkNGHEGGQ			GVLK*NGHEGGQPQYYRD	3	677.993	6909	6892	28.67	3.143	0.1722	0.331	1	C_elegans	1
703	685	Receptor, channel, transporter or cell surface protein	CELE_K07A1.17	CELE_K07A1.17	179	Protein K07A1.17	NP_001076605	http://www.ncbi.nlm.nih.gov/entrez/query.fcgi?db=protein&cmd=search&term=NP_001076605	21	RQKFNQGkVIMQPQ-			FNQGK*VIMQPQ	2	702.359	10998	10983	40.07	3.37	-0.2921	0.2231	1	C_elegans	1
704	686	Receptor, channel, transporter or cell surface protein	CELE_K07A1.17	CELE_K07A1.17	179	Protein K07A1.17	NP_001076605	http://www.ncbi.nlm.nih.gov/entrez/query.fcgi?db=protein&cmd=search&term=NP_001076605	21	RQKFNQGkVIMQPQ-			FNQGK*VIM#QPQ	2	710.356	8723	8719	33.72	3.664	-0.6903	0.1994	1	C_elegans	1
705	687	Receptor, channel, transporter or cell surface protein	CELE_R09F10.1	CELE_R09F10.1	12	Protein R09F10.1	NP_509408	http://www.ncbi.nlm.nih.gov/entrez/query.fcgi?db=protein&cmd=search&term=NP_509408	44	TVFNEEQkPCKAVDD			VSATVFNEEQK*PCK	3	584.286	8839	8824	34.04	3.194	-0.8567	0.0767	1	C_elegans	1
706	688	Receptor, channel, transporter or cell surface protein	CELE_W05H9.1	CELE_W05H9.1	409	Protein W05H9.1	NP_509050	http://www.ncbi.nlm.nih.gov/entrez/query.fcgi?db=protein&cmd=search&term=NP_509050	47	ALPLAPAkEEQQF--			APLLPPPATPITALPLAPAK*EEQQF	3	908.837	23340	23338	80.64	5.007	0.279	0.473	1	C_elegans	1
707	689	Receptor, channel, transporter or cell surface protein	CELE_W05H9.1	CELE_W05H9.1	409	Protein W05H9.1	NP_509050	http://www.ncbi.nlm.nih.gov/entrez/query.fcgi?db=protein&cmd=search&term=NP_509050	47	ALPLAPAkEEQQF--			APLLPPPATPITALPLAPAK*EEQQF	3	908.837	23508	23506	81.35	4.846	0.2606	0.4566	1	C_elegans	1
708	690	Receptor, channel, transporter or cell surface protein	CELE_W05H9.1	CELE_W05H9.1	409	Protein W05H9.1	NP_509050	http://www.ncbi.nlm.nih.gov/entrez/query.fcgi?db=protein&cmd=search&term=NP_509050	47	ALPLAPAkEEQQF--			APLLPPPATPITALPLAPAK*EEQQF	3	908.837	23720	23716	82.22	4.108	0.2459	0.2866	1	C_elegans	1
709	691	Receptor, channel, transporter or cell surface protein	CELE_W05H9.1	CELE_W05H9.1	409	Protein W05H9.1	NP_509050	http://www.ncbi.nlm.nih.gov/entrez/query.fcgi?db=protein&cmd=search&term=NP_509050	47	ALPLAPAkEEQQF--			APLLPPPATPITALPLAPAK*EEQQF	3	908.837	23867	23863	82.85	2.952	0.1615	0.1658	1	C_elegans	1
710	692	Receptor, channel, transporter or cell surface protein	CELE_Y32F6A.4	CELE_Y32F6A.4	421	Protein Y32F6A.4	NP_505680	http://www.ncbi.nlm.nih.gov/entrez/query.fcgi?db=protein&cmd=search&term=NP_505680	57	RKEEITGkPGNGPVG			EEITGK*PGNGPVGWR	3	570.957	11323	11319	40.97	2.482	-0.6897	0.2763	1	C_elegans	1
711	693	Receptor, channel, transporter or cell surface protein	CELE_Y48G1BL.5; CELE_Y48G1BM.9; T11F8.5	CELE_Y48G1BL.5; CELE_Y48G1BM.9; T11F8.5	151; 268; 95	Protein Y48G1BL.5	NP_490697; NP_490707; NP_001033431	http://www.ncbi.nlm.nih.gov/entrez/query.fcgi?db=protein&cmd=search&term=NP_490697	18; 30; 12	KQPGPITkTQIDETS; KQPGPITkTQIDETS; KQPGPITkTQIDETS			QPGPITK*TQIDETSSPM#Y	2	1062	13101	13095	46.26	3.663	-0.3815	0.4265	1	C_elegans	1
712	694	Receptor, channel, transporter or cell surface protein	CELE_Y54F10AL.1	CELE_Y54F10AL.1	180	Protein Y54F10AL.1, isoform a	NP_497567	http://www.ncbi.nlm.nih.gov/entrez/query.fcgi?db=protein&cmd=search&term=NP_497567	32	EGELDAGkFEMLEGG			GELDAGK*FEM#LEGGGGVASQSETR	3	852.394	15057	15044	52.29	4.46	-0.274	0.4086	1	C_elegans	1
713	695	Receptor, channel, transporter or cell surface protein	CELE_Y54F10AL.1	CELE_Y54F10AL.1	180	Protein Y54F10AL.1, isoform a	NP_497567	http://www.ncbi.nlm.nih.gov/entrez/query.fcgi?db=protein&cmd=search&term=NP_497567	32	EGELDAGkFEMLEGG			GELDAGK*FEM#LEGGGGVASQSETR	3	852.394	15042	15023	52.25	4.393	-0.274	0.4443	1	C_elegans	1
714	696	Receptor, channel, transporter or cell surface protein	CELE_Y57E12AL.1	CELE_Y57E12AL.1	308	Protein Y57E12AL.1, isoform b	NP_741562	http://www.ncbi.nlm.nih.gov/entrez/query.fcgi?db=protein&cmd=search&term=NP_741562	42	DAESQNSkRVYDNEE			ITGGGNTSDEAIQLTDDAESQNSK*R	3	907.757	13047	13044	46.06	6.432	-0.6762	0.4811	1	C_elegans	1
715	697	Receptor, channel, transporter or cell surface protein	CELE_Y57E12AL.1	CELE_Y57E12AL.1	308	Protein Y57E12AL.1, isoform b	NP_741562	http://www.ncbi.nlm.nih.gov/entrez/query.fcgi?db=protein&cmd=search&term=NP_741562	42	DAESQNSkRVYDNEE			ITGGGNTSDEAIQLTDDAESQNSK*R	3	907.757	13108	13107	46.3	5.184	-0.7239	0.5359	1	C_elegans	1
716	698	Receptor, channel, transporter or cell surface protein	CELE_Y57E12AL.1	CELE_Y57E12AL.1	378	Protein Y57E12AL.1, isoform a	NP_741561	http://www.ncbi.nlm.nih.gov/entrez/query.fcgi?db=protein&cmd=search&term=NP_741561	50	DAESQNSkRVYDNEE			ITGGGNTSDEAIQLSSSLNGADDAESQNSK*R	3	1079.5	14252	14246	49.88	7.307	-0.7694	0.542	1	C_elegans	1
717	699	Receptor, channel, transporter or cell surface protein	CELE_Y59A8A.3	CELE_Y59A8A.3	161	Protein Y59A8A.3	NP_507506	http://www.ncbi.nlm.nih.gov/entrez/query.fcgi?db=protein&cmd=search&term=NP_507506	76	DQKKVLNkLSGLPEL			VLNK*LSGLPELDEAYIQFLAGAFR	3	926.832	27704	27701	100.58	4.404	0.5183	0.4244	1	C_elegans	1
718	700	Receptor, channel, transporter or cell surface protein	CELE_ZK550.2	CELE_ZK550.2	246	Protein ZK550.2	NP_503058	http://www.ncbi.nlm.nih.gov/entrez/query.fcgi?db=protein&cmd=search&term=NP_503058	56	DKNSSDEkCNADYVV			NSSDEK*CNADYVVVPK	3	646.967	9775	9765	36.68	2.945	-0.7891	0.3267	1	C_elegans	1
719	701	Receptor, channel, transporter or cell surface protein	F07C6.2	F07C6.2	77	Protein F07C6.2	NP_502439	http://www.ncbi.nlm.nih.gov/entrez/query.fcgi?db=protein&cmd=search&term=NP_502439	13	FRERQLRkLEQQVVR			K*LEQQVVR	2	557.322	5017	4999	23.27	2.465	-1.0596	0.2066	1	C_elegans	1
720	702	Receptor, channel, transporter or cell surface protein	F13H10.3	F13H10.3	157	Protein F13H10.3, isoform a	NP_741486	http://www.ncbi.nlm.nih.gov/entrez/query.fcgi?db=protein&cmd=search&term=NP_741486	69	ILPFEELkDVSGKQG			LDPGGEHLTM#PDHVLPPNLFSILPFEELK*DVSGK	5	775.197	25321	25307	89.27	3.268	0.2557	0.034	1	C_elegans	1
721	703	Receptor, channel, transporter or cell surface protein	F13H10.3	F13H10.3	157	Protein F13H10.3, isoform a	NP_741486	http://www.ncbi.nlm.nih.gov/entrez/query.fcgi?db=protein&cmd=search&term=NP_741486	69	ILPFEELkDVSGKQG			LDPGGEHLTM#PDHVLPPNLFSILPFEELK*DVSGK	5	775.197	25253	25246	88.96	2.995	0.1214	0.1047	1	C_elegans	1
722	704	Receptor, channel, transporter or cell surface protein	F13H10.3	F13H10.3	162	Protein F13H10.3, isoform a	NP_741486	http://www.ncbi.nlm.nih.gov/entrez/query.fcgi?db=protein&cmd=search&term=NP_741486	69	ELKDVSGkQGSIVTI			LDPGGEHLTM#PDHVLPPNLFSILPFEELKDVSGK*	4	968.745	25212	25204	88.77	3.572	-0.2944	0.0685	1	C_elegans	1
723	705	Receptor, channel, transporter or cell surface protein	F13H10.8	F13H10.8	27	Protein F13H10.8, isoform a	NP_001255526	http://www.ncbi.nlm.nih.gov/entrez/query.fcgi?db=protein&cmd=search&term=NP_001255526	9	GDFSQFNkAKTVKQT			AFENDYGDFSQFNK*AK	3	665.634	15009	15002	52.15	3.165	-1.3384	0.0855	1	C_elegans	1
724	706	Receptor, channel, transporter or cell surface protein	F14B8.6	F14B8.6	275	Protein F14B8.6	NP_509173	http://www.ncbi.nlm.nih.gov/entrez/query.fcgi?db=protein&cmd=search&term=NP_509173	39	WIVPKTPkANHELYD			TPK*ANHELYDADITPHHQYR	4	630.806	8146	8131	32.11	3.755	-0.8412	0.2104	1	C_elegans	1
725	707	Receptor, channel, transporter or cell surface protein	F18C5.10	F18C5.10	13	Protein F18C5.10	NP_872024	http://www.ncbi.nlm.nih.gov/entrez/query.fcgi?db=protein&cmd=search&term=NP_872024	33	PLAATNEkNRPIDVI			AATNEK*NRPIDVIWSHEDDEEEQTIPVVK	4	869.929	16372	16367	56.43	4.478	0.535	0.2967	1	C_elegans	1
726	708	Receptor, channel, transporter or cell surface protein	F22F7.1	F22F7.1	231	Protein F22F7.1, isoform a	NP_503577	http://www.ncbi.nlm.nih.gov/entrez/query.fcgi?db=protein&cmd=search&term=NP_503577	47	RPTLWEIkEKELNGV			RPTLWEIK*EK	3	471.933	10909	10899	39.83	2.502	-0.6083	0.0738	1	C_elegans	1
727	709	Receptor, channel, transporter or cell surface protein	F23F1.6	F23F1.6	566	Protein F23F1.6	NP_493642	http://www.ncbi.nlm.nih.gov/entrez/query.fcgi?db=protein&cmd=search&term=NP_493642	63	KEGQKLSkIDVHNEI			LSK*IDVHNEIMSR	4	414.719	11206	11193	40.65	2.875	-0.7972	0.1912	1	C_elegans	1
728	710	Receptor, channel, transporter or cell surface protein	F35B12.9	F35B12.9	326	Protein F35B12.9	NP_505940	http://www.ncbi.nlm.nih.gov/entrez/query.fcgi?db=protein&cmd=search&term=NP_505940	37	IVVETVSkKTPQ---			SIVVETVSK*K	2	602.351	7398	7396	30.03	3.377	-1.1548	0.115	1	C_elegans	1
729	711	Receptor, channel, transporter or cell surface protein	F35B12.9	F35B12.9	326	Protein F35B12.9	NP_505940	http://www.ncbi.nlm.nih.gov/entrez/query.fcgi?db=protein&cmd=search&term=NP_505940	37	IVVETVSkKTPQ---			TVAPQLPTTLPPTYTPSSIVVETVSK*K	3	990.213	20699	20693	70.72	4.666	0.1853	0.0067	1	C_elegans	1
730	712	Receptor, channel, transporter or cell surface protein	F35B12.9	F35B12.9	326	Protein F35B12.9	NP_505940	http://www.ncbi.nlm.nih.gov/entrez/query.fcgi?db=protein&cmd=search&term=NP_505940	37	IVVETVSkKTPQ---			TVAPQLPTTLPPTYTPSSIVVETVSK*K	3	990.213	20792	20777	71.03	4.05	0.1448	0.0161	1	C_elegans	1
731	713	Receptor, channel, transporter or cell surface protein	F42A9.6	F42A9.6	152	Protein F42A9.6, isoform b	NP_001255313	http://www.ncbi.nlm.nih.gov/entrez/query.fcgi?db=protein&cmd=search&term=NP_001255313	20	WVAEGGQkVELPTTS			WVAEGGQK*VELPTTSTAPR	3	714.371	13357	13343	47.15	3.204	-0.4764	0.2172	1	C_elegans	1
732	714	Receptor, channel, transporter or cell surface protein	F54C9.7	F54C9.7	315	Protein F54C9.7	NP_495813	http://www.ncbi.nlm.nih.gov/entrez/query.fcgi?db=protein&cmd=search&term=NP_495813	40	DGSDDWTkRIPTTGE			RVTHQDGSDDWTK*R	3	605.622	4043	4029	20.54	2.843	0.2755	0.2146	1	C_elegans	1
733	715	Receptor, channel, transporter or cell surface protein	F55A4.8	F55A4.8	173	Protein F55A4.8, isoform a	NP_741716	http://www.ncbi.nlm.nih.gov/entrez/query.fcgi?db=protein&cmd=search&term=NP_741716	69	RSSALSAkINYESTA			SSALSAK*INYESTAER	3	614.306	11183	11172	40.59	2.886	-1.4775	0.1939	1	C_elegans	1
734	716	Receptor, channel, transporter or cell surface protein	F58G6.7	F58G6.7	65, 74	Protein F58G6.7	NP_501714	http://www.ncbi.nlm.nih.gov/entrez/query.fcgi?db=protein&cmd=search&term=NP_501714	19	KVKIVEKkVDCCCST, DCCCSTEkDGLWNIP			K*VDCCCSTEK*DGLW	3	662.61	11462	11445	41.35	2.95	-1.5258	0.2997	1	C_elegans	1
735	717	Receptor, channel, transporter or cell surface protein	F58G6.7	F58G6.7	74	Protein F58G6.7	NP_501714	http://www.ncbi.nlm.nih.gov/entrez/query.fcgi?db=protein&cmd=search&term=NP_501714	19	DCCCSTEkDGLWNIP			KVDCCCSTEK*DGLW	3	624.596	11499	11487	41.45	2.432	-2.0676	0.3261	1	C_elegans	1
736	718	Receptor, channel, transporter or cell surface protein	F58G6.7	F58G6.7	74	Protein F58G6.7	NP_501714	http://www.ncbi.nlm.nih.gov/entrez/query.fcgi?db=protein&cmd=search&term=NP_501714	19	DCCCSTEkDGLWNIP			VDCCCSTEK*DGLWNIPETIPLTQK	3	993.461	20384	20378	69.58	3.715	0.3324	0.2474	1	C_elegans	1
737	719	Receptor, channel, transporter or cell surface protein	F59B10.4	F59B10.4	196	Protein F59B10.4, isoform a	NP_001022218	http://www.ncbi.nlm.nih.gov/entrez/query.fcgi?db=protein&cmd=search&term=NP_001022218	29	NDESNLEkSPPSYNA			ICCPAVVNDESNLEK*SPPSYNACVR	3	998.457	14076	14057	49.34	4.452	0.01	0.3248	1	C_elegans	1
738	720	Receptor, channel, transporter or cell surface protein	F59F4.2	F59F4.2	12	Protein F59F4.2	NP_510604	http://www.ncbi.nlm.nih.gov/entrez/query.fcgi?db=protein&cmd=search&term=NP_510604	7	QRMTLANkQFSKNVN			MTLANK*QFSK	3	427.892	8683	8677	33.6	2.792	-1.7165	0.1655	1	C_elegans	1
739	721	Receptor, channel, transporter or cell surface protein	F59F4.2	F59F4.2	16	Protein F59F4.2	NP_510604	http://www.ncbi.nlm.nih.gov/entrez/query.fcgi?db=protein&cmd=search&term=NP_510604	7	LANKQFSkNVNNRGN			QFSK*NVNNR	2	610.81	3854	3846	19.97	1.745	0.4342	0.1235	1	C_elegans	1
740	722	Receptor, channel, transporter or cell surface protein	K07H8.2	K07H8.2	62	Protein K07H8.2, isoform b	NP_501394	http://www.ncbi.nlm.nih.gov/entrez/query.fcgi?db=protein&cmd=search&term=NP_501394	54	MNENSSLkSRTYDHS			VMNENSSLK*SR	2	689.841	4675	4663	22.32	2.755	-1.6755	0.2383	1	C_elegans	1
741	723	Receptor, channel, transporter or cell surface protein	K07H8.2	K07H8.2	62	Protein K07H8.2, isoform b	NP_501394	http://www.ncbi.nlm.nih.gov/entrez/query.fcgi?db=protein&cmd=search&term=NP_501394	54	MNENSSLkSRTYDHS			VM#NENSSLK*SR	3	465.561	3056	3043	17.63	2.461	-2.445	0.1396	1	C_elegans	1
742	724	Receptor, channel, transporter or cell surface protein	K11G9.5	K11G9.5	452	Protein K11G9.5	NP_504695	http://www.ncbi.nlm.nih.gov/entrez/query.fcgi?db=protein&cmd=search&term=NP_504695	51	DANEKTVkYEVNAEE			TVK*YEVNAEEP	2	696.836	10330	10311	38.23	1.877	-1.0124	0.1561	1	C_elegans	1
743	725	Receptor, channel, transporter or cell surface protein	K12H6.6	K12H6.6	343	Protein K12H6.6, isoform b	NP_872020	http://www.ncbi.nlm.nih.gov/entrez/query.fcgi?db=protein&cmd=search&term=NP_872020	41	PEHQNLVkQVVQGSD			VETEVPPEHQNLVK*QVVQGSDQNDGIIG	3	1048.53	17145	17144	58.9	3.849	-0.404	0.2136	1	C_elegans	1
744	726	Receptor, channel, transporter or cell surface protein	K12H6.6	K12H6.6	343	Protein K12H6.6, isoform b	NP_872020	http://www.ncbi.nlm.nih.gov/entrez/query.fcgi?db=protein&cmd=search&term=NP_872020	41	PEHQNLVkQVVQGSD			VETEVPPEHQNLVK*QVVQGSDQNDGIIG	3	1048.53	17385	17375	59.67	3.355	-0.2449	0.1232	1	C_elegans	1
745	727	Receptor, channel, transporter or cell surface protein	K12H6.6	K12H6.6	343	Protein K12H6.6, isoform b	NP_872020	http://www.ncbi.nlm.nih.gov/entrez/query.fcgi?db=protein&cmd=search&term=NP_872020	41	PEHQNLVkQVVQGSD			VETEVPPEHQNLVK*QVVQGSDQNDGIIG	3	1048.53	17363	17354	59.6	2.885	-0.1591	0.1355	1	C_elegans	1
746	728	Receptor, channel, transporter or cell surface protein	M03B6.2	M03B6.2	11	Protein M03B6.2	NP_510308	http://www.ncbi.nlm.nih.gov/entrez/query.fcgi?db=protein&cmd=search&term=NP_510308	64	NNQQADEkAAAHQDP			PDNNQQADEK*AAAHQDPETVEK	3	850.388	5912	5899	25.78	5.591	-0.2511	0.5208	1	C_elegans	1
747	729	Receptor, channel, transporter or cell surface protein	M03B6.2	M03B6.2	11	Protein M03B6.2	NP_510308	http://www.ncbi.nlm.nih.gov/entrez/query.fcgi?db=protein&cmd=search&term=NP_510308	64	NNQQADEkAAAHQDP			PDNNQQADEK*AAAHQDPETVEK	4	638.043	5881	5878	25.7	4.185	-1.2789	0.3989	1	C_elegans	1
748	730	Receptor, channel, transporter or cell surface protein	M03B6.2	M03B6.2	347	Protein M03B6.2	NP_510308	http://www.ncbi.nlm.nih.gov/entrez/query.fcgi?db=protein&cmd=search&term=NP_510308	64	TPQQYLSkADLNAGD			GKVETPQQYLSK*ADLNAGDNGDVAIANESK	4	812.402	15692	15674	54.28	3.247	-0.3111	0.0727	1	C_elegans	1
749	731	Receptor, channel, transporter or cell surface protein	M03B6.2	M03B6.2	587	Protein M03B6.2	NP_510308	http://www.ncbi.nlm.nih.gov/entrez/query.fcgi?db=protein&cmd=search&term=NP_510308	64	KKAIELQkLTDTQDN			AIELQK*LTDTQDNTN	2	909.447	14679	14666	51.12	4.337	-0.3521	0.4294	1	C_elegans	1
750	732	Receptor, channel, transporter or cell surface protein	M04D5.3	M04D5.3	28	Protein M04D5.3	NP_001129787	http://www.ncbi.nlm.nih.gov/entrez/query.fcgi?db=protein&cmd=search&term=NP_001129787	38	VIWTEFEkKKPIDSV			DNAVIWTEFEK*K	2	797.399	17068	17060	58.67	3.174	-0.7153	0.1002	1	C_elegans	1
751	733	Receptor, channel, transporter or cell surface protein	M04D5.3	M04D5.3	28, 30	Protein M04D5.3	NP_001129787	http://www.ncbi.nlm.nih.gov/entrez/query.fcgi?db=protein&cmd=search&term=NP_001129787	38	VIWTEFEkKKPIDSV, WTEFEKKkPIDSVEP			DNAVIWTEFEK*KK*PIDSVEPR	4	683.103	16743	16724	57.63	2.58	-0.6632	0.0016	1	C_elegans	1
752	734	Receptor, channel, transporter or cell surface protein	M04D5.3	M04D5.3	29	Protein M04D5.3	NP_001129787	http://www.ncbi.nlm.nih.gov/entrez/query.fcgi?db=protein&cmd=search&term=NP_001129787	38	IWTEFEKkKPIDSVE			DNAVIWTEFEKK*	3	531.935	17050	17039	58.6	3.28	0.1067	0.0039	1	C_elegans	1
753	735	Receptor, channel, transporter or cell surface protein	M04D5.3	M04D5.3	330	Protein M04D5.3	NP_001129787	http://www.ncbi.nlm.nih.gov/entrez/query.fcgi?db=protein&cmd=search&term=NP_001129787	38	QGDIYYTkF------			QGNCDQGDIYYTK*F	2	911.889	15387	15380	53.33	3.803	-0.203	0.4444	1	C_elegans	1
754	736	Receptor, channel, transporter or cell surface protein	R05G6.7	R05G6.7	110	Protein R05G6.7	NP_501211	http://www.ncbi.nlm.nih.gov/entrez/query.fcgi?db=protein&cmd=search&term=NP_501211	30	LYAPHAGkRSGKVKL			VTLDSLYAPHAGK*R	3	547.962	11423	11403	41.25	2.036	-0.8222	0.0955	1	C_elegans	1
755	737	Receptor, channel, transporter or cell surface protein	R05G6.7	R05G6.7	272	Protein R05G6.7	NP_501211	http://www.ncbi.nlm.nih.gov/entrez/query.fcgi?db=protein&cmd=search&term=NP_501211	30	LAANDAHkFGLGLEF			FNLAANDAHK*FGLGLEFDPSN	3	797.717	20925	20924	71.5	3.65	-1.7021	0.3121	1	C_elegans	1
756	738	Receptor, channel, transporter or cell surface protein	R12C12.9	R12C12.9	246	Protein R12C12.9, isoform a	NP_495203	http://www.ncbi.nlm.nih.gov/entrez/query.fcgi?db=protein&cmd=search&term=NP_495203	29	FIDEPASkLLED---			LFKDDDDVFIDEPASK*LLED	3	813.392	21534	21533	73.72	4.918	0.1518	0.2749	1	C_elegans	1
757	739	Receptor, channel, transporter or cell surface protein	R12C12.9	R12C12.9	246	Protein R12C12.9, isoform a	NP_495203	http://www.ncbi.nlm.nih.gov/entrez/query.fcgi?db=protein&cmd=search&term=NP_495203	29	FIDEPASkLLED---			LFKDDDDVFIDEPASK*LLED	3	813.392	21513	21512	73.64	4.666	0.1518	0.2809	1	C_elegans	1
758	740	Receptor, channel, transporter or cell surface protein	R186.3	R186.3	61	Protein R186.3	NP_506245	http://www.ncbi.nlm.nih.gov/entrez/query.fcgi?db=protein&cmd=search&term=NP_506245	27	IFTQLSQkEAEYPTT			TTIFTQLSQK*EAEYPTTTK	3	767.725	16561	16556	57.02	2.727	-1.2211	0.1192	1	C_elegans	1
759	741	Receptor, channel, transporter or cell surface protein	T01G1.2	T01G1.2	29	Protein T01G1.2	NP_502143	http://www.ncbi.nlm.nih.gov/entrez/query.fcgi?db=protein&cmd=search&term=NP_502143	17	SFSQEVYkTPIKQIL			TSFSQEVYK*TPIK	3	547.954	12230	12222	43.48	2.117	-0.335	0.0309	1	C_elegans	1
760	742	Receptor, channel, transporter or cell surface protein	T06D8.3	T06D8.3	336	Protein T06D8.3	NP_496399	http://www.ncbi.nlm.nih.gov/entrez/query.fcgi?db=protein&cmd=search&term=NP_496399	46	RVQAPSVkEEYVVYE			VQAPSVK*EEYVVYEEDVERPNGTLR	4	755.88	16844	16829	57.93	4.007	0.0464	0.2545	1	C_elegans	1
761	743	Receptor, channel, transporter or cell surface protein	T09B4.5	T09B4.5	130	Protein T09B4.5, isoform a	NP_491774	http://www.ncbi.nlm.nih.gov/entrez/query.fcgi?db=protein&cmd=search&term=NP_491774	36	KTPRDVVkTIEVADD			VVK*TIEVADDEDEVTTPSR	3	739.701	11813	11802	42.32	3.498	-0.7036	0.2854	1	C_elegans	1
762	744	Receptor, channel, transporter or cell surface protein	T09B4.5	T09B4.5	24	Protein T09B4.5, isoform a	NP_491774	http://www.ncbi.nlm.nih.gov/entrez/query.fcgi?db=protein&cmd=search&term=NP_491774	36	VSAPSSEkKTKMSKS			NAVSAPSSEK*K	2	616.317	2731	2730	16.58	2.239	-0.0325	0.1265	1	C_elegans	1
763	745	Receptor, channel, transporter or cell surface protein	T19A6.4	T19A6.4	163	Protein T19A6.4	NP_492278	http://www.ncbi.nlm.nih.gov/entrez/query.fcgi?db=protein&cmd=search&term=NP_492278	37	SGGEIPSkKSMATQS			NNSESLTSGGEIPSK*K	3	587.959	8011	8005	31.74	3.179	-0.9308	0.0014	1	C_elegans	1
764	746	Receptor, channel, transporter or cell surface protein	T19B10.5	T19B10.5	177	Protein T19B10.5	NP_505852	http://www.ncbi.nlm.nih.gov/entrez/query.fcgi?db=protein&cmd=search&term=NP_505852	79	TIRETDEkSAYANDA			ETDEK*SAYANDACDVEDK	3	725.299	8613	8593	33.41	3.264	-0.3312	0.2964	1	C_elegans	1
765	747	Receptor, channel, transporter or cell surface protein	T19B10.5	T19B10.5	177	Protein T19B10.5	NP_505852	http://www.ncbi.nlm.nih.gov/entrez/query.fcgi?db=protein&cmd=search&term=NP_505852	79	TIRETDEkSAYANDA			TDEK*SAYANDACDVEDK	3	682.285	8281	8278	32.48	4.749	-1.115	0.4426	1	C_elegans	1
766	748	Receptor, channel, transporter or cell surface protein	T19B10.5	T19B10.5	177	Protein T19B10.5	NP_505852	http://www.ncbi.nlm.nih.gov/entrez/query.fcgi?db=protein&cmd=search&term=NP_505852	79	TIRETDEkSAYANDA			TDEK*SAYANDACDVEDKGCDAPK	3	891.706	9133	9116	34.84	4.411	1.0774	0.4924	1	C_elegans	1
767	749	Receptor, channel, transporter or cell surface protein	T19B10.5	T19B10.5	177	Protein T19B10.5	NP_505852	http://www.ncbi.nlm.nih.gov/entrez/query.fcgi?db=protein&cmd=search&term=NP_505852	79	TIRETDEkSAYANDA			TDEK*SAYANDACDVEDKGCDAPK	4	669.031	9119	9116	34.8	4.021	-0.535	0.3792	1	C_elegans	1
768	750	Receptor, channel, transporter or cell surface protein	T27D12.1	T27D12.1	501	Protein T27D12.1, isoform b	NP_001254320	http://www.ncbi.nlm.nih.gov/entrez/query.fcgi?db=protein&cmd=search&term=NP_001254320	55	NVEDVPEkL------			NTGISTISHNVEDVPEK*L	3	689.683	16233	16220	55.99	2.883	-0.6483	0.0646	1	C_elegans	1
769	751	Receptor, channel, transporter or cell surface protein	T28C6.8	T28C6.8	84	Protein T28C6.8	NP_501529	http://www.ncbi.nlm.nih.gov/entrez/query.fcgi?db=protein&cmd=search&term=NP_501529	13	FRLYESTkTALPASF			LYESTK*TALPA	2	654.346	11209	11193	40.66	2.57	-0.9177	0.2758	1	C_elegans	1
770	752	Receptor, channel, transporter or cell surface protein	W02B12.15	W02B12.15	94	Protein W02B12.15, isoform b	NP_001122648	http://www.ncbi.nlm.nih.gov/entrez/query.fcgi?db=protein&cmd=search&term=NP_001122648	15	DIEDIGEkKAFCRCW			IQLDSNKIVDTVDIEDIGEK*K	3	829.438	17810	17795	61.03	4.962	-0.6717	0.001	1	C_elegans	1
771	753	Receptor, channel, transporter or cell surface protein	W02B12.15	W02B12.15	94	Protein W02B12.15, isoform b	NP_001122648	http://www.ncbi.nlm.nih.gov/entrez/query.fcgi?db=protein&cmd=search&term=NP_001122648	15	DIEDIGEkKAFCRCW			IQLDSNKIVDTVDIEDIGEK*K	3	829.438	17787	17774	60.95	4.611	-0.6717	0.0121	1	C_elegans	1
772	754	Receptor, channel, transporter or cell surface protein	W02B12.15	W02B12.15	94	Protein W02B12.15, isoform b	NP_001122648	http://www.ncbi.nlm.nih.gov/entrez/query.fcgi?db=protein&cmd=search&term=NP_001122648	15	DIEDIGEkKAFCRCW			IVDTVDIEDIGEK*K	3	563.297	14416	14414	50.37	3.546	-0.628	0	1	C_elegans	1
773	755	Receptor, channel, transporter or cell surface protein	W02C12.1	W02C12.1	1317	Protein W02C12.1	NP_500460	http://www.ncbi.nlm.nih.gov/entrez/query.fcgi?db=protein&cmd=search&term=NP_500460	151	DDDVYETkSREMIGS			AFGYYYEDDDVYETK*SR	3	745.655	14717	14708	51.24	2.787	0.0984	0.3113	1	C_elegans	1
774	756	Receptor, channel, transporter or cell surface protein	Y10G11A.1	Y10G11A.1	55	Protein Y10G11A.1, isoform a	NP_001255892	http://www.ncbi.nlm.nih.gov/entrez/query.fcgi?db=protein&cmd=search&term=NP_001255892	34	TLSRFADkSGNRCSS			FADK*SGNR	2	504.747	1956	1950	14.15	2.471	-0.5553	0.2397	1	C_elegans	1
775	757	Receptor, channel, transporter or cell surface protein	Y25C1A.7	Y25C1A.7	60	Protein Y25C1A.7, isoform c	NP_001022420	http://www.ncbi.nlm.nih.gov/entrez/query.fcgi?db=protein&cmd=search&term=NP_001022420	45	QSTTSTRkGNFFSFE			K*GNFFSFEYYQQFFDVETDQVIKR	4	788.13	24927	24910	87.46	3.019	0.8128	0.1428	1	C_elegans	1
776	758	Receptor, channel, transporter or cell surface protein	Y32F6B.1	Y32F6B.1	744	Protein Y32F6B.1	NP_505689	http://www.ncbi.nlm.nih.gov/entrez/query.fcgi?db=protein&cmd=search&term=NP_505689	85	DAAEKVEkTAYELDQ			DAAEKVEK*TAYELDQLIDQR	3	817.078	22680	22667	77.96	3.701	1.6781	0.0155	1	C_elegans	1
777	759	Receptor, channel, transporter or cell surface protein	Y34F4.5	Y34F4.5	190	Protein Y34F4.5, isoform a	NP_001254839	http://www.ncbi.nlm.nih.gov/entrez/query.fcgi?db=protein&cmd=search&term=NP_001254839	22	TSVYSISkN------			NFDTTSVYSISK*N	2	795.376	14100	14099	49.42	4.31	-0.2956	0.4229	1	C_elegans	1
778	760	Receptor, channel, transporter or cell surface protein	Y34F4.5	Y34F4.5	190	Protein Y34F4.5, isoform a	NP_001254839	http://www.ncbi.nlm.nih.gov/entrez/query.fcgi?db=protein&cmd=search&term=NP_001254839	22	TSVYSISkN------			QNSTHTANPFNFDTTSVYSISK*N	3	896.416	17968	17963	61.57	4.419	-0.3535	0.3414	1	C_elegans	1
779	761	Receptor, channel, transporter or cell surface protein	Y41D4A.4	Y41D4A.4	248	Protein Y41D4A.4	NP_500130	http://www.ncbi.nlm.nih.gov/entrez/query.fcgi?db=protein&cmd=search&term=NP_500130	67	KDYARYQkEDSLDDL			YQK*EDSLDDLDADLGDEYGWK	3	863.714	19900	19895	67.98	4.675	-0.2588	0.4929	1	C_elegans	1
780	762	Receptor, channel, transporter or cell surface protein	Y51F10.3	Y51F10.3	334	Protein Y51F10.3	NP_740795	http://www.ncbi.nlm.nih.gov/entrez/query.fcgi?db=protein&cmd=search&term=NP_740795	37	YTPTDAAkQNA----			SSIHAEPPVYTPTDAAK*QNA	3	737.694	10779	10773	39.47	3.66	-0.891	0.2774	1	C_elegans	1
781	763	Receptor, channel, transporter or cell surface protein	Y54G9A.4	Y54G9A.4	155	Protein Y54G9A.4	NP_496876	http://www.ncbi.nlm.nih.gov/entrez/query.fcgi?db=protein&cmd=search&term=NP_496876	35	GNLVEPCkRSLENYD			GNLVEPCK*R	3	396.205	5293	5292	24.02	2.125	-0.5478	0.2454	1	C_elegans	1
782	764	Receptor, channel, transporter or cell surface protein	Y54G9A.4	Y54G9A.4	155	Protein Y54G9A.4	NP_496876	http://www.ncbi.nlm.nih.gov/entrez/query.fcgi?db=protein&cmd=search&term=NP_496876	35	GNLVEPCkRSLENYD			NVEGNLVEPCK*R	2	764.88	8116	8110	32.02	3.325	-0.5102	0.3389	1	C_elegans	1
783	765	Receptor, channel, transporter or cell surface protein	Y55B1BL.1	Y55B1BL.1	66	Protein Y55B1BL.1	NP_497196	http://www.ncbi.nlm.nih.gov/entrez/query.fcgi?db=protein&cmd=search&term=NP_497196	13	YQYVMNNkNSTRNMK			CRVNFPDIENELEQQYQYVM#NNK*NSTR	4	880.656	21915	21911	75.08	4.158	-0.1364	0.068	1	C_elegans	1
784	766	Receptor, channel, transporter or cell surface protein	Y55B1BL.1	Y55B1BL.1	66	Protein Y55B1BL.1	NP_497196	http://www.ncbi.nlm.nih.gov/entrez/query.fcgi?db=protein&cmd=search&term=NP_497196	13	YQYVMNNkNSTRNMK			CRVNFPDIENELEQQYQYVM#NNK*NSTR	4	880.656	21884	21869	74.96	3.991	0.2046	0.0926	1	C_elegans	1
785	767	Receptor, channel, transporter or cell surface protein	Y55B1BL.1	Y55B1BL.1	66	Protein Y55B1BL.1	NP_497196	http://www.ncbi.nlm.nih.gov/entrez/query.fcgi?db=protein&cmd=search&term=NP_497196	13	YQYVMNNkNSTRNMK			VNFPDIENELEQQYQYVMNNK*NSTR	3	1063.16	24625	24619	86.1	4.086	1.0479	0.0679	1	C_elegans	1
786	768	Receptor, channel, transporter or cell surface protein	Y55B1BL.1	Y55B1BL.1	66	Protein Y55B1BL.1	NP_497196	http://www.ncbi.nlm.nih.gov/entrez/query.fcgi?db=protein&cmd=search&term=NP_497196	13	YQYVMNNkNSTRNMK			VNFPDIENELEQQYQYVMNNK*NSTR	3	1063.16	24686	24680	86.38	3.583	1.0133	0.1038	1	C_elegans	1
787	769	Receptor, channel, transporter or cell surface protein	Y55B1BL.1	Y55B1BL.1	66	Protein Y55B1BL.1	NP_497196	http://www.ncbi.nlm.nih.gov/entrez/query.fcgi?db=protein&cmd=search&term=NP_497196	13	YQYVMNNkNSTRNMK			VNFPDIENELEQQYQYVMNNK*NSTR	3	1063.16	24575	24556	85.89	3.147	1.2643	0.1207	1	C_elegans	1
788	770	Receptor, channel, transporter or cell surface protein	Y55B1BL.1	Y55B1BL.1	66	Protein Y55B1BL.1	NP_497196	http://www.ncbi.nlm.nih.gov/entrez/query.fcgi?db=protein&cmd=search&term=NP_497196	13	YQYVMNNkNSTRNMK			VNFPDIENELEQQYQYVM#NNK*NSTR	3	1068.49	23192	23191	80.04	3.676	0.8522	0.0731	1	C_elegans	1
789	771	Receptor, channel, transporter or cell surface protein	Y55B1BL.1	Y55B1BL.1	66	Protein Y55B1BL.1	NP_497196	http://www.ncbi.nlm.nih.gov/entrez/query.fcgi?db=protein&cmd=search&term=NP_497196	13	YQYVMNNkNSTRNMK			VNFPDIENELEQQYQYVM#NNK*NSTR	3	1068.49	23173	23170	79.95	3.466	0.7929	0.1172	1	C_elegans	1
790	772	Receptor, channel, transporter or cell surface protein	Y55B1BL.1	Y55B1BL.1	66	Protein Y55B1BL.1	NP_497196	http://www.ncbi.nlm.nih.gov/entrez/query.fcgi?db=protein&cmd=search&term=NP_497196	13	YQYVMNNkNSTRNMK			VNFPDIENELEQQYQYVM#NNK*NSTR	3	1068.49	22690	22688	78.01	3.196	2.7033	0.1254	1	C_elegans	1
791	773	Receptor, channel, transporter or cell surface protein	ZC449.5	ZC449.5	473	Protein ZC449.5	NP_508857	http://www.ncbi.nlm.nih.gov/entrez/query.fcgi?db=protein&cmd=search&term=NP_508857	54	APLLEDQkESAEVDS			ELTTIAPLLEDQK*ESAEVDSAPAAGGR	3	961.484	18040	18026	61.8	3.469	-0.5169	0.2926	1	C_elegans	1
792	774	Receptor, channel, transporter or cell surface protein	ZC449.5	ZC449.5	473	Protein ZC449.5	NP_508857	http://www.ncbi.nlm.nih.gov/entrez/query.fcgi?db=protein&cmd=search&term=NP_508857	54	APLLEDQkESAEVDS			ELTTIAPLLEDQK*ESAEVDSAPAAGGR	3	961.484	18066	18047	61.89	2.86	-0.5169	0.1992	1	C_elegans	1
793	775	Receptor, channel, transporter or cell surface protein	ZK154.6	ZK154.6	147	Protein ZK154.6, isoform a	NP_001024987	http://www.ncbi.nlm.nih.gov/entrez/query.fcgi?db=protein&cmd=search&term=NP_001024987	16	SAPPLLAkV------			NETDNIAYPSAPPLLAK*V	2	1014.03	20869	20861	71.31	4.987	-0.0345	0.4323	1	C_elegans	1
794	776	Receptor, channel, transporter or cell surface protein	ZK154.6	ZK154.6	147	Protein ZK154.6, isoform a	NP_001024987	http://www.ncbi.nlm.nih.gov/entrez/query.fcgi?db=protein&cmd=search&term=NP_001024987	16	SAPPLLAkV------			NETDNIAYPSAPPLLAK*V	2	1014.03	20929	20924	71.51	4.596	-0.0099	0.4404	1	C_elegans	1
795	777	Receptor, channel, transporter or cell surface protein	ZK593.3	ZK593.3	140	Protein ZK593.3	NP_502031	http://www.ncbi.nlm.nih.gov/entrez/query.fcgi?db=protein&cmd=search&term=NP_502031	17	LPLVDEKkFREQEMI			TAVYQILPLVDEKK*	3	577.661	18048	18047	61.84	3.722	0.2022	0.0097	1	C_elegans	1
796	778	Receptor, channel, transporter or cell surface protein	aat-9	aat-9	493	Protein AAT-9, isoform a	NP_001021788	http://www.ncbi.nlm.nih.gov/entrez/query.fcgi?db=protein&cmd=search&term=NP_001021788	59	ASEIETLkSDGELNR			HASEIETLK*SDGELNR	3	638.317	10839	10836	39.63	2.596	-0.9305	0.1826	1	C_elegans	1
797	779	Receptor, channel, transporter or cell surface protein	acl-2	acl-2	235	Protein ACL-2, isoform a	NP_001256175	http://www.ncbi.nlm.nih.gov/entrez/query.fcgi?db=protein&cmd=search&term=NP_001256175	33	VLDAIPTkGLTLDDV			VLDAIPTK*GLTLDDVSELSDM#CR	3	893.439	20375	20357	69.55	4.011	-0.1045	0.4629	1	C_elegans	1
798	780	Receptor, channel, transporter or cell surface protein	alh-4	alh-4	151	Protein ALH-4, isoform c	NP_504634	http://www.ncbi.nlm.nih.gov/entrez/query.fcgi?db=protein&cmd=search&term=NP_504634	56	NVAATFEkLIPKYFE			IAAGNTVVIKPSELSENVAATFEK*LIPK	4	764.178	25586	25580	90.51	3.688	-0.1343	0.0929	1	C_elegans	1
799	781	Receptor, channel, transporter or cell surface protein	alh-4	alh-4	299	Protein ALH-4, isoform c	NP_504634	http://www.ncbi.nlm.nih.gov/entrez/query.fcgi?db=protein&cmd=search&term=NP_504634	56	RISGLLDkTQGAVLI			ISGLLDK*TQGAVLIGGER	3	647.697	16626	16619	57.23	3.658	-0.6182	0.3074	1	C_elegans	1
800	782	Receptor, channel, transporter or cell surface protein	alx-1	alx-1	21	Protein ALX-1, isoform b	NP_001022713	http://www.ncbi.nlm.nih.gov/entrez/query.fcgi?db=protein&cmd=search&term=NP_001022713	98	TNEVDLVkPLTSYID			STNEVDLVK*PLTSYIDNVYNTSDNNR	3	1029.16	23313	23296	80.52	4.192	0.7422	0.3318	1	C_elegans	1
801	783	Receptor, channel, transporter or cell surface protein	alx-1	alx-1	21	Protein ALX-1, isoform b	NP_001022713	http://www.ncbi.nlm.nih.gov/entrez/query.fcgi?db=protein&cmd=search&term=NP_001022713	98	TNEVDLVkPLTSYID			STNEVDLVK*PLTSYIDNVYNTSDNNR	3	1029.16	23323	23317	80.57	2.883	0.7422	0.1052	1	C_elegans	1
802	784	Receptor, channel, transporter or cell surface protein	alx-1	alx-1	21	Protein ALX-1, isoform b	NP_001022713	http://www.ncbi.nlm.nih.gov/entrez/query.fcgi?db=protein&cmd=search&term=NP_001022713	98	TNEVDLVkPLTSYID			STNEVDLVK*PLTSYIDNVYNTSDNNRSDVAEAVQELNK	4	1093.03	24491	24472	85.53	4.399	-0.6592	0.1869	1	C_elegans	1
803	785	Receptor, channel, transporter or cell surface protein	apl-1	apl-1	685	Protein APL-1, isoform a	NP_508870	http://www.ncbi.nlm.nih.gov/entrez/query.fcgi?db=protein&cmd=search&term=NP_508870	79	TYSFFDSkA------			HVAGMQVNGYENPTYSFFDSK*A	3	859.389	18431	18425	63.03	5.586	-0.4425	0.4852	1	C_elegans	1
804	786	Receptor, channel, transporter or cell surface protein	apl-1	apl-1	685	Protein APL-1, isoform a	NP_508870	http://www.ncbi.nlm.nih.gov/entrez/query.fcgi?db=protein&cmd=search&term=NP_508870	79	TYSFFDSkA------			HVAGM#QVNGYENPTYSFFDSK*A	3	864.72	16933	16913	58.22	5.887	-0.4128	0.4894	1	C_elegans	1
805	787	Receptor, channel, transporter or cell surface protein	apl-1	apl-1	685	Protein APL-1, isoform a	NP_508870	http://www.ncbi.nlm.nih.gov/entrez/query.fcgi?db=protein&cmd=search&term=NP_508870	79	TYSFFDSkA------			HVAGM#QVNGYENPTYSFFDSK*A	3	864.72	16938	16934	58.24	4.929	-0.4166	0.3626	1	C_elegans	1
806	788	Receptor, channel, transporter or cell surface protein	aqp-2	aqp-2	277	Protein AQP-2, isoform a	NP_495972	http://www.ncbi.nlm.nih.gov/entrez/query.fcgi?db=protein&cmd=search&term=NP_495972	31	LTGNQELkPLTAKET			GNQELK*PLTAK	2	656.865	7199	7186	29.5	3.18	-0.8303	0.3315	1	C_elegans	1
807	789	Receptor, channel, transporter or cell surface protein	aqp-2	aqp-2	277	Protein AQP-2, isoform a	NP_495972	http://www.ncbi.nlm.nih.gov/entrez/query.fcgi?db=protein&cmd=search&term=NP_495972	31	LTGNQELkPLTAKET			YVVLTGNQELK*PLTAKETVDEEAA	3	911.471	16654	16640	57.33	3.624	-0.3147	0.3071	1	C_elegans	1
808	790	Receptor, channel, transporter or cell surface protein	aqp-2	aqp-2	277	Protein AQP-2, isoform a	NP_495972	http://www.ncbi.nlm.nih.gov/entrez/query.fcgi?db=protein&cmd=search&term=NP_495972	31	LTGNQELkPLTAKET			YVVLTGNQELK*PLTAKETVDEEAA	3	911.471	16633	16619	57.26	3.205	-0.2306	0.2079	1	C_elegans	1
809	791	Receptor, channel, transporter or cell surface protein	aqp-2	aqp-2	282	Protein AQP-2, isoform b	NP_495973	http://www.ncbi.nlm.nih.gov/entrez/query.fcgi?db=protein&cmd=search&term=NP_495973	31	ELKPLTAkESA----			YVVLTGNQELKPLTAK*ESA	3	725.727	15237	15233	52.87	3.105	-0.4413	0.2912	1	C_elegans	1
810	792	Receptor, channel, transporter or cell surface protein	aqp-2	aqp-2	282	Protein AQP-2, isoform a	NP_495972	http://www.ncbi.nlm.nih.gov/entrez/query.fcgi?db=protein&cmd=search&term=NP_495972	31	ELKPLTAkETVDEEA			YVVLTGNQELKPLTAK*ETVDEEAA	3	911.471	16851	16850	57.96	4.317	-0.2525	0.3174	1	C_elegans	1
811	793	Receptor, channel, transporter or cell surface protein	aqp-7	aqp-7	286	Protein AQP-7	NP_508515	http://www.ncbi.nlm.nih.gov/entrez/query.fcgi?db=protein&cmd=search&term=NP_508515	32	DEANQPLkLATDA--			ANQPLK*LATDA	2	628.336	11766	11760	42.2	2.454	-0.8203	0.2654	1	C_elegans	1
812	794	Receptor, channel, transporter or cell surface protein	aqp-7	aqp-7	286	Protein AQP-7	NP_508515	http://www.ncbi.nlm.nih.gov/entrez/query.fcgi?db=protein&cmd=search&term=NP_508515	32	DEANQPLkLATDA--			ETTYVLVDEANQPLK*LATDA	2	1153.08	20805	20798	71.08	4.685	0.0607	0.4743	1	C_elegans	1
813	795	Receptor, channel, transporter or cell surface protein	aqp-7	aqp-7	286	Protein AQP-7	NP_508515	http://www.ncbi.nlm.nih.gov/entrez/query.fcgi?db=protein&cmd=search&term=NP_508515	32	DEANQPLkLATDA--			TTYVLVDEANQPLK*LATDA	2	1088.56	20426	20420	69.72	4.414	-0.1471	0.4288	1	C_elegans	1
814	796	Receptor, channel, transporter or cell surface protein	aqp-7	aqp-7	286	Protein AQP-7	NP_508515	http://www.ncbi.nlm.nih.gov/entrez/query.fcgi?db=protein&cmd=search&term=NP_508515	32	DEANQPLkLATDA--			VLVDEANQPLK*LATDA	2	905.981	17348	17333	59.55	3.602	-0.5135	0.4818	1	C_elegans	1
815	797	Receptor, channel, transporter or cell surface protein	arf-1.2; arf-3	arf-1.2; arf-3	38; 38	Protein ARF-1.2	NP_498235; NP_501336	http://www.ncbi.nlm.nih.gov/entrez/query.fcgi?db=protein&cmd=search&term=NP_498235	21; 21	TTILYKLkLGEIVTT; TTILYKLkLGEIVTT			LK*LGEIVTTIPTIGFNVETVEYK	3	893.493	24462	24451	85.4	3.647	-0.1419	0.3516	1	C_elegans	1
816	798	Receptor, channel, transporter or cell surface protein	arf-1.2; arf-3	arf-1.2; arf-3	38; 38	Protein ARF-1.2	NP_498235; NP_501336	http://www.ncbi.nlm.nih.gov/entrez/query.fcgi?db=protein&cmd=search&term=NP_498235	21; 21	TTILYKLkLGEIVTT; TTILYKLkLGEIVTT			LK*LGEIVTTIPTIGFNVETVEYK	3	893.493	24423	24409	85.24	3.556	-0.3883	0.3042	1	C_elegans	1
817	799	Receptor, channel, transporter or cell surface protein	arf-1.2; arf-3	arf-1.2; arf-3	38; 38	Protein ARF-1.2	NP_498235; NP_501336	http://www.ncbi.nlm.nih.gov/entrez/query.fcgi?db=protein&cmd=search&term=NP_498235	21; 21	TTILYKLkLGEIVTT; TTILYKLkLGEIVTT			LK*LGEIVTTIPTIGFNVETVEYK	3	893.493	24439	24430	85.3	3.423	-0.1419	0.1037	1	C_elegans	1
818	800	Receptor, channel, transporter or cell surface protein	arf-1.2; arf-3	arf-1.2; arf-3	73; 73	Protein ARF-1.2	NP_498235; NP_501336	http://www.ncbi.nlm.nih.gov/entrez/query.fcgi?db=protein&cmd=search&term=NP_498235	21; 21	WDVGGQDkIRPLWRH; WDVGGQDkIRPLWRH			NISFTVWDVGGQDK*IRPL	3	720.38	21643	21638	74.1	3.383	0.0602	0.3225	1	C_elegans	1
819	801	Receptor, channel, transporter or cell surface protein	arf-6	arf-6	174	Protein ARF-6	NP_503011	http://www.ncbi.nlm.nih.gov/entrez/query.fcgi?db=protein&cmd=search&term=NP_503011	20	TWLSQNCkP------			CASTGDGLHEGLTWLSQNCK*P	3	815.702	18189	18173	62.27	4.158	-0.867	0.4297	1	C_elegans	1
820	802	Receptor, channel, transporter or cell surface protein	asns-2	asns-2	525	Protein ASNS-2, isoform a	NP_741864	http://www.ncbi.nlm.nih.gov/entrez/query.fcgi?db=protein&cmd=search&term=NP_741864	65	KWIPKWQkNQDPSGR			WQK*NQDPSGR	2	665.318	3806	3791	19.83	2.601	0.5942	0.2752	1	C_elegans	1
821	803	Receptor, channel, transporter or cell surface protein	brp-1	brp-1	22	Protein BRP-1, isoform a	NP_001022951	http://www.ncbi.nlm.nih.gov/entrez/query.fcgi?db=protein&cmd=search&term=NP_001022951	63	DVEKESIkIDPKVFT			LGAQPGVHGSEDVEKESIK*IDPK	3	849.773	10394	10374	38.41	4.301	-0.53	0.0028	1	C_elegans	1
822	804	Receptor, channel, transporter or cell surface protein	brp-1	brp-1	26	Protein BRP-1, isoform a	NP_001022951	http://www.ncbi.nlm.nih.gov/entrez/query.fcgi?db=protein&cmd=search&term=NP_001022951	63	ESIKIDPkVFTVLQP			LGAQPGVHGSEDVEKESIKIDPK*	4	637.582	10396	10395	38.42	2.797	-0.9029	0.1398	1	C_elegans	1
823	805	Receptor, channel, transporter or cell surface protein	bus-19	bus-19	254	Protein BUS-19, isoform a	NP_001041162	http://www.ncbi.nlm.nih.gov/entrez/query.fcgi?db=protein&cmd=search&term=NP_001041162	30	DEMDEKVkKMEIV--			HQLVSSSDEMDEKVK*	3	615.96	7500	7480	30.32	3.605	-1.7065	0.0049	1	C_elegans	1
824	806	Receptor, channel, transporter or cell surface protein	catp-3	catp-3	709	Protein CATP-3, isoform a	NP_505083	http://www.ncbi.nlm.nih.gov/entrez/query.fcgi?db=protein&cmd=search&term=NP_505083	117	ELPGLSEkQWDALLE			TNSQDWAVITGPELPGLSEK*QWDALLEHR	4	851.927	23828	23821	82.69	4.048	0.279	0.2498	1	C_elegans	1
825	807	Receptor, channel, transporter or cell surface protein	catp-3	catp-3	709	Protein CATP-3, isoform a	NP_505083	http://www.ncbi.nlm.nih.gov/entrez/query.fcgi?db=protein&cmd=search&term=NP_505083	117	ELPGLSEkQWDALLE			TNSQDWAVITGPELPGLSEK*QWDALLEHR	4	851.927	23844	23842	82.76	3.607	0.3231	0.314	1	C_elegans	1
826	808	Receptor, channel, transporter or cell surface protein	catp-5	catp-5	162	Protein CATP-5, isoform b	NP_001024768	http://www.ncbi.nlm.nih.gov/entrez/query.fcgi?db=protein&cmd=search&term=NP_001024768	135	IKYIWYEkDQEWLNP			YIWYEK*DQEWLNPADM#DSAAPFNIYQK	3	1155.86	22425	22415	77.01	4.79	1.31	0.4053	1	C_elegans	1
827	809	Receptor, channel, transporter or cell surface protein	catp-5	catp-5	162	Protein CATP-5, isoform b	NP_001024768	http://www.ncbi.nlm.nih.gov/entrez/query.fcgi?db=protein&cmd=search&term=NP_001024768	135	IKYIWYEkDQEWLNP			YIWYEK*DQEWLNPADM#DSAAPFNIYQK	3	1155.86	22443	22436	77.08	4.042	1.7515	0.3256	1	C_elegans	1
828	810	Receptor, channel, transporter or cell surface protein	cav-1	cav-1	72	Protein CAV-1, isoform a	NP_001255421	http://www.ncbi.nlm.nih.gov/entrez/query.fcgi?db=protein&cmd=search&term=NP_001255421	26	APGDEPVkEKKEKKC			AAPTDETNIEEGGAPGDEPVK*EK	3	823.386	9209	9198	35.06	2.586	-1.2276	0.0063	1	C_elegans	1
829	811	Receptor, channel, transporter or cell surface protein	cav-1	cav-1	72	Protein CAV-1, isoform a	NP_001255421	http://www.ncbi.nlm.nih.gov/entrez/query.fcgi?db=protein&cmd=search&term=NP_001255421	26	APGDEPVkEKKEKKC			AAPTDETNIEEGGAPGDEPVK*EKK	4	649.815	8139	8131	32.09	2.873	-0.6856	0.1443	1	C_elegans	1
830	812	Receptor, channel, transporter or cell surface protein	cav-1	cav-1	74	Protein CAV-1, isoform a	NP_001255421	http://www.ncbi.nlm.nih.gov/entrez/query.fcgi?db=protein&cmd=search&term=NP_001255421	26	GDEPVKEkKEKKCWW			KAAPTDETNIEEGGAPGDEPVKEK*K	4	681.838	6734	6724	28.2	3.135	-0.9727	0.0218	1	C_elegans	1
831	813	Receptor, channel, transporter or cell surface protein	cav-1	cav-1	86	Protein CAV-1, isoform a	NP_001255421	http://www.ncbi.nlm.nih.gov/entrez/query.fcgi?db=protein&cmd=search&term=NP_001255421	26	CWWSRCQkGEGEQKE			CQK*GEGEQKEENIAIGVDLVNR	4	650.824	13726	13721	48.28	3.512	-0.996	0.127	1	C_elegans	1
832	814	Receptor, channel, transporter or cell surface protein	cav-1	cav-1	92	Protein CAV-1, isoform a	NP_001255421	http://www.ncbi.nlm.nih.gov/entrez/query.fcgi?db=protein&cmd=search&term=NP_001255421	26	QKGEGEQkEENIAIG			GEGEQK*EENIAIGVDLVNR	3	728.701	15682	15674	54.25	3.258	-0.0137	0.0958	1	C_elegans	1
833	815	Receptor, channel, transporter or cell surface protein	cdc-42	cdc-42	133	Protein CDC-42	NP_495598	http://www.ncbi.nlm.nih.gov/entrez/query.fcgi?db=protein&cmd=search&term=NP_495598	21	LEKLAKNkQKPVSTD			NK*QKPVSTDVGEK	3	515.274	2857	2854	17.04	2.649	-1.1336	0.0653	1	C_elegans	1
834	816	Receptor, channel, transporter or cell surface protein	cdc-42	cdc-42	144	Protein CDC-42	NP_495598	http://www.ncbi.nlm.nih.gov/entrez/query.fcgi?db=protein&cmd=search&term=NP_495598	21	VSTDVGEkLAKELKA			QKPVSTDVGEK*LAK	3	538.633	7058	7039	29.1	2.741	-0.7993	0.0831	1	C_elegans	1
835	817	Receptor, channel, transporter or cell surface protein	cdc-42	cdc-42	166	Protein CDC-42	NP_495598	http://www.ncbi.nlm.nih.gov/entrez/query.fcgi?db=protein&cmd=search&term=NP_495598	21	ALTQKGLkNVFDEAI			GLK*NVFDEAILAALDPPQQEK	3	804.092	25355	25349	89.43	3.962	-0.1701	0.2904	1	C_elegans	1
836	818	Receptor, channel, transporter or cell surface protein	cdc-42	cdc-42	166	Protein CDC-42	NP_495598	http://www.ncbi.nlm.nih.gov/entrez/query.fcgi?db=protein&cmd=search&term=NP_495598	21	ALTQKGLkNVFDEAI			GLK*NVFDEAILAALDPPQQEK	3	804.092	25376	25370	89.53	2.827	-0.0913	0.0617	1	C_elegans	1
837	819	Receptor, channel, transporter or cell surface protein	cdc-42	cdc-42	184	Protein CDC-42	NP_495598	http://www.ncbi.nlm.nih.gov/entrez/query.fcgi?db=protein&cmd=search&term=NP_495598	21	LDPPQQEkKKKCNIL			NVFDEAILAALDPPQQEK*K	3	747.39	23634	23632	81.86	2.574	2.0534	0.0095	1	C_elegans	1
838	820	Receptor, channel, transporter or cell surface protein	chc-1	chc-1	1443	Protein CHC-1	NP_499260	http://www.ncbi.nlm.nih.gov/entrez/query.fcgi?db=protein&cmd=search&term=NP_499260	192	RTVLFFNkLKQIPLV			TVLFFNK*LK	3	408.576	16552	16535	56.99	2.012	0.0735	0.0234	1	C_elegans	1
839	821	Receptor, channel, transporter or cell surface protein	chc-1	chc-1	841	Protein CHC-1	NP_499260	http://www.ncbi.nlm.nih.gov/entrez/query.fcgi?db=protein&cmd=search&term=NP_499260	192	LIINTRGkFDIDELV			GK*FDIDELVEEVEKR	3	640.662	21591	21575	73.91	3.354	-0.0469	0.3058	1	C_elegans	1
840	822	Receptor, channel, transporter or cell surface protein	chc-1	chc-1	841	Protein CHC-1	NP_499260	http://www.ncbi.nlm.nih.gov/entrez/query.fcgi?db=protein&cmd=search&term=NP_499260	192	LIINTRGkFDIDELV			GK*FDIDELVEEVEKR	4	480.748	21584	21575	73.89	2.937	-0.0313	0.1024	1	C_elegans	1
841	823	Receptor, channel, transporter or cell surface protein	chc-1	chc-1	943	Protein CHC-1	NP_499260	http://www.ncbi.nlm.nih.gov/entrez/query.fcgi?db=protein&cmd=search&term=NP_499260	192	CNENSLFkNLARYLV			GQCDAELINVCNENSLFK*NLAR	3	893.759	20508	20504	70.03	4.114	-0.0597	0.4109	1	C_elegans	1
842	824	Receptor, channel, transporter or cell surface protein	col-12	col-12	6	Protein COL-12	NP_505678	http://www.ncbi.nlm.nih.gov/entrez/query.fcgi?db=protein&cmd=search&term=NP_505678	30	--MTEDPkQIAQETE			MTEDPK*QIAQETESLR	3	663.99	14801	14792	51.51	2.965	-1.3216	0.2151	1	C_elegans	1
843	825	Receptor, channel, transporter or cell surface protein	col-12	col-12	6	Protein COL-12	NP_505678	http://www.ncbi.nlm.nih.gov/entrez/query.fcgi?db=protein&cmd=search&term=NP_505678	30	--MTEDPkQIAQETE			M#TEDPK*QIAQETESLR	3	669.321	13665	13658	48.1	3.642	-0.6431	0.3081	1	C_elegans	1
844	826	Receptor, channel, transporter or cell surface protein	col-167	col-167	5	Protein COL-167	NP_509059	http://www.ncbi.nlm.nih.gov/entrez/query.fcgi?db=protein&cmd=search&term=NP_509059	29	---MSDIkQLEQEAS			SDIK*QLEQEASSLR	3	573.295	16600	16598	57.15	3.608	-0.1048	0.3535	1	C_elegans	1
845	827	Receptor, channel, transporter or cell surface protein	col-167	col-167	5	Protein COL-167	NP_509059	http://www.ncbi.nlm.nih.gov/entrez/query.fcgi?db=protein&cmd=search&term=NP_509059	29	---MSDIkQLEQEAS			SDIK*QLEQEASSLRR	4	469.249	14906	14897	51.84	3.502	-0.4589	0.3229	1	C_elegans	1
846	828	Receptor, channel, transporter or cell surface protein	col-168; col-170	col-168; col-170	5; 5	Protein COL-168	NP_509060; NP_872267	http://www.ncbi.nlm.nih.gov/entrez/query.fcgi?db=protein&cmd=search&term=NP_509060	29; 28	---MSDIkQLENEAS; ---MSDIkQLENEAS			SDIK*QLENEASSLR	3	568.624	15578	15569	53.93	2.794	-0.3169	0.305	1	C_elegans	1
847	829	Receptor, channel, transporter or cell surface protein	col-20	col-20	8	Protein COL-20	NP_494879	http://www.ncbi.nlm.nih.gov/entrez/query.fcgi?db=protein&cmd=search&term=NP_494879	28	MADEKSIkYAEADSV			SIK*YAEADSVK	2	662.841	7047	7039	29.07	2.324	-1.8571	0.1875	1	C_elegans	1
848	830	Receptor, channel, transporter or cell surface protein	col-20	col-20	8	Protein COL-20	NP_494879	http://www.ncbi.nlm.nih.gov/entrez/query.fcgi?db=protein&cmd=search&term=NP_494879	28	MADEKSIkYAEADSV			SIK*YAEADSVKK	3	484.928	5342	5334	24.16	3.001	-0.4199	0.2786	1	C_elegans	1
849	831	Receptor, channel, transporter or cell surface protein	col-77	col-77	7	Protein COL-77	NP_495759	http://www.ncbi.nlm.nih.gov/entrez/query.fcgi?db=protein&cmd=search&term=NP_495759	29	-MYQQDEkKLMQEAE			MYQQDEK*K	2	592.274	2318	2307	15.3	2.536	-0.3042	0.1515	1	C_elegans	1
850	832	Receptor, channel, transporter or cell surface protein	col-77	col-77	7	Protein COL-77	NP_495759	http://www.ncbi.nlm.nih.gov/entrez/query.fcgi?db=protein&cmd=search&term=NP_495759	29	-MYQQDEkKLMQEAE			MYQQDEK*K	3	395.185	2309	2307	15.28	2.001	0.0169	0.0175	1	C_elegans	1
851	833	Receptor, channel, transporter or cell surface protein	col-77	col-77	7	Protein COL-77	NP_495759	http://www.ncbi.nlm.nih.gov/entrez/query.fcgi?db=protein&cmd=search&term=NP_495759	29	-MYQQDEkKLMQEAE			M#YQQDEK*K	2	600.272	1618	1607	13.03	2.308	-0.1084	0.005	1	C_elegans	1
852	834	Receptor, channel, transporter or cell surface protein	cyp-14A5	cyp-14A5	256	Protein CYP-14A5	NP_504435	http://www.ncbi.nlm.nih.gov/entrez/query.fcgi?db=protein&cmd=search&term=NP_504435	57	EEVTSQLkNYDGESE			SYQQFIEEEVTSQLK*NYDGESEPENFVHAY	3	1232.22	24919	24910	87.42	5.412	-0.6875	0.5202	1	C_elegans	1
853	835	Receptor, channel, transporter or cell surface protein	cyp-14A5	cyp-14A5	256	Protein CYP-14A5	NP_504435	http://www.ncbi.nlm.nih.gov/entrez/query.fcgi?db=protein&cmd=search&term=NP_504435	57	EEVTSQLkNYDGESE			SYQQFIEEEVTSQLK*NYDGESEPENFVHAY	3	1232.22	24957	24952	87.6	5.141	-0.6875	0.3688	1	C_elegans	1
854	836	Receptor, channel, transporter or cell surface protein	cyp-14A5	cyp-14A5	256	Protein CYP-14A5	NP_504435	http://www.ncbi.nlm.nih.gov/entrez/query.fcgi?db=protein&cmd=search&term=NP_504435	57	EEVTSQLkNYDGESE			SYQQFIEEEVTSQLK*NYDGESEPENFVHAY	3	1232.22	24906	24889	87.36	5.035	-0.6875	0.5033	1	C_elegans	1
855	837	Receptor, channel, transporter or cell surface protein	cyp-14A5	cyp-14A5	256	Protein CYP-14A5	NP_504435	http://www.ncbi.nlm.nih.gov/entrez/query.fcgi?db=protein&cmd=search&term=NP_504435	57	EEVTSQLkNYDGESE			SYQQFIEEEVTSQLK*NYDGESEPENFVHAYM#QQM#K	4	1093.99	23927	23926	83.11	3.959	-0.0503	0.1832	1	C_elegans	1
856	838	Receptor, channel, transporter or cell surface protein	cyp-14A5	cyp-14A5	256	Protein CYP-14A5	NP_504435	http://www.ncbi.nlm.nih.gov/entrez/query.fcgi?db=protein&cmd=search&term=NP_504435	57	EEVTSQLkNYDGESE			SYQQFIEEEVTSQLK*NYDGESEPENFVHAYM#QQM#K	4	1093.99	23865	23863	82.84	3.685	-0.5077	0.0723	1	C_elegans	1
857	839	Receptor, channel, transporter or cell surface protein	cyp-33C8	cyp-33C8	55	Protein CYP-33C8	NP_504051	http://www.ncbi.nlm.nih.gov/entrez/query.fcgi?db=protein&cmd=search&term=NP_504051	57	PGYKTFGkLKEQYGD			NLPPGPTPLPLFGNTLPTLFDIPGYKTFGK*	3	1109.6	27512	27507	99.68	3.633	0.2705	0.1185	1	C_elegans	1
858	840	Receptor, channel, transporter or cell surface protein	daf-9	daf-9	166	Protein DAF-9, isoform a	NP_741807	http://www.ncbi.nlm.nih.gov/entrez/query.fcgi?db=protein&cmd=search&term=NP_741807	67	TIQEALVkNGQQTSG			TIQEALVK*NGQQTSGR	3	615.326	8895	8887	34.2	3.558	-0.8026	0.2593	1	C_elegans	1
859	841	Receptor, channel, transporter or cell surface protein	dct-11	dct-11	200	Protein DCT-11	NP_508979	http://www.ncbi.nlm.nih.gov/entrez/query.fcgi?db=protein&cmd=search&term=NP_508979	27	LAPEAQPkTRNDNFP			VDRPPMVAPLAPEAQPK*TR	4	547.548	11689	11676	41.98	3.11	-0.2103	0.102	1	C_elegans	1
860	842	Receptor, channel, transporter or cell surface protein	dhs-29	dhs-29	83	Protein DHS-29	NP_509294	http://www.ncbi.nlm.nih.gov/entrez/query.fcgi?db=protein&cmd=search&term=NP_509294	48	EGGLETVkTIAAEGN			EGGLETVK*TIAAEGNM#AK	3	650.326	13871	13868	48.73	2.677	-0.6875	0.2862	1	C_elegans	1
861	843	Receptor, channel, transporter or cell surface protein	dhs-29	dhs-29	83	Protein DHS-29	NP_509294	http://www.ncbi.nlm.nih.gov/entrez/query.fcgi?db=protein&cmd=search&term=NP_509294	48	EGGLETVkTIAAEGN			GGLETVK*TIAAEGNM#AK	3	607.312	13262	13259	46.84	3.241	-1.044	0.347	1	C_elegans	1
862	844	Receptor, channel, transporter or cell surface protein	dhs-29	dhs-29	83	Protein DHS-29	NP_509294	http://www.ncbi.nlm.nih.gov/entrez/query.fcgi?db=protein&cmd=search&term=NP_509294	48	EGGLETVkTIAAEGN			VAIIDVNKEGGLETVK*	3	600.335	14334	14330	50.12	3.348	-0.2946	0.1481	1	C_elegans	1
863	845	Receptor, channel, transporter or cell surface protein	dhs-29	dhs-29	83	Protein DHS-29	NP_509294	http://www.ncbi.nlm.nih.gov/entrez/query.fcgi?db=protein&cmd=search&term=NP_509294	48	EGGLETVkTIAAEGN			VAIIDVNKEGGLETVK*TIAAEGNM#AK	4	701.123	17715	17711	60.72	3.711	-0.2749	0.2128	1	C_elegans	1
864	846	Receptor, channel, transporter or cell surface protein	dhs-5	dhs-5	369	Protein DHS-5	NP_495035	http://www.ncbi.nlm.nih.gov/entrez/query.fcgi?db=protein&cmd=search&term=NP_495035	42	TVVPTTKkTVTRDSA			VTELHNTSNNPEQEISLQELNEETVVPTTKK*	4	909.706	16298	16283	56.2	5.285	-0.2008	0.0173	1	C_elegans	1
865	847	Receptor, channel, transporter or cell surface protein	eat-6	eat-6	172	Protein EAT-6	NP_506269	http://www.ncbi.nlm.nih.gov/entrez/query.fcgi?db=protein&cmd=search&term=NP_506269	111	VGDIVEVkGGDRVPA			TEELVVGDIVEVK*GGDRVPADLR	3	860.792	17891	17879	61.31	3.11	9.7661	0.2326	1	C_elegans	1
866	848	Receptor, channel, transporter or cell surface protein	eat-6	eat-6	52	Protein EAT-6	NP_506269	http://www.ncbi.nlm.nih.gov/entrez/query.fcgi?db=protein&cmd=search&term=NP_506269	111	KAQEVLAkNGPNALS			AQEVLAK*NGPN	2	627.826	6203	6201	26.59	2.595	1.2195	0.3111	1	C_elegans	1
867	849	Receptor, channel, transporter or cell surface protein	eat-6	eat-6	537	Protein EAT-6	NP_506269	http://www.ncbi.nlm.nih.gov/entrez/query.fcgi?db=protein&cmd=search&term=NP_506269	111	DFVLPADkFPKGFKF			VLGFCDFVLPADK*FPK	3	656.341	22424	22415	77.01	3.149	0.2186	0.0693	1	C_elegans	1
868	850	Receptor, channel, transporter or cell surface protein	ent-1	ent-1	252	Protein ENT-1, isoform a	NP_001255573	http://www.ncbi.nlm.nih.gov/entrez/query.fcgi?db=protein&cmd=search&term=NP_001255573	50	RAERQRNkNDEAVDS			NK*NDEAVDSEGK	2	710.321	2273	2265	15.17	3.277	-0.4438	0.3703	1	C_elegans	1
869	851	Receptor, channel, transporter or cell surface protein	ent-1	ent-1	252	Protein ENT-1, isoform a	NP_001255573	http://www.ncbi.nlm.nih.gov/entrez/query.fcgi?db=protein&cmd=search&term=NP_001255573	50	RAERQRNkNDEAVDS			NK*NDEAVDSEGK	3	473.883	2248	2244	15.1	2.378	-0.634	0.1998	1	C_elegans	1
870	852	Receptor, channel, transporter or cell surface protein	ent-2	ent-2	257	Protein ENT-2	NP_510571	http://www.ncbi.nlm.nih.gov/entrez/query.fcgi?db=protein&cmd=search&term=NP_510571	50	RAERQRAkNEEAADN			AK*NEEAADNEGK	2	695.316	1407	1396	12.28	3.619	-0.4534	0.2394	1	C_elegans	1
871	853	Receptor, channel, transporter or cell surface protein	ent-2	ent-2	257	Protein ENT-2	NP_510571	http://www.ncbi.nlm.nih.gov/entrez/query.fcgi?db=protein&cmd=search&term=NP_510571	50	RAERQRAkNEEAADN			AK*NEEAADNEGK	3	463.88	1399	1396	12.25	2.644	-0.6764	0.126	1	C_elegans	1
872	854	Receptor, channel, transporter or cell surface protein	faah-1	faah-1	512	Protein FAAH-1, isoform a	NP_501368	http://www.ncbi.nlm.nih.gov/entrez/query.fcgi?db=protein&cmd=search&term=NP_501368	64	VPVTAVSkSDEEKLI			TCLYNLLDFGAGVVPVTAVSK*SDEEK	3	976.155	24019	24010	83.5	5.042	1.3019	0.0178	1	C_elegans	1
873	855	Receptor, channel, transporter or cell surface protein	faah-1	faah-1	512	Protein FAAH-1, isoform a	NP_501368	http://www.ncbi.nlm.nih.gov/entrez/query.fcgi?db=protein&cmd=search&term=NP_501368	64	VPVTAVSkSDEEKLI			YNLLDFGAGVVPVTAVSK*SDEEK	3	851.434	21929	21911	75.13	3.709	0.717	0.0021	1	C_elegans	1
874	856	Receptor, channel, transporter or cell surface protein	faah-2	faah-2	512	Protein FAAH-2	NP_501366	http://www.ncbi.nlm.nih.gov/entrez/query.fcgi?db=protein&cmd=search&term=NP_501366	64	VNVTHVTkQDELDLE			GSVNVTHVTK*QDELDLEDYEESDPWYALAK	3	1189.22	21106	21092	72.13	6.07	-0.474	0.5223	1	C_elegans	1
875	857	Receptor, channel, transporter or cell surface protein	faah-2	faah-2	512	Protein FAAH-2	NP_501366	http://www.ncbi.nlm.nih.gov/entrez/query.fcgi?db=protein&cmd=search&term=NP_501366	64	VNVTHVTkQDELDLE			NLLDYAAGSVNVTHVTK*QDELDLEDYEESDPWYALAK	4	1082.26	24599	24598	86	3.588	0.4646	0.2781	1	C_elegans	1
876	858	Receptor, channel, transporter or cell surface protein	fat-1	fat-1	31	Protein FAT-1	NP_001023560	http://www.ncbi.nlm.nih.gov/entrez/query.fcgi?db=protein&cmd=search&term=NP_001023560	47	ARASLEEkEAPRDVN			ASLEEK*EAPR	3	415.214	5084	5083	23.45	3.241	0.0804	0.2354	1	C_elegans	1
877	859	Receptor, channel, transporter or cell surface protein	fat-1	fat-1	31	Protein FAT-1	NP_001023560	http://www.ncbi.nlm.nih.gov/entrez/query.fcgi?db=protein&cmd=search&term=NP_001023560	47	ARASLEEkEAPRDVN			ASLEEK*EAPRDVNANTK	2	993.498	6291	6279	26.91	4.731	-0.0604	0.5583	1	C_elegans	1
878	860	Receptor, channel, transporter or cell surface protein	fat-1	fat-1	31	Protein FAT-1	NP_001023560	http://www.ncbi.nlm.nih.gov/entrez/query.fcgi?db=protein&cmd=search&term=NP_001023560	47	ARASLEEkEAPRDVN			ASLEEK*EAPRDVNANTK	3	662.668	6267	6264	26.83	2.593	-0.6445	0.1393	1	C_elegans	1
879	861	Receptor, channel, transporter or cell surface protein	fat-1	fat-1	42	Protein FAT-1	NP_001023560	http://www.ncbi.nlm.nih.gov/entrez/query.fcgi?db=protein&cmd=search&term=NP_001023560	47	RDVNANTkQATTEEP			DVNANTK*QATTEEPR	2	894.43	5350	5334	24.17	4.802	-1.0571	0.4561	1	C_elegans	1
880	862	Receptor, channel, transporter or cell surface protein	fat-1	fat-1	42	Protein FAT-1	NP_001023560	http://www.ncbi.nlm.nih.gov/entrez/query.fcgi?db=protein&cmd=search&term=NP_001023560	47	RDVNANTkQATTEEP			DVNANTK*QATTEEPR	3	596.622	5317	5313	24.08	3.986	-0.7719	0.409	1	C_elegans	1
881	863	Receptor, channel, transporter or cell surface protein	fat-2	fat-2	11	Protein FAT-2	NP_502560	http://www.ncbi.nlm.nih.gov/entrez/query.fcgi?db=protein&cmd=search&term=NP_502560	43	ATKVNTNkKDLDTIK			VNTNK*KDLDTIKVPELPSVAAVK	4	649.119	15704	15695	54.33	3.163	-0.482	0.0207	1	C_elegans	1
882	864	Receptor, channel, transporter or cell surface protein	fat-2	fat-2	11, 12	Protein FAT-2	NP_502560	http://www.ncbi.nlm.nih.gov/entrez/query.fcgi?db=protein&cmd=search&term=NP_502560	43	ATKVNTNkKDLDTIK, TKVNTNKkDLDTIKV			VNTNK*K*DLDTIK	4	404.971	5948	5941	25.88	2.893	-0.1113	0.161	1	C_elegans	1
883	865	Receptor, channel, transporter or cell surface protein	fat-2	fat-2	11, 12	Protein FAT-2	NP_502560	http://www.ncbi.nlm.nih.gov/entrez/query.fcgi?db=protein&cmd=search&term=NP_502560	43	ATKVNTNkKDLDTIK, TKVNTNKkDLDTIKV			VNTNK*K*DLDTIKVPELPSVAAVK	4	677.63	15769	15758	54.54	3.002	-0.7461	0.1679	1	C_elegans	1
884	866	Receptor, channel, transporter or cell surface protein	fat-2	fat-2	11, 18	Protein FAT-2	NP_502560	http://www.ncbi.nlm.nih.gov/entrez/query.fcgi?db=protein&cmd=search&term=NP_502560	43	ATKVNTNkKDLDTIK, KKDLDTIkVPELPSV			VNTNK*KDLDTIK*VPELPSVAAVK	4	677.63	16042	16031	55.39	2.793	-0.4395	0.0192	1	C_elegans	1
885	867	Receptor, channel, transporter or cell surface protein	fat-2	fat-2	12	Protein FAT-2	NP_502560	http://www.ncbi.nlm.nih.gov/entrez/query.fcgi?db=protein&cmd=search&term=NP_502560	43	TKVNTNKkDLDTIKV			VNTNKK*DLD	2	580.799	2784	2779	16.81	2.344	-1.1632	0.146	1	C_elegans	1
886	868	Receptor, channel, transporter or cell surface protein	fat-2	fat-2	12	Protein FAT-2	NP_502560	http://www.ncbi.nlm.nih.gov/entrez/query.fcgi?db=protein&cmd=search&term=NP_502560	43	TKVNTNKkDLDTIKV			VNTNKK*DLDTIK	3	501.611	5125	5124	23.57	2.705	-0.9249	0.1066	1	C_elegans	1
887	869	Receptor, channel, transporter or cell surface protein	fat-2	fat-2	18	Protein FAT-2	NP_502560	http://www.ncbi.nlm.nih.gov/entrez/query.fcgi?db=protein&cmd=search&term=NP_502560	43	KKDLDTIkVPELPSV			DLDTIK*VPELPSVAAVK	3	637.026	19714	19706	67.34	3.2	0.1257	0.1407	1	C_elegans	1
888	870	Receptor, channel, transporter or cell surface protein	fat-2	fat-2	358	Protein FAT-2	NP_502560	http://www.ncbi.nlm.nih.gov/entrez/query.fcgi?db=protein&cmd=search&term=NP_502560	43	DYLTHKAkGVLQYRS			AK*GVLQYR	2	524.798	7131	7123	29.3	2.401	-0.7248	0.2132	1	C_elegans	1
889	871	Receptor, channel, transporter or cell surface protein	fat-2	fat-2	358	Protein FAT-2	NP_502560	http://www.ncbi.nlm.nih.gov/entrez/query.fcgi?db=protein&cmd=search&term=NP_502560	43	DYLTHKAkGVLQYRS			AK*GVLQYR	3	350.202	7127	7123	29.29	2.12	0.0572	0.0493	1	C_elegans	1
890	872	Receptor, channel, transporter or cell surface protein	fat-6	fat-6	176	Protein FAT-6, isoform a	NP_001255595	http://www.ncbi.nlm.nih.gov/entrez/query.fcgi?db=protein&cmd=search&term=NP_001255595	39	QVKEQGAkLDMSDLL			EQGAK*LDMSDLLSDPVLVFQR	3	825.756	24791	24784	86.85	4.318	0.3838	0.3705	1	C_elegans	1
891	873	Receptor, channel, transporter or cell surface protein	fat-6	fat-6	39	Protein FAT-6, isoform a	NP_001255595	http://www.ncbi.nlm.nih.gov/entrez/query.fcgi?db=protein&cmd=search&term=NP_001255595	39	IQLQEESkKIPYKME			DGGPETQYLAVDPNEIIQLQEESK*K	3	972.481	20581	20567	70.3	5.133	-1.42	0.016	1	C_elegans	1
892	874	Receptor, channel, transporter or cell surface protein	fat-7	fat-7	175	Protein FAT-7	NP_504814	http://www.ncbi.nlm.nih.gov/entrez/query.fcgi?db=protein&cmd=search&term=NP_504814	39	QVKEHGGkLDLSDLF			EHGGK*LDLSDLFSDPVLVFQR	4	622.322	24804	24784	86.91	2.651	-0.9412	0.125	1	C_elegans	1
893	875	Receptor, channel, transporter or cell surface protein	folt-2	folt-2	203	Protein FOLT-2	NP_503780	http://www.ncbi.nlm.nih.gov/entrez/query.fcgi?db=protein&cmd=search&term=NP_503780	49	NNVQGNLkEIVDQSS			LEDNNVQGNLK*EIVDQSSYM#DYLR	3	991.801	20930	20924	71.52	4.155	0.9585	0.418	1	C_elegans	1
894	876	Receptor, channel, transporter or cell surface protein	ftn-2	ftn-2	165	Protein FTN-2	NP_491198	http://www.ncbi.nlm.nih.gov/entrez/query.fcgi?db=protein&cmd=search&term=NP_491198	20	VGEYVFDkEHFSD--			VGPGVGEYVFDK*EHFSD	3	665.974	16845	16829	57.94	2.861	-0.3307	0.3318	1	C_elegans	1
895	877	Receptor, channel, transporter or cell surface protein	fzo-1	fzo-1	724	Protein FZO-1	NP_495161	http://www.ncbi.nlm.nih.gov/entrez/query.fcgi?db=protein&cmd=search&term=NP_495161	87	GGVHREMkNDLDVQK			EM#K*NDLDVQKTQIDAVDSTIR	3	850.422	13188	13175	46.58	3.238	0.2903	0.2144	1	C_elegans	1
896	878	Receptor, channel, transporter or cell surface protein	glt-1	glt-1	134	Protein GLT-1, isoform a	NP_001024393	http://www.ncbi.nlm.nih.gov/entrez/query.fcgi?db=protein&cmd=search&term=NP_001024393	55	IGTGTEGkTVSTVDT			EIGTGTEGK*TVSTVDTLLDLLR	3	811.434	25990	25975	92.41	3.251	-0.6702	0.2144	1	C_elegans	1
897	879	Receptor, channel, transporter or cell surface protein	glt-1	glt-1	485	Protein GLT-1, isoform a	NP_001024393	http://www.ncbi.nlm.nih.gov/entrez/query.fcgi?db=protein&cmd=search&term=NP_001024393	55	SIAMNDEkRQLAVYN			SHSIAMNDEK*R	3	467.889	3531	3518	19.05	3.736	-0.7777	0.4341	1	C_elegans	1
898	880	Receptor, channel, transporter or cell surface protein	glt-1	glt-1	485	Protein GLT-1, isoform a	NP_001024393	http://www.ncbi.nlm.nih.gov/entrez/query.fcgi?db=protein&cmd=search&term=NP_001024393	55	SIAMNDEkRQLAVYN			SHSIAM#NDEK*R	3	473.221	1945	1932	14.11	3.034	-1.0087	0.2543	1	C_elegans	1
899	881	Receptor, channel, transporter or cell surface protein	hacd-1	hacd-1	281	Protein HACD-1	NP_503421	http://www.ncbi.nlm.nih.gov/entrez/query.fcgi?db=protein&cmd=search&term=NP_503421	33	APIPLMDkLVAEGKL			FAPIPLMDK*LVAEGK	3	581.655	21967	21953	75.27	2.346	-0.327	0.1461	1	C_elegans	1
900	882	Receptor, channel, transporter or cell surface protein	hke-4.1	hke-4.1	223	Protein HKE-4.1	NP_503070	http://www.ncbi.nlm.nih.gov/entrez/query.fcgi?db=protein&cmd=search&term=NP_503070	43	DHEHSEEkKQQVEGL			HLNEHDHEHSEEK*K	3	628.286	1143	1138	11.2	3.058	-0.5577	0.0442	1	C_elegans	1
901	883	Receptor, channel, transporter or cell surface protein	hke-4.1	hke-4.1	223	Protein HKE-4.1	NP_503070	http://www.ncbi.nlm.nih.gov/entrez/query.fcgi?db=protein&cmd=search&term=NP_503070	43	DHEHSEEkKQQVEGL			HLNEHDHEHSEEK*K	4	471.466	1157	1153	11.27	2.693	-0.9454	0.0455	1	C_elegans	1
902	884	Receptor, channel, transporter or cell surface protein	hpo-21	hpo-21	165	Protein HPO-21	NP_499676	http://www.ncbi.nlm.nih.gov/entrez/query.fcgi?db=protein&cmd=search&term=NP_499676	21	EIIVPLVkKEVDDLY			SIGAYIDNDGEIIVPLVK*K	3	720.063	19943	19937	68.12	3.967	-0.5051	0.0011	1	C_elegans	1
903	885	Receptor, channel, transporter or cell surface protein	hrg-4	hrg-4	206	Protein HRG-4, isoform a	NP_502055	http://www.ncbi.nlm.nih.gov/entrez/query.fcgi?db=protein&cmd=search&term=NP_502055	24	DDDVEVIkS------			IGTASEDGDIDDDDVEVIK*S	2	1104	14436	14435	50.42	6.436	-0.4939	0.4923	1	C_elegans	1
904	886	Receptor, channel, transporter or cell surface protein	hrg-4	hrg-4	206	Protein HRG-4, isoform a	NP_502055	http://www.ncbi.nlm.nih.gov/entrez/query.fcgi?db=protein&cmd=search&term=NP_502055	24	DDDVEVIkS------			IGTASEDGDIDDDDVEVIK*S	2	1104	14560	14540	50.77	5.022	-0.5347	0.3608	1	C_elegans	1
905	887	Receptor, channel, transporter or cell surface protein	iglr-2	iglr-2	662	Protein IGLR-2, isoform a	NP_498834	http://www.ncbi.nlm.nih.gov/entrez/query.fcgi?db=protein&cmd=search&term=NP_498834	89	VKQRYVNkLLESLQA			YVNK*LLESLQATSPEVQLENEEK	3	925.806	20421	20420	69.71	5.441	-0.1441	0.405	1	C_elegans	1
906	888	Receptor, channel, transporter or cell surface protein	iglr-2	iglr-2	662	Protein IGLR-2, isoform a	NP_498834	http://www.ncbi.nlm.nih.gov/entrez/query.fcgi?db=protein&cmd=search&term=NP_498834	89	VKQRYVNkLLESLQA			YVNK*LLESLQATSPEVQLENEEKVR	4	758.399	19833	19832	67.75	2.892	0	0.1873	1	C_elegans	1
907	889	Receptor, channel, transporter or cell surface protein	imp-1	imp-1	260	Protein IMP-1, isoform c	NP_001021025	http://www.ncbi.nlm.nih.gov/entrez/query.fcgi?db=protein&cmd=search&term=NP_001021025	75	FNRHRAGkDVTLASQ			AGK*DVTLASQSVDDDTSSPSNDSETK	3	923.416	9033	9013	34.56	4.95	0.2384	0.5012	1	C_elegans	1
908	890	Receptor, channel, transporter or cell surface protein	kcc-1	kcc-1	834	Protein KCC-1	NP_501141	http://www.ncbi.nlm.nih.gov/entrez/query.fcgi?db=protein&cmd=search&term=NP_501141	111	LADPEISkNAFERTL			IM#IVELADPEISK*NAFER	3	735.712	19477	19475	66.57	4.962	-1.0113	0.3666	1	C_elegans	1
909	891	Receptor, channel, transporter or cell surface protein	kcc-1	kcc-1	834	Protein KCC-1	NP_501141	http://www.ncbi.nlm.nih.gov/entrez/query.fcgi?db=protein&cmd=search&term=NP_501141	111	LADPEISkNAFERTL			IM#IVELADPEISK*NAFER	3	735.712	19474	19454	66.56	4.214	-1.1292	0.3012	1	C_elegans	1
910	892	Receptor, channel, transporter or cell surface protein	kcc-1	kcc-1	984	Protein KCC-1	NP_501141	http://www.ncbi.nlm.nih.gov/entrez/query.fcgi?db=protein&cmd=search&term=NP_501141	111	YLEVMTDkLNRVIFV			DQQALDDYVHYLEVMTDK*LNR	4	670.822	24998	24994	87.79	3.029	-0.2127	0.0875	1	C_elegans	1
911	893	Receptor, channel, transporter or cell surface protein	kcc-1	kcc-1	984	Protein KCC-1	NP_501141	http://www.ncbi.nlm.nih.gov/entrez/query.fcgi?db=protein&cmd=search&term=NP_501141	111	YLEVMTDkLNRVIFV			DQQALDDYVHYLEVM#TDK*LNR	4	674.821	22092	22079	75.73	3.367	-0.319	0.2101	1	C_elegans	1
912	894	Receptor, channel, transporter or cell surface protein	kcc-1	kcc-1	984	Protein KCC-1	NP_501141	http://www.ncbi.nlm.nih.gov/entrez/query.fcgi?db=protein&cmd=search&term=NP_501141	111	YLEVMTDkLNRVIFV			DQQALDDYVHYLEVM#TDK*LNR	4	674.821	22070	22058	75.65	3.026	-0.3115	0.1948	1	C_elegans	1
913	895	Receptor, channel, transporter or cell surface protein	kri-1	kri-1	429	Protein KRI-1, isoform a	NP_001021863	http://www.ncbi.nlm.nih.gov/entrez/query.fcgi?db=protein&cmd=search&term=NP_001021863	83	ELQIFKSkINVDTSI			SK*INVDTSIGSF	2	691.351	16539	16535	56.95	3.711	-0.7961	0.4318	1	C_elegans	1
914	896	Receptor, channel, transporter or cell surface protein	lbp-6	lbp-6	22	Protein LBP-6	NP_491926	http://www.ncbi.nlm.nih.gov/entrez/query.fcgi?db=protein&cmd=search&term=NP_491926	16	ENFEEYMkEVGVGLI			LIHSENFEEYMK*EVGVGLITRK	4	677.353	21983	21974	75.33	3.495	0.2513	0.1857	1	C_elegans	1
915	897	Receptor, channel, transporter or cell surface protein	lbp-9	lbp-9	39	Protein LBP-9, isoform a	NP_001033511	http://www.ncbi.nlm.nih.gov/entrez/query.fcgi?db=protein&cmd=search&term=NP_001033511	17	ENFDEYLkEVGVGWA			NFVSSENFDEYLK*EVGVGWAIR	3	891.77	25247	25246	88.94	3.678	-0.0299	0.2984	1	C_elegans	1
916	898	Receptor, channel, transporter or cell surface protein	mca-1	mca-1	1156	Protein MCA-1, isoform a	NP_501709	http://www.ncbi.nlm.nih.gov/entrez/query.fcgi?db=protein&cmd=search&term=NP_501709	137	FGMEKSEkAAFGRTA			SEK*AAFGR	3	327.17	3976	3973	20.34	2.562	1.0924	0.2414	1	C_elegans	1
917	899	Receptor, channel, transporter or cell surface protein	mca-1	mca-1	762	Protein MCA-1, isoform a	NP_501709	http://www.ncbi.nlm.nih.gov/entrez/query.fcgi?db=protein&cmd=search&term=NP_501709	137	DFLALEGkEFNERIR			ILEPGEDFLALEGK*EFNER	3	774.053	21426	21407	73.34	3.572	0.5129	0.4741	1	C_elegans	1
918	900	Receptor, channel, transporter or cell surface protein	mca-1	mca-1	762	Protein MCA-1, isoform a	NP_501709	http://www.ncbi.nlm.nih.gov/entrez/query.fcgi?db=protein&cmd=search&term=NP_501709	137	DFLALEGkEFNERIR			ILEPGEDFLALEGK*EFNER	3	774.053	21429	21428	73.35	3.3	0.5043	0.406	1	C_elegans	1
919	901	Receptor, channel, transporter or cell surface protein	mca-2	mca-2	1062	Protein MCA-2	NP_500161	http://www.ncbi.nlm.nih.gov/entrez/query.fcgi?db=protein&cmd=search&term=NP_500161	127	TASTLPMkDGAAADH			SIM#LSGEYDMPSTASTLPM#K*DGAAADHQR	4	807.367	14269	14267	49.93	3.909	-0.7686	0.3034	1	C_elegans	1
920	902	Receptor, channel, transporter or cell surface protein	mca-2	mca-2	1150	Protein MCA-2	NP_500161	http://www.ncbi.nlm.nih.gov/entrez/query.fcgi?db=protein&cmd=search&term=NP_500161	127	YSTETNAkDTSGIRF			ASGQVYSTETNAK*DTSGIR	3	700.338	8240	8236	32.37	4.091	-0.7003	0.4406	1	C_elegans	1
921	903	Receptor, channel, transporter or cell surface protein	mca-2	mca-2	1150	Protein MCA-2	NP_500161	http://www.ncbi.nlm.nih.gov/entrez/query.fcgi?db=protein&cmd=search&term=NP_500161	127	YSTETNAkDTSGIRF			STETNAK*DTSGIR	2	747.363	4191	4175	20.95	3.419	-0.1272	0.4335	1	C_elegans	1
922	904	Receptor, channel, transporter or cell surface protein	mca-2	mca-2	1150	Protein MCA-2	NP_500161	http://www.ncbi.nlm.nih.gov/entrez/query.fcgi?db=protein&cmd=search&term=NP_500161	127	YSTETNAkDTSGIRF			STETNAK*DTSGIR	3	498.578	4180	4175	20.93	2.99	-0.7833	0.2741	1	C_elegans	1
923	905	Receptor, channel, transporter or cell surface protein	mca-2	mca-2	482	Protein MCA-2	NP_500161	http://www.ncbi.nlm.nih.gov/entrez/query.fcgi?db=protein&cmd=search&term=NP_500161	127	NSTVVTPkNPGEQRG			DILFNGIVINSGYNSTVVTPK*NPGEQR	3	1016.19	20236	20231	69.09	5.254	-0.2396	0.4192	1	C_elegans	1
924	906	Receptor, channel, transporter or cell surface protein	mca-2	mca-2	482	Protein MCA-2	NP_500161	http://www.ncbi.nlm.nih.gov/entrez/query.fcgi?db=protein&cmd=search&term=NP_500161	127	NSTVVTPkNPGEQRG			DILFNGIVINSGYNSTVVTPK*NPGEQR	3	1016.19	20261	20252	69.16	5.232	-0.2396	0.5486	1	C_elegans	1
925	907	Receptor, channel, transporter or cell surface protein	mca-2	mca-2	482	Protein MCA-2	NP_500161	http://www.ncbi.nlm.nih.gov/entrez/query.fcgi?db=protein&cmd=search&term=NP_500161	127	NSTVVTPkNPGEQRG			SGYNSTVVTPK*NPGEQR	3	649.989	7767	7753	31.06	3.509	-1.1807	0.3881	1	C_elegans	1
926	908	Receptor, channel, transporter or cell surface protein	mca-3	mca-3	1165	Protein MCA-3, isoform d	NP_001255244	http://www.ncbi.nlm.nih.gov/entrez/query.fcgi?db=protein&cmd=search&term=NP_001255244	129	STSRGNIkETNNL--			GNIK*ETNNL	2	558.786	7274	7270	29.7	2.588	-0.3762	0.2035	1	C_elegans	1
927	909	Receptor, channel, transporter or cell surface protein	mca-3	mca-3	265	Protein MCA-3, isoform b	NP_001023556	http://www.ncbi.nlm.nih.gov/entrez/query.fcgi?db=protein&cmd=search&term=NP_001023556	135	MTLLGAAkTVAEEER			GAAK*TVAEEERK	3	468.248	2986	2980	17.43	3.183	-1.1264	0.3181	1	C_elegans	1
928	910	Receptor, channel, transporter or cell surface protein	mca-3	mca-3	265	Protein MCA-3, isoform b	NP_001023556	http://www.ncbi.nlm.nih.gov/entrez/query.fcgi?db=protein&cmd=search&term=NP_001023556	135	MTLLGAAkTVAEEER			TLLGAAK*TVAEEER	2	801.428	15079	15065	52.36	3.683	-0.5369	0.5077	1	C_elegans	1
929	911	Receptor, channel, transporter or cell surface protein	mca-3	mca-3	265	Protein MCA-3, isoform b	NP_001023556	http://www.ncbi.nlm.nih.gov/entrez/query.fcgi?db=protein&cmd=search&term=NP_001023556	135	MTLLGAAkTVAEEER			TLLGAAK*TVAEEER	3	534.621	15088	15086	52.39	3.398	0.0562	0.4135	1	C_elegans	1
930	912	Receptor, channel, transporter or cell surface protein	mca-3	mca-3	298	Protein MCA-3, isoform b	NP_001023556	http://www.ncbi.nlm.nih.gov/entrez/query.fcgi?db=protein&cmd=search&term=NP_001023556	135	AQALLDSkGDEAMAN			EGGDGASGAEEGTAQALLDSK*GDEAMANGK	3	984.104	15377	15359	53.3	5.952	1.3761	0.1719	1	C_elegans	1
931	913	Receptor, channel, transporter or cell surface protein	mca-3	mca-3	298	Protein MCA-3, isoform b	NP_001023556	http://www.ncbi.nlm.nih.gov/entrez/query.fcgi?db=protein&cmd=search&term=NP_001023556	135	AQALLDSkGDEAMAN			EGGDGASGAEEGTAQALLDSK*GDEAM#ANGK	3	989.435	13815	13805	48.55	5.702	-0.0303	0.0178	1	C_elegans	1
932	914	Receptor, channel, transporter or cell surface protein	mca-3	mca-3	298	Protein MCA-3, isoform b	NP_001023556	http://www.ncbi.nlm.nih.gov/entrez/query.fcgi?db=protein&cmd=search&term=NP_001023556	135	AQALLDSkGDEAMAN			GGDGASGAEEGTAQALLDSK*GDEAM#ANGK	3	946.421	13610	13595	47.93	5.985	-0.3384	0.2069	1	C_elegans	1
933	915	Receptor, channel, transporter or cell surface protein	mca-3	mca-3	298	Protein MCA-3, isoform b	NP_001023556	http://www.ncbi.nlm.nih.gov/entrez/query.fcgi?db=protein&cmd=search&term=NP_001023556	135	AQALLDSkGDEAMAN			GGDGASGAEEGTAQALLDSK*GDEAM#ANGK	3	946.421	13618	13616	47.96	5.735	-0.3384	0.1693	1	C_elegans	1
934	916	Receptor, channel, transporter or cell surface protein	mca-3	mca-3	41	Protein MCA-3, isoform b	NP_001023556	http://www.ncbi.nlm.nih.gov/entrez/query.fcgi?db=protein&cmd=search&term=NP_001023556	135	TGLCERLkTDPNNGL			LK*TDPNNGLPNNEEELER	3	732.689	10616	10605	39.01	3.075	-0.7422	0.2911	1	C_elegans	1
935	917	Receptor, channel, transporter or cell surface protein	mca-3	mca-3	584	Protein MCA-3, isoform b	NP_001023556	http://www.ncbi.nlm.nih.gov/entrez/query.fcgi?db=protein&cmd=search&term=NP_001023556	135	TLTKFSSkDAENLVR			FSSK*DAENLVR	3	460.569	11470	11466	41.37	3.527	-0.6088	0.4208	1	C_elegans	1
936	918	Receptor, channel, transporter or cell surface protein	ncx-1	ncx-1	320	Protein NCX-1, isoform a	NP_001041182	http://www.ncbi.nlm.nih.gov/entrez/query.fcgi?db=protein&cmd=search&term=NP_001041182	97	RHYLDIFkQLRSEHP			HYLDIFK*QLR	3	482.933	16917	16913	58.17	2.53	1.023	0.0933	1	C_elegans	1
937	919	Receptor, channel, transporter or cell surface protein	ncx-2	ncx-2	295	Protein NCX-2, isoform a	NP_504414	http://www.ncbi.nlm.nih.gov/entrez/query.fcgi?db=protein&cmd=search&term=NP_504414	108	ELMREIRkQNPHITP			K*QNPHITPTELQK	3	549.965	6422	6409	27.32	3.652	-0.6433	0.2496	1	C_elegans	1
938	920	Receptor, channel, transporter or cell surface protein	ncx-2	ncx-2	590	Protein NCX-2, isoform a	NP_504414	http://www.ncbi.nlm.nih.gov/entrez/query.fcgi?db=protein&cmd=search&term=NP_504414	108	SPPIWAKkMNDLSRI			SDYFYIELSPPIWAKK*	3	691.023	22768	22751	78.31	3.495	-0.4104	0.0425	1	C_elegans	1
939	921	Receptor, channel, transporter or cell surface protein	nex-1	nex-1	94	Protein NEX-1	NP_498109	http://www.ncbi.nlm.nih.gov/entrez/query.fcgi?db=protein&cmd=search&term=NP_498109	36	DYDVKQLkAAMKGLG			AIFALM#ETPLDYDVKQLK*	3	742.389	20866	20861	71.3	4.237	1.0291	0.0093	1	C_elegans	1
940	922	Receptor, channel, transporter or cell surface protein	npp-9	npp-9	402	Protein NPP-9, isoform b	NP_871701	http://www.ncbi.nlm.nih.gov/entrez/query.fcgi?db=protein&cmd=search&term=NP_871701	96	VDIAGEFkTLFEKAV			FANVDIAGEFK*TLFEK	3	648.335	24084	24073	83.77	2.829	0.9213	0.2576	1	C_elegans	1
941	923	Receptor, channel, transporter or cell surface protein	npp-9	npp-9	751	Protein NPP-9, isoform b	NP_871701	http://www.ncbi.nlm.nih.gov/entrez/query.fcgi?db=protein&cmd=search&term=NP_871701	96	YEPEVEFkPVIPLPD			NTTLNTTSATSHDGDETNEDGDGEYEPEVEFK*PVIPLPDLVEVK	4	1229.82	22987	22982	79.19	3.583	-1.0353	0.2221	1	C_elegans	1
942	924	Receptor, channel, transporter or cell surface protein	npp-9	npp-9	751	Protein NPP-9, isoform b	NP_871701	http://www.ncbi.nlm.nih.gov/entrez/query.fcgi?db=protein&cmd=search&term=NP_871701	96	YEPEVEFkPVIPLPD			NTTLNTTSATSHDGDETNEDGDGEYEPEVEFK*PVIPLPDLVEVK	4	1229.82	23005	23003	79.27	3.273	-1.3954	0.1683	1	C_elegans	1
943	925	Receptor, channel, transporter or cell surface protein	nstp-5	nstp-5	389	Protein NSTP-5, isoform a	NP_001255679	http://www.ncbi.nlm.nih.gov/entrez/query.fcgi?db=protein&cmd=search&term=NP_001255679	43	QPVVESSkS------			VELQPVVESSK*S	2	708.372	10874	10857	39.73	3.414	-0.8759	0.3661	1	C_elegans	1
944	926	Receptor, channel, transporter or cell surface protein	oac-46	oac-46	311	Protein OAC-46	NP_495886	http://www.ncbi.nlm.nih.gov/entrez/query.fcgi?db=protein&cmd=search&term=NP_495886	78	SWFRKWLkNTSEEEP			WLK*NTSEEEPTWTSWGYWLK	3	885.755	23785	23779	82.49	4.356	0.3502	0.4178	1	C_elegans	1
945	927	Receptor, channel, transporter or cell surface protein	oac-46	oac-46	311	Protein OAC-46	NP_495886	http://www.ncbi.nlm.nih.gov/entrez/query.fcgi?db=protein&cmd=search&term=NP_495886	78	SWFRKWLkNTSEEEP			WLK*NTSEEEPTWTSWGYWLK	3	885.755	23855	23842	82.8	3.38	-0.1883	0.3099	1	C_elegans	1
946	928	Receptor, channel, transporter or cell surface protein	oac-46	oac-46	671	Protein OAC-46	NP_495886	http://www.ncbi.nlm.nih.gov/entrez/query.fcgi?db=protein&cmd=search&term=NP_495886	78	TDSEIQLkPSDKA--			TTLKPSPPTDSEIQLK*PSDKA	3	789.752	11375	11361	41.11	4.503	-1.3856	0.0066	1	C_elegans	1
947	929	Receptor, channel, transporter or cell surface protein	oac-6	oac-6	704	Protein OAC-6	NP_507118	http://www.ncbi.nlm.nih.gov/entrez/query.fcgi?db=protein&cmd=search&term=NP_507118	81	TVQSTNEkF------			TKENELWAVEETVQSTNEK*F	3	832.735	20828	20819	71.17	3.349	-0.7331	0.3542	1	C_elegans	1
948	930	Receptor, channel, transporter or cell surface protein	paqr-2	paqr-2	213	Protein PAQR-2	NP_498148	http://www.ncbi.nlm.nih.gov/entrez/query.fcgi?db=protein&cmd=search&term=NP_498148	66	RRGHEDGkHLRFVTA			GHEDGK*HLR	3	388.195	1300	1297	11.88	1.866	-1.2042	0.1091	1	C_elegans	1
949	931	Receptor, channel, transporter or cell surface protein	paqr-2	paqr-2	269	Protein PAQR-2	NP_498148	http://www.ncbi.nlm.nih.gov/entrez/query.fcgi?db=protein&cmd=search&term=NP_498148	66	RFWEARWkATNFETL			WK*ATNFETLPEWLQDNEYLR	3	889.766	24195	24178	84.24	3.901	-0.5136	0.2902	1	C_elegans	1
950	932	Receptor, channel, transporter or cell surface protein	pept-1	pept-1	301	Protein PEPT-1	NP_509087	http://www.ncbi.nlm.nih.gov/entrez/query.fcgi?db=protein&cmd=search&term=NP_509087	94	CLELQAEkRNKNLCQ			CLELQAEK*R	2	630.822	7320	7312	29.82	2.849	-1.0154	0.0161	1	C_elegans	1
951	933	Receptor, channel, transporter or cell surface protein	pept-1	pept-1	301	Protein PEPT-1	NP_509087	http://www.ncbi.nlm.nih.gov/entrez/query.fcgi?db=protein&cmd=search&term=NP_509087	94	CLELQAEkRNKNLCQ			CLELQAEK*R	3	420.884	7309	7291	29.79	3.172	0.2221	0.0137	1	C_elegans	1
952	934	Receptor, channel, transporter or cell surface protein	pept-1	pept-1	821	Protein PEPT-1	NP_509087	http://www.ncbi.nlm.nih.gov/entrez/query.fcgi?db=protein&cmd=search&term=NP_509087	94	PRYSIDNkGFHPDEK			YSIDNK*GFHPDEKDTFDMHF	3	853.041	17080	17060	58.7	3.904	-0.1916	0.2398	1	C_elegans	1
953	935	Receptor, channel, transporter or cell surface protein	pept-1	pept-1	821	Protein PEPT-1	NP_509087	http://www.ncbi.nlm.nih.gov/entrez/query.fcgi?db=protein&cmd=search&term=NP_509087	94	PRYSIDNkGFHPDEK			YSIDNK*GFHPDEKDTFDMHF	4	640.033	17042	17039	58.58	3.87	-0.4184	0.2262	1	C_elegans	1
954	936	Receptor, channel, transporter or cell surface protein	pept-1	pept-1	821	Protein PEPT-1	NP_509087	http://www.ncbi.nlm.nih.gov/entrez/query.fcgi?db=protein&cmd=search&term=NP_509087	94	PRYSIDNkGFHPDEK			YSIDNK*GFHPDEKDTFDM#HF	4	644.031	14667	14666	51.09	3.006	-0.6957	0.2504	1	C_elegans	1
955	937	Receptor, channel, transporter or cell surface protein	pept-1	pept-1	821, 828	Protein PEPT-1	NP_509087	http://www.ncbi.nlm.nih.gov/entrez/query.fcgi?db=protein&cmd=search&term=NP_509087	94	PRYSIDNkGFHPDEK, KGFHPDEkDTFDMHF			YSIDNK*GFHPDEK*DTFDM#HF	4	672.542	14662	14645	51.07	2.863	-0.1675	0.1717	1	C_elegans	1
956	938	Receptor, channel, transporter or cell surface protein	pept-1	pept-1	828	Protein PEPT-1	NP_509087	http://www.ncbi.nlm.nih.gov/entrez/query.fcgi?db=protein&cmd=search&term=NP_509087	94	KGFHPDEkDTFDMHF			GFHPDEK*DTFDMHF	3	612.926	16053	16052	55.44	3.323	-0.2069	0.3443	1	C_elegans	1
957	939	Receptor, channel, transporter or cell surface protein	pept-1	pept-1	828	Protein PEPT-1	NP_509087	http://www.ncbi.nlm.nih.gov/entrez/query.fcgi?db=protein&cmd=search&term=NP_509087	94	KGFHPDEkDTFDMHF			GFHPDEK*DTFDMHF	4	459.947	16033	16031	55.37	3.03	0.3593	0.4078	1	C_elegans	1
958	940	Receptor, channel, transporter or cell surface protein	pept-1	pept-1	828	Protein PEPT-1	NP_509087	http://www.ncbi.nlm.nih.gov/entrez/query.fcgi?db=protein&cmd=search&term=NP_509087	94	KGFHPDEkDTFDMHF			GFHPDEK*DTFDM#HF	2	926.883	13008	13001	45.92	3.446	-0.2213	0.4402	1	C_elegans	1
959	941	Receptor, channel, transporter or cell surface protein	pept-1	pept-1	828	Protein PEPT-1	NP_509087	http://www.ncbi.nlm.nih.gov/entrez/query.fcgi?db=protein&cmd=search&term=NP_509087	94	KGFHPDEkDTFDMHF			GFHPDEK*DTFDM#HF	4	463.945	12969	12957	45.81	3.116	0.6369	0.2953	1	C_elegans	1
960	942	Receptor, channel, transporter or cell surface protein	pept-1	pept-1	828	Protein PEPT-1	NP_509087	http://www.ncbi.nlm.nih.gov/entrez/query.fcgi?db=protein&cmd=search&term=NP_509087	94	KGFHPDEkDTFDMHF			GFHPDEK*DTFDM#HF	4	463.945	12983	12977	45.85	2.475	0.6639	0.0927	1	C_elegans	1
961	943	Receptor, channel, transporter or cell surface protein	pes-8	pes-8	259	Protein PES-8	NP_509558	http://www.ncbi.nlm.nih.gov/entrez/query.fcgi?db=protein&cmd=search&term=NP_509558	56	MKRKREKkAAAVTVV			K*AAAVTVVDGK	2	586.835	5324	5313	24.1	2.904	-0.7931	0.3392	1	C_elegans	1
962	944	Receptor, channel, transporter or cell surface protein	pes-8	pes-8	269	Protein PES-8	NP_509558	http://www.ncbi.nlm.nih.gov/entrez/query.fcgi?db=protein&cmd=search&term=NP_509558	56	AVTVVDGkDCATGTD			AAAVTVVDGK*DCAT	2	746.359	8693	8677	33.63	2.857	-0.1542	0.4232	1	C_elegans	1
963	945	Receptor, channel, transporter or cell surface protein	pes-8	pes-8	269	Protein PES-8	NP_509558	http://www.ncbi.nlm.nih.gov/entrez/query.fcgi?db=protein&cmd=search&term=NP_509558	56	AVTVVDGkDCATGTD			AAAVTVVDGK*DCATGTDR	3	640.974	7934	7921	31.52	3.055	-0.8381	0.3877	1	C_elegans	1
964	946	Receptor, channel, transporter or cell surface protein	pmp-5	pmp-5	121	Protein PMP-5, isoform b	NP_872135	http://www.ncbi.nlm.nih.gov/entrez/query.fcgi?db=protein&cmd=search&term=NP_872135	72	CLHKLYYkNNFYYQL			LYYK*NNFYYQLNGVDDHGIDNPDQR	4	794.618	16796	16787	57.79	2.46	-0.3842	0.1025	1	C_elegans	1
965	947	Receptor, channel, transporter or cell surface protein	pmp-5	pmp-5	382	Protein PMP-5, isoform b	NP_872135	http://www.ncbi.nlm.nih.gov/entrez/query.fcgi?db=protein&cmd=search&term=NP_872135	72	RNSELPEkASGDDNL			NSELPEK*ASGDDNLIETEHLSFGPPTNSNIR	3	1165.89	17350	17333	59.55	4.381	-0.8611	0.4017	1	C_elegans	1
966	948	Receptor, channel, transporter or cell surface protein	pmp-5	pmp-5	382	Protein PMP-5, isoform b	NP_872135	http://www.ncbi.nlm.nih.gov/entrez/query.fcgi?db=protein&cmd=search&term=NP_872135	72	RNSELPEkASGDDNL			NSELPEK*ASGDDNLIETEHLSFGPPTNSNIR	4	874.671	17355	17354	59.57	4.155	-0.492	0.1397	1	C_elegans	1
967	949	Receptor, channel, transporter or cell surface protein	pmp-5	pmp-5	504	Protein PMP-5, isoform b	NP_872135	http://www.ncbi.nlm.nih.gov/entrez/query.fcgi?db=protein&cmd=search&term=NP_872135	72	PAEENEEkSGNDEEI			LSLKQQLVFPAEENEEK*SGNDEEIVR	4	779.644	16191	16178	55.87	3.217	-0.7639	0.1003	1	C_elegans	1
968	950	Receptor, channel, transporter or cell surface protein	pmp-5	pmp-5	504	Protein PMP-5, isoform b	NP_872135	http://www.ncbi.nlm.nih.gov/entrez/query.fcgi?db=protein&cmd=search&term=NP_872135	72	PAEENEEkSGNDEEI			QLVFPAEENEEK*SGNDEEIVR	3	849.405	14696	14687	51.18	3.248	-1.3903	0.3748	1	C_elegans	1
969	951	Receptor, channel, transporter or cell surface protein	pmp-5	pmp-5	504	Protein PMP-5, isoform b	NP_872135	http://www.ncbi.nlm.nih.gov/entrez/query.fcgi?db=protein&cmd=search&term=NP_872135	72	PAEENEEkSGNDEEI			QQLVFPAEENEEK*SGNDEEIVR	2	1337.63	14598	14582	50.88	3.909	0.5422	0.4903	1	C_elegans	1
970	952	Receptor, channel, transporter or cell surface protein	pmp-5	pmp-5	504	Protein PMP-5, isoform b	NP_872135	http://www.ncbi.nlm.nih.gov/entrez/query.fcgi?db=protein&cmd=search&term=NP_872135	72	PAEENEEkSGNDEEI			QQLVFPAEENEEK*SGNDEEIVR	2	1337.63	14568	14561	50.79	3.53	0.5422	0.416	1	C_elegans	1
971	953	Receptor, channel, transporter or cell surface protein	pmp-5	pmp-5	504	Protein PMP-5, isoform b	NP_872135	http://www.ncbi.nlm.nih.gov/entrez/query.fcgi?db=protein&cmd=search&term=NP_872135	72	PAEENEEkSGNDEEI			QQLVFPAEENEEK*SGNDEEIVR	2	1337.63	14623	14603	50.96	2.725	0.5422	0.1456	1	C_elegans	1
972	954	Receptor, channel, transporter or cell surface protein	pmp-5	pmp-5	504	Protein PMP-5, isoform b	NP_872135	http://www.ncbi.nlm.nih.gov/entrez/query.fcgi?db=protein&cmd=search&term=NP_872135	72	PAEENEEkSGNDEEI			QQLVFPAEENEEK*SGNDEEIVR	3	892.091	14508	14498	50.62	3.489	0.688	0.3841	1	C_elegans	1
973	955	Receptor, channel, transporter or cell surface protein	pqn-35	pqn-35	21	Protein PQN-35, isoform b	NP_871911	http://www.ncbi.nlm.nih.gov/entrez/query.fcgi?db=protein&cmd=search&term=NP_871911	58	LGLDENQkADRAADD			VFALGLDENQK*ADR	3	563.957	13145	13134	46.44	2.464	-0.8166	0.134	1	C_elegans	1
974	956	Receptor, channel, transporter or cell surface protein	ptc-1	ptc-1	846	Protein PTC-1	NP_495662	http://www.ncbi.nlm.nih.gov/entrez/query.fcgi?db=protein&cmd=search&term=NP_495662	156	ESYSMISkPKIQSKR			EESYSMISK*PK	2	706.84	8760	8740	33.83	3.163	-0.3398	0.1181	1	C_elegans	1
975	957	Receptor, channel, transporter or cell surface protein	ptc-1	ptc-1	846	Protein PTC-1	NP_495662	http://www.ncbi.nlm.nih.gov/entrez/query.fcgi?db=protein&cmd=search&term=NP_495662	156	ESYSMISkPKIQSKR			EESYSMISK*PK	2	706.84	8771	8761	33.85	2.876	-0.3398	0.1475	1	C_elegans	1
976	958	Receptor, channel, transporter or cell surface protein	ptc-1	ptc-1	848	Protein PTC-1	NP_495662	http://www.ncbi.nlm.nih.gov/entrez/query.fcgi?db=protein&cmd=search&term=NP_495662	156	YSMISKPkIQSKRII			EESYSMISKPK*	3	471.562	8746	8740	33.78	2.13	-0.4814	0.0566	1	C_elegans	1
977	959	Receptor, channel, transporter or cell surface protein	ptc-3	ptc-3	834	Protein PTC-3, isoform c	NP_001122650	http://www.ncbi.nlm.nih.gov/entrez/query.fcgi?db=protein&cmd=search&term=NP_001122650	153	AELAGYEkQADEYKR			AELAGYEK*QADEYK	3	576.941	10628	10626	39.05	2.258	-1.047	0.271	1	C_elegans	1
978	960	Receptor, channel, transporter or cell surface protein	ptr-1	ptr-1	509	Protein PTR-1	NP_505380	http://www.ncbi.nlm.nih.gov/entrez/query.fcgi?db=protein&cmd=search&term=NP_505380	109	RKVAPVEkEGEKKSK			KVAPVEK*EGEKK	3	485.944	1692	1682	13.28	2.288	3.9565	0.2159	1	C_elegans	1
979	961	Receptor, channel, transporter or cell surface protein	ptr-2	ptr-2	451	Protein PTR-2	NP_491221	http://www.ncbi.nlm.nih.gov/entrez/query.fcgi?db=protein&cmd=search&term=NP_491221	104	EAVSAEKkTSLSTFQ			NSLFLIEAVSAEKK*	3	554.974	18775	18761	64.2	3.067	0.6254	0.0306	1	C_elegans	1
980	962	Receptor, channel, transporter or cell surface protein	rab-1	rab-1	103	Protein RAB-1	NP_503397	http://www.ncbi.nlm.nih.gov/entrez/query.fcgi?db=protein&cmd=search&term=NP_503397	23	QETFNNVkQWLQEID			DITDQETFNNVK*QWLQEIDRYACENVNK	4	896.923	26548	26538	95.01	4.234	0.9401	0.2932	1	C_elegans	1
981	963	Receptor, channel, transporter or cell surface protein	rab-1	rab-1	103	Protein RAB-1	NP_503397	http://www.ncbi.nlm.nih.gov/entrez/query.fcgi?db=protein&cmd=search&term=NP_503397	23	QETFNNVkQWLQEID			DITDQETFNNVK*QWLQEIDRYACENVNK	4	896.923	26582	26575	95.18	3.388	0.9401	0.2821	1	C_elegans	1
982	964	Receptor, channel, transporter or cell surface protein	rab-1	rab-1	199	Protein RAB-1	NP_503397	http://www.ncbi.nlm.nih.gov/entrez/query.fcgi?db=protein&cmd=search&term=NP_503397	23	GSQPVQDkKSGGCC-			ITGSQPVQDK*K	2	657.854	2931	2917	17.26	3.801	-0.9356	0.039	1	C_elegans	1
983	965	Receptor, channel, transporter or cell surface protein	rab-1	rab-1	199	Protein RAB-1	NP_503397	http://www.ncbi.nlm.nih.gov/entrez/query.fcgi?db=protein&cmd=search&term=NP_503397	23	GSQPVQDkKSGGCC-			ITGSQPVQDK*K	3	438.905	2918	2917	17.23	3.219	-0.5933	0.0314	1	C_elegans	1
984	966	Receptor, channel, transporter or cell surface protein	ran-4	ran-4	53	Protein RAN-4	NP_492322	http://www.ncbi.nlm.nih.gov/entrez/query.fcgi?db=protein&cmd=search&term=NP_492322	15	TFEGQQAkGRDGILQ			AQGLSDLYDPENSYMTFEGQQAK*GR	3	973.779	18789	18782	64.25	4.482	-0.805	0.3422	1	C_elegans	1
985	967	Receptor, channel, transporter or cell surface protein	ran-4	ran-4	53	Protein RAN-4	NP_492322	http://www.ncbi.nlm.nih.gov/entrez/query.fcgi?db=protein&cmd=search&term=NP_492322	15	TFEGQQAkGRDGILQ			AQGLSDLYDPENSYM#TFEGQQAK*GR	3	979.11	17279	17270	59.33	4.979	-0.494	0.4351	1	C_elegans	1
986	968	Receptor, channel, transporter or cell surface protein	rap-1	rap-1	31	Protein RAP-1	NP_501549	http://www.ncbi.nlm.nih.gov/entrez/query.fcgi?db=protein&cmd=search&term=NP_501549	21	VQGIFVEkYDPTIED			FVQGIFVEK*YDPTIEDSYR	3	807.397	19210	19202	65.68	4.094	-0.281	0.3884	1	C_elegans	1
987	969	Receptor, channel, transporter or cell surface protein	ret-1	ret-1	3300	Protein RET-1, isoform f	NP_001123026	http://www.ncbi.nlm.nih.gov/entrez/query.fcgi?db=protein&cmd=search&term=NP_001123026	362	APVAAEEkKDQ----			SAPVAAEEK*KDQ	2	693.847	3127	3119	17.85	3.987	-0.75	0.0591	1	C_elegans	1
988	970	Receptor, channel, transporter or cell surface protein	rho-1	rho-1	135	Protein RHO-1	NP_502959	http://www.ncbi.nlm.nih.gov/entrez/query.fcgi?db=protein&cmd=search&term=NP_502959	22	VRELAKMkQEPVKPE			MK*QEPVKPEQGR	3	514.268	3237	3224	18.18	2.652	-1.2202	0.1979	1	C_elegans	1
989	971	Receptor, channel, transporter or cell surface protein	rho-1	rho-1	27	Protein RHO-1	NP_502959	http://www.ncbi.nlm.nih.gov/entrez/query.fcgi?db=protein&cmd=search&term=NP_502959	22	CLLIVFSkDQFPDVY			SK*DQFPDVYVPTVFENYVADIEVDGK	3	1030.16	26041	26038	92.65	4.319	0.654	0.3356	1	C_elegans	1
990	972	Receptor, channel, transporter or cell surface protein	rhr-1	rhr-1	448	Protein RHR-1	NP_504436	http://www.ncbi.nlm.nih.gov/entrez/query.fcgi?db=protein&cmd=search&term=NP_504436	51	SRIVTSVkQIEVAEY			IVTSVK*QIEVAEYNPLSQK	3	754.078	17574	17564	60.27	4.482	-0.1681	0.4858	1	C_elegans	1
991	973	Receptor, channel, transporter or cell surface protein	rhr-1	rhr-1	448	Protein RHR-1	NP_504436	http://www.ncbi.nlm.nih.gov/entrez/query.fcgi?db=protein&cmd=search&term=NP_504436	51	SRIVTSVkQIEVAEY			IVTSVK*QIEVAEYNPLSQKEV	3	830.115	18511	18509	63.3	5.639	-0.1648	0.5318	1	C_elegans	1
992	974	Receptor, channel, transporter or cell surface protein	rhr-1	rhr-1	461	Protein RHR-1	NP_504436	http://www.ncbi.nlm.nih.gov/entrez/query.fcgi?db=protein&cmd=search&term=NP_504436	51	EYNPLSQkEV-----			QIEVAEYNPLSQK*EV	2	930.971	17737	17732	60.79	4.938	-0.3869	0.4033	1	C_elegans	1
993	975	Receptor, channel, transporter or cell surface protein	rhr-1	rhr-1	461	Protein RHR-1	NP_504436	http://www.ncbi.nlm.nih.gov/entrez/query.fcgi?db=protein&cmd=search&term=NP_504436	51	EYNPLSQkEV-----			QIEVAEYNPLSQK*EV	3	620.983	17754	17753	60.85	3.228	-0.1343	0.1746	1	C_elegans	1
994	976	Receptor, channel, transporter or cell surface protein	rps-7	rps-7	10	Protein RPS-7	NP_492708	http://www.ncbi.nlm.nih.gov/entrez/query.fcgi?db=protein&cmd=search&term=NP_492708	22	EIIGKLLkSDGKVVS			LLK*SDGKVVSEIEK	4	415.488	9497	9492	35.89	3.495	-0.5244	0.041	1	C_elegans	1
995	977	Receptor, channel, transporter or cell surface protein	rps-7	rps-7	14	Protein RPS-7	NP_492708	http://www.ncbi.nlm.nih.gov/entrez/query.fcgi?db=protein&cmd=search&term=NP_492708	22	KLLKSDGkVVSEIEK			LLKSDGK*VVSEIEK	2	829.97	9531	9513	35.99	4.305	-0.5244	0.2786	1	C_elegans	1
996	978	Receptor, channel, transporter or cell surface protein	rps-7	rps-7	14	Protein RPS-7	NP_492708	http://www.ncbi.nlm.nih.gov/entrez/query.fcgi?db=protein&cmd=search&term=NP_492708	22	KLLKSDGkVVSEIEK			LLKSDGK*VVSEIEK	3	553.649	9495	9492	35.89	3.07	-0.8801	0.1234	1	C_elegans	1
997	979	Receptor, channel, transporter or cell surface protein	rps-7	rps-7	14	Protein RPS-7	NP_492708	http://www.ncbi.nlm.nih.gov/entrez/query.fcgi?db=protein&cmd=search&term=NP_492708	22	KLLKSDGkVVSEIEK			SDGK*VVSEIEK	2	652.838	7253	7249	29.64	3.441	-1.0194	0.2685	1	C_elegans	1
998	980	Receptor, channel, transporter or cell surface protein	rps-7	rps-7	14	Protein RPS-7	NP_492708	http://www.ncbi.nlm.nih.gov/entrez/query.fcgi?db=protein&cmd=search&term=NP_492708	22	KLLKSDGkVVSEIEK			SDGK*VVSEIEK	3	435.561	7254	7249	29.65	3.508	-0.2913	0.1777	1	C_elegans	1
999	981	Receptor, channel, transporter or cell surface protein	rps-7	rps-7	14	Protein RPS-7	NP_492708	http://www.ncbi.nlm.nih.gov/entrez/query.fcgi?db=protein&cmd=search&term=NP_492708	22	KLLKSDGkVVSEIEK			SDGK*VVSEIEKQVSQALIDLETNDDVQSQLK	4	883.202	27343	27342	98.84	5.628	0.357	0.0798	1	C_elegans	1
1000	982	Receptor, channel, transporter or cell surface protein	rps-7	rps-7	14	Protein RPS-7	NP_492708	http://www.ncbi.nlm.nih.gov/entrez/query.fcgi?db=protein&cmd=search&term=NP_492708	22	KLLKSDGkVVSEIEK			SDGK*VVSEIEKQVSQALIDLETNDDVQSQLK	4	883.202	27110	27108	97.71	5.121	0.1756	0.0169	1	C_elegans	1
1001	983	Receptor, channel, transporter or cell surface protein	rps-7	rps-7	14	Protein RPS-7	NP_492708	http://www.ncbi.nlm.nih.gov/entrez/query.fcgi?db=protein&cmd=search&term=NP_492708	22	KLLKSDGkVVSEIEK			SDGK*VVSEIEKQVSQALIDLETNDDVQSQLK	4	883.202	27488	27487	99.56	4.58	0.2521	0.0976	1	C_elegans	1
1002	984	Receptor, channel, transporter or cell surface protein	rps-7	rps-7	14	Protein RPS-7	NP_492708	http://www.ncbi.nlm.nih.gov/entrez/query.fcgi?db=protein&cmd=search&term=NP_492708	22	KLLKSDGkVVSEIEK			SDGK*VVSEIEKQVSQALIDLETNDDVQSQLK	4	883.202	27509	27507	99.66	4.554	0.2691	0.05	1	C_elegans	1
1003	985	Receptor, channel, transporter or cell surface protein	rps-7	rps-7	14, 21	Protein RPS-7	NP_492708	http://www.ncbi.nlm.nih.gov/entrez/query.fcgi?db=protein&cmd=search&term=NP_492708	22	KLLKSDGkVVSEIEK, KVVSEIEkQVSQALI			SDGK*VVSEIEK*QVSQALIDLETNDDVQSQLK	3	1215.28	27114	27108	97.72	4.998	-0.0631	0.4232	1	C_elegans	1
1004	986	Receptor, channel, transporter or cell surface protein	rps-7	rps-7	14, 21	Protein RPS-7	NP_492708	http://www.ncbi.nlm.nih.gov/entrez/query.fcgi?db=protein&cmd=search&term=NP_492708	22	KLLKSDGkVVSEIEK, KVVSEIEkQVSQALI			SDGK*VVSEIEK*QVSQALIDLETNDDVQSQLK	3	1215.28	27030	27024	97.32	4.929	0.0357	0.4018	1	C_elegans	1
1005	987	Receptor, channel, transporter or cell surface protein	rps-7	rps-7	14, 21	Protein RPS-7	NP_492708	http://www.ncbi.nlm.nih.gov/entrez/query.fcgi?db=protein&cmd=search&term=NP_492708	22	KLLKSDGkVVSEIEK, KVVSEIEkQVSQALI			SDGK*VVSEIEK*QVSQALIDLETNDDVQSQLK	3	1215.28	27158	27149	97.94	4.775	-0.2003	0.2667	1	C_elegans	1
1006	988	Receptor, channel, transporter or cell surface protein	rps-7	rps-7	14, 21	Protein RPS-7	NP_492708	http://www.ncbi.nlm.nih.gov/entrez/query.fcgi?db=protein&cmd=search&term=NP_492708	22	KLLKSDGkVVSEIEK, KVVSEIEkQVSQALI			SDGK*VVSEIEK*QVSQALIDLETNDDVQSQLK	4	911.713	27323	27321	98.75	6.057	-0.0329	0.4619	1	C_elegans	1
1007	989	Receptor, channel, transporter or cell surface protein	rps-7	rps-7	14, 21	Protein RPS-7	NP_492708	http://www.ncbi.nlm.nih.gov/entrez/query.fcgi?db=protein&cmd=search&term=NP_492708	22	KLLKSDGkVVSEIEK, KVVSEIEkQVSQALI			SDGK*VVSEIEK*QVSQALIDLETNDDVQSQLK	4	911.713	27109	27108	97.7	5.398	0.0714	0.3361	1	C_elegans	1
1008	990	Receptor, channel, transporter or cell surface protein	rps-7	rps-7	14, 21	Protein RPS-7	NP_492708	http://www.ncbi.nlm.nih.gov/entrez/query.fcgi?db=protein&cmd=search&term=NP_492708	22	KLLKSDGkVVSEIEK, KVVSEIEkQVSQALI			SDGK*VVSEIEK*QVSQALIDLETNDDVQSQLK	4	911.713	27521	27519	99.72	5.029	-0.0823	0.3729	1	C_elegans	1
1009	991	Receptor, channel, transporter or cell surface protein	rps-7	rps-7	14, 21	Protein RPS-7	NP_492708	http://www.ncbi.nlm.nih.gov/entrez/query.fcgi?db=protein&cmd=search&term=NP_492708	22	KLLKSDGkVVSEIEK, KVVSEIEkQVSQALI			SDGK*VVSEIEK*QVSQALIDLETNDDVQSQLK	4	911.713	26967	26966	97.02	4.987	0.2744	0.4213	1	C_elegans	1
1010	992	Receptor, channel, transporter or cell surface protein	rps-7	rps-7	14, 21	Protein RPS-7	NP_492708	http://www.ncbi.nlm.nih.gov/entrez/query.fcgi?db=protein&cmd=search&term=NP_492708	22	KLLKSDGkVVSEIEK, KVVSEIEkQVSQALI			SDGK*VVSEIEK*QVSQALIDLETNDDVQSQLK	4	911.713	27565	27560	99.94	4.667	-0.3705	0.287	1	C_elegans	1
1011	993	Receptor, channel, transporter or cell surface protein	rps-7	rps-7	14, 21	Protein RPS-7	NP_492708	http://www.ncbi.nlm.nih.gov/entrez/query.fcgi?db=protein&cmd=search&term=NP_492708	22	KLLKSDGkVVSEIEK, KVVSEIEkQVSQALI			SDGK*VVSEIEK*QVSQALIDLETNDDVQSQLK	4	911.713	27493	27492	99.59	4.35	0.1372	0.2023	1	C_elegans	1
1012	994	Receptor, channel, transporter or cell surface protein	rps-7	rps-7	14, 21	Protein RPS-7	NP_492708	http://www.ncbi.nlm.nih.gov/entrez/query.fcgi?db=protein&cmd=search&term=NP_492708	22	KLLKSDGkVVSEIEK, KVVSEIEkQVSQALI			SDGK*VVSEIEK*QVSQALIDLETNDDVQSQLK	4	911.713	27362	27361	98.94	4.31	0.0933	0.277	1	C_elegans	1
1013	995	Receptor, channel, transporter or cell surface protein	rps-7	rps-7	14, 21	Protein RPS-7	NP_492708	http://www.ncbi.nlm.nih.gov/entrez/query.fcgi?db=protein&cmd=search&term=NP_492708	22	KLLKSDGkVVSEIEK, KVVSEIEkQVSQALI			SDGK*VVSEIEK*QVSQALIDLETNDDVQSQLK	4	911.713	26933	26924	96.86	3.937	0.2278	0.2631	1	C_elegans	1
1014	996	Receptor, channel, transporter or cell surface protein	rps-7	rps-7	21	Protein RPS-7	NP_492708	http://www.ncbi.nlm.nih.gov/entrez/query.fcgi?db=protein&cmd=search&term=NP_492708	22	KVVSEIEkQVSQALI			SDGKVVSEIEK*QVSQALIDLETNDDVQSQLK	4	883.202	26972	26966	97.04	6.045	0.0085	0.045	1	C_elegans	1
1015	997	Receptor, channel, transporter or cell surface protein	rps-7	rps-7	21	Protein RPS-7	NP_492708	http://www.ncbi.nlm.nih.gov/entrez/query.fcgi?db=protein&cmd=search&term=NP_492708	22	KVVSEIEkQVSQALI			SDGKVVSEIEK*QVSQALIDLETNDDVQSQLK	4	883.202	27166	27165	97.98	5.221	0.3173	0.0689	1	C_elegans	1
1016	998	Receptor, channel, transporter or cell surface protein	rps-7	rps-7	21	Protein RPS-7	NP_492708	http://www.ncbi.nlm.nih.gov/entrez/query.fcgi?db=protein&cmd=search&term=NP_492708	22	KVVSEIEkQVSQALI			SDGKVVSEIEK*QVSQALIDLETNDDVQSQLK	4	883.202	27309	27306	98.68	5.208	0.4646	0.014	1	C_elegans	1
1017	999	Receptor, channel, transporter or cell surface protein	rps-7	rps-7	21	Protein RPS-7	NP_492708	http://www.ncbi.nlm.nih.gov/entrez/query.fcgi?db=protein&cmd=search&term=NP_492708	22	KVVSEIEkQVSQALI			SDGKVVSEIEK*QVSQALIDLETNDDVQSQLK	4	883.202	26912	26903	96.75	3.816	0.2295	0.0316	1	C_elegans	1
1018	1000	Receptor, channel, transporter or cell surface protein	rps-7	rps-7	21	Protein RPS-7	NP_492708	http://www.ncbi.nlm.nih.gov/entrez/query.fcgi?db=protein&cmd=search&term=NP_492708	22	KVVSEIEkQVSQALI			VVSEIEK*QVSQ	2	680.359	10092	10080	37.55	3.856	-1.5665	0.3234	1	C_elegans	1
1019	1001	Receptor, channel, transporter or cell surface protein	rps-7	rps-7	21	Protein RPS-7	NP_492708	http://www.ncbi.nlm.nih.gov/entrez/query.fcgi?db=protein&cmd=search&term=NP_492708	22	KVVSEIEkQVSQALI			VVSEIEK*QVSQALIDLETNDDVQSQLK	3	1048.21	25812	25811	91.59	5.894	0.6714	0.3837	1	C_elegans	1
1020	1002	Receptor, channel, transporter or cell surface protein	rps-7	rps-7	21	Protein RPS-7	NP_492708	http://www.ncbi.nlm.nih.gov/entrez/query.fcgi?db=protein&cmd=search&term=NP_492708	22	KVVSEIEkQVSQALI			VVSEIEK*QVSQALIDLETNDDVQSQLK	3	1048.21	25674	25664	90.93	5.662	0.6841	0.3838	1	C_elegans	1
1021	1003	Receptor, channel, transporter or cell surface protein	rps-7	rps-7	21	Protein RPS-7	NP_492708	http://www.ncbi.nlm.nih.gov/entrez/query.fcgi?db=protein&cmd=search&term=NP_492708	22	KVVSEIEkQVSQALI			VVSEIEK*QVSQALIDLETNDDVQSQLK	3	1048.21	25887	25874	91.92	5.33	0.5823	0.3568	1	C_elegans	1
1022	1004	Receptor, channel, transporter or cell surface protein	rps-7	rps-7	21	Protein RPS-7	NP_492708	http://www.ncbi.nlm.nih.gov/entrez/query.fcgi?db=protein&cmd=search&term=NP_492708	22	KVVSEIEkQVSQALI			VVSEIEK*QVSQALIDLETNDDVQSQLK	3	1048.21	25861	25853	91.8	5.219	0.8146	0.3623	1	C_elegans	1
1023	1005	Receptor, channel, transporter or cell surface protein	rps-7	rps-7	21	Protein RPS-7	NP_492708	http://www.ncbi.nlm.nih.gov/entrez/query.fcgi?db=protein&cmd=search&term=NP_492708	22	KVVSEIEkQVSQALI			VVSEIEK*QVSQALIDLETNDDVQSQLK	4	786.408	25686	25685	90.99	5.353	0.8305	0.4233	1	C_elegans	1
1024	1006	Receptor, channel, transporter or cell surface protein	rps-7	rps-7	21	Protein RPS-7	NP_492708	http://www.ncbi.nlm.nih.gov/entrez/query.fcgi?db=protein&cmd=search&term=NP_492708	22	KVVSEIEkQVSQALI			VVSEIEK*QVSQALIDLETNDDVQSQLKELYIVGVK	3	1348.72	27638	27630	100.28	6.444	-0.5465	0.463	1	C_elegans	1
1025	1007	Receptor, channel, transporter or cell surface protein	rps-7	rps-7	21	Protein RPS-7	NP_492708	http://www.ncbi.nlm.nih.gov/entrez/query.fcgi?db=protein&cmd=search&term=NP_492708	22	KVVSEIEkQVSQALI			VVSEIEK*QVSQALIDLETNDDVQSQLKELYIVGVK	4	1011.79	27631	27630	100.25	5.362	0.3041	0.3706	1	C_elegans	1
1026	1008	Receptor, channel, transporter or cell surface protein	rps-7	rps-7	21	Protein RPS-7	NP_492708	http://www.ncbi.nlm.nih.gov/entrez/query.fcgi?db=protein&cmd=search&term=NP_492708	22	KVVSEIEkQVSQALI			VVSEIEK*QVSQALIDLETNDDVQSQLKELYIVGVK	4	1011.79	27654	27650	100.35	3.956	0.3041	0.1671	1	C_elegans	1
1027	1009	Receptor, channel, transporter or cell surface protein	rps-7	rps-7	49	Protein RPS-7	NP_492708	http://www.ncbi.nlm.nih.gov/entrez/query.fcgi?db=protein&cmd=search&term=NP_492708	22	ELYIVGVkEVELGNK			ELYIVGVK*EVELGNK	3	602	17635	17627	60.46	2.678	0.0222	0.2019	1	C_elegans	1
1028	1010	Receptor, channel, transporter or cell surface protein	rps-7	rps-7	73	Protein RPS-7	NP_492708	http://www.ncbi.nlm.nih.gov/entrez/query.fcgi?db=protein&cmd=search&term=NP_492708	22	PQLKAFHkIHPALVR			AFHK*IHPA	2	517.78	3874	3867	20.03	2.102	0.3093	0.2902	1	C_elegans	1
1029	1011	Receptor, channel, transporter or cell surface protein	sca-1	sca-1	14	Protein SCA-1, isoform a	NP_499386	http://www.ncbi.nlm.nih.gov/entrez/query.fcgi?db=protein&cmd=search&term=NP_499386	116	KDANEVCkFFGTGPE			DANEVCK*FFGTGPEGLTPQQVETLR	3	969.803	21079	21071	72.04	5.414	-2.9649	0.4814	1	C_elegans	1
1030	1012	Receptor, channel, transporter or cell surface protein	sca-1	sca-1	14	Protein SCA-1, isoform a	NP_499386	http://www.ncbi.nlm.nih.gov/entrez/query.fcgi?db=protein&cmd=search&term=NP_499386	116	KDANEVCkFFGTGPE			DANEVCK*FFGTGPEGLTPQQVETLR	3	969.803	21101	21092	72.11	5.152	0.6397	0.5012	1	C_elegans	1
1031	1013	Receptor, channel, transporter or cell surface protein	sca-1	sca-1	14	Protein SCA-1, isoform a	NP_499386	http://www.ncbi.nlm.nih.gov/entrez/query.fcgi?db=protein&cmd=search&term=NP_499386	116	KDANEVCkFFGTGPE			DANEVCK*FFGTGPEGLTPQQVETLR	3	969.803	21153	21134	72.3	3.835	0.6397	0.4132	1	C_elegans	1
1032	1014	Receptor, channel, transporter or cell surface protein	scm-1	scm-1	296	Protein SCM-1	NP_490911	http://www.ncbi.nlm.nih.gov/entrez/query.fcgi?db=protein&cmd=search&term=NP_490911	37	GAGFSIDkARQEFTN			GAGFSIDK*AR	3	379.2	8405	8404	32.83	2.775	0.044	0.1193	1	C_elegans	1
1033	1015	Receptor, channel, transporter or cell surface protein	scm-1	scm-1	63	Protein SCM-1	NP_490911	http://www.ncbi.nlm.nih.gov/entrez/query.fcgi?db=protein&cmd=search&term=NP_490911	37	STGSLGNkSAGMDDE			GSLGNK*SAGMDDELFR	3	604.284	13907	13889	48.83	3.535	-0.2485	0.4354	1	C_elegans	1
1034	1016	Receptor, channel, transporter or cell surface protein	scm-1	scm-1	63	Protein SCM-1	NP_490911	http://www.ncbi.nlm.nih.gov/entrez/query.fcgi?db=protein&cmd=search&term=NP_490911	37	STGSLGNkSAGMDDE			STGSLGNK*SAGMDDELFR	3	666.978	14088	14078	49.38	3.274	-0.3802	0.3842	1	C_elegans	1
1035	1017	Receptor, channel, transporter or cell surface protein	scm-1	scm-1	63	Protein SCM-1	NP_490911	http://www.ncbi.nlm.nih.gov/entrez/query.fcgi?db=protein&cmd=search&term=NP_490911	37	STGSLGNkSAGMDDE			THQSTGSLGNK*SAGM#DDELFR	3	794.364	10156	10143	37.73	4.384	-1.3103	0.5343	1	C_elegans	1
1036	1018	Receptor, channel, transporter or cell surface protein	snb-1	snb-1	39	Protein SNB-1	NP_504688	http://www.ncbi.nlm.nih.gov/entrez/query.fcgi?db=protein&cmd=search&term=NP_504688	12	DEVVGIMkVNVEKVL			AQVDEVVGIMK*VNVEK	3	624.668	17360	17354	59.59	2.469	-0.1389	0.095	1	C_elegans	1
1037	1019	Receptor, channel, transporter or cell surface protein	snb-1	snb-1	39	Protein SNB-1	NP_504688	http://www.ncbi.nlm.nih.gov/entrez/query.fcgi?db=protein&cmd=search&term=NP_504688	12	DEVVGIMkVNVEKVL			QVDEVVGIMK*VNVEK	3	600.989	16023	16010	55.34	2.707	0.4664	0.181	1	C_elegans	1
1038	1020	Receptor, channel, transporter or cell surface protein	snb-1	snb-1	44	Protein SNB-1	NP_504688	http://www.ncbi.nlm.nih.gov/entrez/query.fcgi?db=protein&cmd=search&term=NP_504688	12	IMKVNVEkVLERDQK			VNVEK*VLER	2	600.341	11700	11697	42.02	2.809	-0.9503	0.1431	1	C_elegans	1
1039	1021	Receptor, channel, transporter or cell surface protein	snb-1	snb-1	44	Protein SNB-1	NP_504688	http://www.ncbi.nlm.nih.gov/entrez/query.fcgi?db=protein&cmd=search&term=NP_504688	12	IMKVNVEkVLERDQK			VNVEK*VLER	3	400.563	11680	11676	41.96	3.205	0.025	0.2068	1	C_elegans	1
1040	1022	Receptor, channel, transporter or cell surface protein	snb-1	snb-1	51	Protein SNB-1	NP_504688	http://www.ncbi.nlm.nih.gov/entrez/query.fcgi?db=protein&cmd=search&term=NP_504688	12	KVLERDQkLSQLDDR			DQK*LSQLDDR	2	666.331	7736	7732	30.98	3.037	-1.0438	0.2916	1	C_elegans	1
1041	1023	Receptor, channel, transporter or cell surface protein	snb-1	snb-1	51	Protein SNB-1	NP_504688	http://www.ncbi.nlm.nih.gov/entrez/query.fcgi?db=protein&cmd=search&term=NP_504688	12	KVLERDQkLSQLDDR			DQK*LSQLDDRADALQEGASQFEK	3	902.77	16087	16073	55.54	4.445	-0.4471	0.3621	1	C_elegans	1
1042	1024	Receptor, channel, transporter or cell surface protein	snb-1	snb-1	51	Protein SNB-1	NP_504688	http://www.ncbi.nlm.nih.gov/entrez/query.fcgi?db=protein&cmd=search&term=NP_504688	12	KVLERDQkLSQLDDR			DQK*LSQLDDRADALQEGASQFEK	4	677.33	16075	16073	55.51	3.044	-0.085	0.1511	1	C_elegans	1
1043	1025	Receptor, channel, transporter or cell surface protein	snb-1	snb-1	51	Protein SNB-1	NP_504688	http://www.ncbi.nlm.nih.gov/entrez/query.fcgi?db=protein&cmd=search&term=NP_504688	12	KVLERDQkLSQLDDR			VLERDQK*LSQLDDRADALQEGASQFEK	4	801.654	15603	15590	54.01	3.13	-0.1561	0.1718	1	C_elegans	1
1044	1026	Receptor, channel, transporter or cell surface protein	snb-1	snb-1	71	Protein SNB-1	NP_504688	http://www.ncbi.nlm.nih.gov/entrez/query.fcgi?db=protein&cmd=search&term=NP_504688	12	EGASQFEkSAATLKR			ADALQEGASQFEK*SA	2	833.389	15006	15002	52.14	3.288	-0.6844	0.3948	1	C_elegans	1
1045	1027	Receptor, channel, transporter or cell surface protein	snb-1	snb-1	71	Protein SNB-1	NP_504688	http://www.ncbi.nlm.nih.gov/entrez/query.fcgi?db=protein&cmd=search&term=NP_504688	12	EGASQFEkSAATLKR			ADALQEGASQFEK*SAATLK	3	693.683	17734	17732	60.78	3.049	-0.2213	0.1682	1	C_elegans	1
1046	1028	Receptor, channel, transporter or cell surface protein	snb-2	snb-2	50	Protein SNB-2	NP_506093	http://www.ncbi.nlm.nih.gov/entrez/query.fcgi?db=protein&cmd=search&term=NP_506093	13	VMRNNVNkVMERDVQ			NNVNK*VMER	2	609.306	5024	5020	23.29	3.23	-0.9855	0.2921	1	C_elegans	1
1047	1029	Receptor, channel, transporter or cell surface protein	snb-2	snb-2	50	Protein SNB-2	NP_506093	http://www.ncbi.nlm.nih.gov/entrez/query.fcgi?db=protein&cmd=search&term=NP_506093	13	VMRNNVNkVMERDVQ			NNVNK*VMER	3	406.54	5021	5020	23.29	2.638	-0.156	0.0925	1	C_elegans	1
1048	1030	Receptor, channel, transporter or cell surface protein	snb-2	snb-2	50	Protein SNB-2	NP_506093	http://www.ncbi.nlm.nih.gov/entrez/query.fcgi?db=protein&cmd=search&term=NP_506093	13	VMRNNVNkVMERDVQ			NNVNK*VM#ER	2	617.304	2595	2580	16.09	3.014	-0.2999	0.2532	1	C_elegans	1
1049	1031	Receptor, channel, transporter or cell surface protein	snb-2	snb-2	50	Protein SNB-2	NP_506093	http://www.ncbi.nlm.nih.gov/entrez/query.fcgi?db=protein&cmd=search&term=NP_506093	13	VMRNNVNkVMERDVQ			NNVNK*VM#ER	3	411.872	2568	2559	16.02	2.356	-0.381	0.1619	1	C_elegans	1
1050	1032	Receptor, channel, transporter or cell surface protein	snf-1	snf-1	588	Protein SNF-1	NP_491491	http://www.ncbi.nlm.nih.gov/entrez/query.fcgi?db=protein&cmd=search&term=NP_491491	70	NHHHRDEkAQPIPRY			DEK*AQPIPR	2	584.309	4849	4831	22.8	2.729	-1.2932	0.2992	1	C_elegans	1
1051	1033	Receptor, channel, transporter or cell surface protein	snf-3	snf-3	593	Protein SNF-3	NP_493910	http://www.ncbi.nlm.nih.gov/entrez/query.fcgi?db=protein&cmd=search&term=NP_493910	67	VNNAEELkFIESSSQ			NLVNNAEELK*FIESSSQ	2	1018.5	19439	19433	66.45	4.913	0.0491	0.4986	1	C_elegans	1
1052	1034	Receptor, channel, transporter or cell surface protein	snf-3	snf-3	593	Protein SNF-3	NP_493910	http://www.ncbi.nlm.nih.gov/entrez/query.fcgi?db=protein&cmd=search&term=NP_493910	67	VNNAEELkFIESSSQ			NLVNNAEELK*FIESSSQ	3	679.336	19455	19454	66.5	2.924	-0.0049	0.1823	1	C_elegans	1
1053	1035	Receptor, channel, transporter or cell surface protein	srd-45	srd-45	207	Protein SRD-45	NP_510064	http://www.ncbi.nlm.nih.gov/entrez/query.fcgi?db=protein&cmd=search&term=NP_510064	36	VGLLLRKkTLRNINS			K*TLRNINSNKFSITK	3	626.69	20729	20714	70.82	2.251	-1.9329	0.127	1	C_elegans	1
1054	1036	Receptor, channel, transporter or cell surface protein	srr-4	srr-4	19	Protein SRR-4, isoform a	NP_504347	http://www.ncbi.nlm.nih.gov/entrez/query.fcgi?db=protein&cmd=search&term=NP_504347	46	LVDGSIHkSEGIDLL			TDEVHQTEELVDGSIHK*SEGIDLLGFLK	4	806.658	24245	24241	84.46	4.585	-0.6949	0.2567	1	C_elegans	1
1055	1037	Receptor, channel, transporter or cell surface protein	srr-4	srr-4	19	Protein SRR-4, isoform a	NP_504347	http://www.ncbi.nlm.nih.gov/entrez/query.fcgi?db=protein&cmd=search&term=NP_504347	46	LVDGSIHkSEGIDLL			TDEVHQTEELVDGSIHK*SEGIDLLGFLK	4	806.658	24332	24325	84.83	3.865	-0.698	0.2	1	C_elegans	1
1056	1038	Receptor, channel, transporter or cell surface protein	srr-4	srr-4	19	Protein SRR-4, isoform a	NP_504347	http://www.ncbi.nlm.nih.gov/entrez/query.fcgi?db=protein&cmd=search&term=NP_504347	46	LVDGSIHkSEGIDLL			TDEVHQTEELVDGSIHK*SEGIDLLGFLK	5	645.528	24216	24199	84.34	3.606	-0.031	0.3021	1	C_elegans	1
1057	1039	Receptor, channel, transporter or cell surface protein	srr-4	srr-4	226	Protein SRR-4, isoform a	NP_504347	http://www.ncbi.nlm.nih.gov/entrez/query.fcgi?db=protein&cmd=search&term=NP_504347	46	YFNKELQkASEDKKL			ELQK*ASEDKK	2	645.338	1466	1459	12.48	2.559	-0.6126	0.1066	1	C_elegans	1
1058	1040	Receptor, channel, transporter or cell surface protein	svop-1	svop-1	298	Protein SVOP-1	NP_498960	http://www.ncbi.nlm.nih.gov/entrez/query.fcgi?db=protein&cmd=search&term=NP_498960	57	GRLVSSTkAGSESRG			LVSSTK*AGSESR	2	668.347	2909	2896	17.19	3.192	-0.9808	0.4283	1	C_elegans	1
1059	1041	Receptor, channel, transporter or cell surface protein	swt-1	swt-1	244	Protein SWT-1	NP_499901	http://www.ncbi.nlm.nih.gov/entrez/query.fcgi?db=protein&cmd=search&term=NP_499901	33	SPPSSPQkVPNETRS			GDCIVSSPPSSPQK*VPNETR	3	757.034	9771	9765	36.67	3.76	-0.8814	0.4297	1	C_elegans	1
1060	1042	Receptor, channel, transporter or cell surface protein	syx-7	syx-7	53	Protein SYX-7	NP_492422	http://www.ncbi.nlm.nih.gov/entrez/query.fcgi?db=protein&cmd=search&term=NP_492422	28	ERELFNRkAHNAQEL			K*AHNAQELSK	3	413.886	1558	1544	12.83	2.529	-0.5727	0.1916	1	C_elegans	1
1061	1043	Receptor, channel, transporter or cell surface protein	tag-210	tag-210	168	Protein TAG-210, isoform a	NP_001254006	http://www.ncbi.nlm.nih.gov/entrez/query.fcgi?db=protein&cmd=search&term=NP_001254006	44	GPLDKVEkLFTRAND			DLQFIDGPLDKVEK*LFTR	3	750.071	25658	25643	90.85	3.787	-0.3114	0.2161	1	C_elegans	1
1062	1044	Receptor, channel, transporter or cell surface protein	tag-210	tag-210	168	Protein TAG-210, isoform a	NP_001254006	http://www.ncbi.nlm.nih.gov/entrez/query.fcgi?db=protein&cmd=search&term=NP_001254006	44	GPLDKVEkLFTRAND			DLQFIDGPLDKVEK*LFTR	3	750.071	25631	25622	90.72	2.829	-0.2936	0.1405	1	C_elegans	1
1063	1045	Receptor, channel, transporter or cell surface protein	tag-210	tag-210	97	Protein TAG-210, isoform a	NP_001254006	http://www.ncbi.nlm.nih.gov/entrez/query.fcgi?db=protein&cmd=search&term=NP_001254006	44	TDIAGLVkGASEGQG			VPAFLNVTDIAGLVK*GA	2	900.007	25813	25811	91.59	4.281	0.1834	0.3655	1	C_elegans	1
1064	1046	Receptor, channel, transporter or cell surface protein	tomm-40	tomm-40	293	Protein TOMM-40	NP_495912	http://www.ncbi.nlm.nih.gov/entrez/query.fcgi?db=protein&cmd=search&term=NP_495912	32	NHVKAAGkFGIGLII			AAGK*FGIGLIIG	2	615.864	21663	21659	74.17	2.494	0.0406	0.1882	1	C_elegans	1
1065	1047	Receptor, channel, transporter or cell surface protein	twk-18	twk-18	193	Protein TWK-18	NP_509516	http://www.ncbi.nlm.nih.gov/entrez/query.fcgi?db=protein&cmd=search&term=NP_509516	53	VSKDLSNkISEAADN			DLSNK*ISEAADNIEEGTTAITPSAEK	3	940.125	21246	21239	72.64	3.205	0.3371	0.2602	1	C_elegans	1
1066	1048	Receptor, channel, transporter or cell surface protein	unc-44	unc-44	1199	Protein UNC-44, isoform f	NP_001021268	http://www.ncbi.nlm.nih.gov/entrez/query.fcgi?db=protein&cmd=search&term=NP_001021268	775	FPDGSLTkTIKVSVQ			VQAIFPDGSLTK*TIK	3	577.993	16017	16010	55.32	3.2	-0.2079	0.0199	1	C_elegans	1
1067	1049	Receptor, channel, transporter or cell surface protein	vab-10	vab-10	272	Protein VAB-10, isoform c	NP_001021855	http://www.ncbi.nlm.nih.gov/entrez/query.fcgi?db=protein&cmd=search&term=NP_001021855	563	DTNNPDEkSIITYVS			LLDAEDVDTNNPDEK*SIITYVSSLYNALPHEPEM#SR	4	1052.25	26172	26163	93.27	4.244	0.3067	0.3192	1	C_elegans	1
1068	1050	Receptor, channel, transporter or cell surface protein	vab-10	vab-10	272	Protein VAB-10, isoform c	NP_001021855	http://www.ncbi.nlm.nih.gov/entrez/query.fcgi?db=protein&cmd=search&term=NP_001021855	563	DTNNPDEkSIITYVS			LLDAEDVDTNNPDEK*SIITYVSSLYNALPHEPEM#SR	4	1052.25	26230	26226	93.55	3.151	0.4755	0.2413	1	C_elegans	1
1069	1051	Receptor, channel, transporter or cell surface protein	vab-10	vab-10	523	Protein VAB-10, isoform c	NP_001021855	http://www.ncbi.nlm.nih.gov/entrez/query.fcgi?db=protein&cmd=search&term=NP_001021855	563	VRTDSLHkENQQRLE			TDSLHK*ENQQR	3	490.575	1843	1827	13.77	2.243	-1.5922	0.2247	1	C_elegans	1
1070	1052	Receptor, channel, transporter or cell surface protein	vamp-8	vamp-8	32	Protein VAMP-8, isoform a	NP_001040904	http://www.ncbi.nlm.nih.gov/entrez/query.fcgi?db=protein&cmd=search&term=NP_001040904	14	RNQVDSVkAVMVDNV			NQVDSVK*AVMVDNVER	3	639.655	15328	15317	53.15	3.189	-0.3808	0.2852	1	C_elegans	1
1071	1053	Receptor, channel, transporter or cell surface protein	vha-10	vha-10	66	Protein VHA-10	NP_491641	http://www.ncbi.nlm.nih.gov/entrez/query.fcgi?db=protein&cmd=search&term=NP_491641	14	EQQYLGTkEDIESKI			AFEQQYLGTK*EDIESK	3	667.325	13242	13238	46.77	2.511	-1.02	0.0922	1	C_elegans	1
1072	1054	Receptor, channel, transporter or cell surface protein	vha-11	vha-11	129	Protein VHA-11, isoform a	NP_001023451	http://www.ncbi.nlm.nih.gov/entrez/query.fcgi?db=protein&cmd=search&term=NP_001023451	43	VLSEIIGkQISQIDN			VLSEIIGK*QISQIDNDLK	3	709.727	22295	22289	76.52	3.594	0.268	0.2039	1	C_elegans	1
1073	1055	Receptor, channel, transporter or cell surface protein	vha-13	vha-13	469	Protein VHA-13	NP_506559	http://www.ncbi.nlm.nih.gov/entrez/query.fcgi?db=protein&cmd=search&term=NP_506559	66	VSLRTKCkEILQEEE			CK*EILQEEEDLSEIVQLVGK	3	825.088	25059	25057	88.07	3.831	0.5863	0.1651	1	C_elegans	1
1074	1056	Receptor, channel, transporter or cell surface protein	vha-15	vha-15	383	Protein VHA-15	NP_508412	http://www.ncbi.nlm.nih.gov/entrez/query.fcgi?db=protein&cmd=search&term=NP_508412	54	EVVKILIkLLESSHD			ILIK*LLESS	2	565.345	19314	19307	66.04	3.082	-0.0354	0.3553	1	C_elegans	1
1075	1057	Receptor, channel, transporter or cell surface protein	vha-15	vha-15	470	Protein VHA-15	NP_508412	http://www.ncbi.nlm.nih.gov/entrez/query.fcgi?db=protein&cmd=search&term=NP_508412	54	QTDTVAVk-------			QLDSDVQTDTVAVK*	2	816.907	11165	11151	40.54	4.401	-0.4532	0.409	1	C_elegans	1
1076	1058	Receptor, channel, transporter or cell surface protein	vha-15	vha-15	90	Protein VHA-15	NP_508412	http://www.ncbi.nlm.nih.gov/entrez/query.fcgi?db=protein&cmd=search&term=NP_508412	54	NLITQVAkDQNVRYV			LITQVAK*DQNVR	2	749.92	7979	7963	31.64	3.356	-0.5738	0.3604	1	C_elegans	1
1077	1059	Receptor, channel, transporter or cell surface protein	vha-15	vha-15	90	Protein VHA-15	NP_508412	http://www.ncbi.nlm.nih.gov/entrez/query.fcgi?db=protein&cmd=search&term=NP_508412	54	NLITQVAkDQNVRYV			LITQVAK*DQNVR	3	500.283	7945	7942	31.56	3.324	-0.427	0.3357	1	C_elegans	1
1078	1060	Receptor, channel, transporter or cell surface protein	vha-5	vha-5	167	Protein VHA-5	NP_501399	http://www.ncbi.nlm.nih.gov/entrez/query.fcgi?db=protein&cmd=search&term=NP_501399	99	GAVPRVEkGPVNYLV			VEK*GPVNYLVGIIR	3	557.658	21093	21092	72.09	4.38	-0.006	0.3848	1	C_elegans	1
1079	1061	Receptor, channel, transporter or cell surface protein	vha-5	vha-5	167	Protein VHA-5	NP_501399	http://www.ncbi.nlm.nih.gov/entrez/query.fcgi?db=protein&cmd=search&term=NP_501399	99	GAVPRVEkGPVNYLV			VEK*GPVNYLVGIIR	3	557.658	20883	20882	71.36	3.587	-0.1137	0.3712	1	C_elegans	1
1080	1062	Receptor, channel, transporter or cell surface protein	vha-5	vha-5	730	Protein VHA-5	NP_501399	http://www.ncbi.nlm.nih.gov/entrez/query.fcgi?db=protein&cmd=search&term=NP_501399	99	VLNGGSKkEGAAHEE			ANVVSDSSEIVLNGGSKK*	3	640.001	12475	12474	44.16	3.191	-0.9646	0.0696	1	C_elegans	1
1081	1063	Receptor, channel, transporter or cell surface protein	vha-6	vha-6	285	Protein VHA-6	NP_496436	http://www.ncbi.nlm.nih.gov/entrez/query.fcgi?db=protein&cmd=search&term=NP_496436	99	DMKAVIEkTLDYRSK			AVIEK*TLDYR	2	661.359	10911	10899	39.83	2.62	-0.9155	0.27	1	C_elegans	1
1082	1064	Receptor, channel, transporter or cell surface protein	vha-8	vha-8	130	Protein VHA-8	NP_501040	http://www.ncbi.nlm.nih.gov/entrez/query.fcgi?db=protein&cmd=search&term=NP_501040	26	GLLQLLEkEVVLRCR			GLLQLLEK*EVVLR	3	541.998	25303	25288	89.19	2.554	-0.4803	0.3452	1	C_elegans	1
1083	1065	Receptor, channel, transporter or cell surface protein	vha-9	vha-9	32	Protein VHA-9	NP_496217	http://www.ncbi.nlm.nih.gov/entrez/query.fcgi?db=protein&cmd=search&term=NP_496217	13	GGVGELNkARKPNYL			AVIGDEDTVVGFLLGGVGELNK*AR	3	848.454	26577	26575	95.16	4.277	0.1691	0.4391	1	C_elegans	1
1084	1066	Receptor, channel, transporter or cell surface protein	vha-9	vha-9	32	Protein VHA-9	NP_496217	http://www.ncbi.nlm.nih.gov/entrez/query.fcgi?db=protein&cmd=search&term=NP_496217	13	GGVGELNkARKPNYL			VIGDEDTVVGFLLGGVGELNK*AR	3	824.775	26403	26393	94.34	4.25	-0.5177	0.348	1	C_elegans	1
1085	1067	Receptor, channel, transporter or cell surface protein	vha-9	vha-9	32	Protein VHA-9	NP_496217	http://www.ncbi.nlm.nih.gov/entrez/query.fcgi?db=protein&cmd=search&term=NP_496217	13	GGVGELNkARKPNYL			VIGDEDTVVGFLLGGVGELNK*AR	3	824.775	26430	26414	94.47	3.752	-0.5177	0.3685	1	C_elegans	1
1086	1068	Receptor, channel, transporter or cell surface protein	vha-9	vha-9	35	Protein VHA-9	NP_496217	http://www.ncbi.nlm.nih.gov/entrez/query.fcgi?db=protein&cmd=search&term=NP_496217	13	GELNKARkPNYLIVD			K*PNYLIVDKQTTVQEIEEAFNGF	3	933.14	25526	25517	90.23	2.804	0.5755	0.0037	1	C_elegans	1
1087	1069	Receptor, channel, transporter or cell surface protein	vha-9	vha-9	35	Protein VHA-9	NP_496217	http://www.ncbi.nlm.nih.gov/entrez/query.fcgi?db=protein&cmd=search&term=NP_496217	13	GELNKARkPNYLIVD			K*PNYLIVDKQTTVQEIEEAFNGFCAR	4	796.899	24733	24722	86.59	3.553	0.7599	0.2291	1	C_elegans	1
1088	1070	Receptor, channel, transporter or cell surface protein	vha-9	vha-9	35	Protein VHA-9	NP_496217	http://www.ncbi.nlm.nih.gov/entrez/query.fcgi?db=protein&cmd=search&term=NP_496217	13	GELNKARkPNYLIVD			K*PNYLIVDKQTTVQEIEEAFNGFCAR	4	796.899	24566	24556	85.84	3.156	0.9609	0.0034	1	C_elegans	1
1089	1071	Receptor, channel, transporter or cell surface protein	vha-9	vha-9	35, 43	Protein VHA-9	NP_496217	http://www.ncbi.nlm.nih.gov/entrez/query.fcgi?db=protein&cmd=search&term=NP_496217	13	GELNKARkPNYLIVD, PNYLIVDkQTTVQEI			K*PNYLIVDK*QTTVQEIEEAFNGF	3	971.154	25530	25517	90.25	3.94	-0.632	0.2893	1	C_elegans	1
1090	1072	Receptor, channel, transporter or cell surface protein	vha-9	vha-9	35, 43	Protein VHA-9	NP_496217	http://www.ncbi.nlm.nih.gov/entrez/query.fcgi?db=protein&cmd=search&term=NP_496217	13	GELNKARkPNYLIVD, PNYLIVDkQTTVQEI			K*PNYLIVDK*QTTVQEIEEAFNGF	3	971.154	25516	25496	90.19	3.377	-0.632	0.2957	1	C_elegans	1
1091	1073	Receptor, channel, transporter or cell surface protein	vha-9	vha-9	35, 43	Protein VHA-9	NP_496217	http://www.ncbi.nlm.nih.gov/entrez/query.fcgi?db=protein&cmd=search&term=NP_496217	13	GELNKARkPNYLIVD, PNYLIVDkQTTVQEI			K*PNYLIVDK*QTTVQEIEEAFNGFCAR	4	825.409	24580	24577	85.91	4.182	0.1758	0.2723	1	C_elegans	1
1092	1074	Receptor, channel, transporter or cell surface protein	vig-1	vig-1	209	Protein VIG-1, isoform a	NP_740971	http://www.ncbi.nlm.nih.gov/entrez/query.fcgi?db=protein&cmd=search&term=NP_740971	40	KGNWGDQkDELAGET			GNWGDQK*DELAGETENIAPEGAESTEPEVPREK	4	924.928	14924	14918	51.9	3.452	-1.4229	0.1529	1	C_elegans	1
1093	1075	Receptor, channel, transporter or cell surface protein	vig-1	vig-1	251	Protein VIG-1, isoform a	NP_740971	http://www.ncbi.nlm.nih.gov/entrez/query.fcgi?db=protein&cmd=search&term=NP_740971	40	AELAVLAkQKTLKEF			TAEELAYEAELAVLAK*QK	3	697.704	20757	20756	70.91	4.729	0.4639	0.0531	1	C_elegans	1
1094	1076	Receptor, channel, transporter or cell surface protein	vit-6	vit-6	1435	Protein VIT-6, isoform c	NP_001023276	http://www.ncbi.nlm.nih.gov/entrez/query.fcgi?db=protein&cmd=search&term=NP_001023276	193	PESEIEKkQYNIIWL			VNGEEIEYQPESEIEKK*	3	712.343	11695	11676	42	3.225	0.9508	0.0156	1	C_elegans	1
1095	1077	Receptor, channel, transporter or cell surface protein	xbx-6	xbx-6	69	Protein XBX-6, isoform a	NP_741597	http://www.ncbi.nlm.nih.gov/entrez/query.fcgi?db=protein&cmd=search&term=NP_741597	33	GGDNPDGkYSFQFSD			GK*YSFQFSDK	3	440.879	11684	11676	41.97	3.072	-0.3332	0.2751	1	C_elegans	1
1096	1078	Receptor, channel, transporter or cell surface protein	xpo-2	xpo-2	891	Protein XPO-2	NP_490716	http://www.ncbi.nlm.nih.gov/entrez/query.fcgi?db=protein&cmd=search&term=NP_490716	105	CRLSYAPkQPPVAAN			LSYAPK*QPPVAA	2	678.37	11432	11424	41.27	2.698	-1.6301	0.3176	1	C_elegans	1
1097	1079	Receptor, channel, transporter or cell surface protein	xpo-2	xpo-2	891	Protein XPO-2	NP_490716	http://www.ncbi.nlm.nih.gov/entrez/query.fcgi?db=protein&cmd=search&term=NP_490716	105	CRLSYAPkQPPVAAN			LSYAPK*QPPVAAN	2	735.391	10344	10332	38.27	3.127	-0.8301	0.4343	1	C_elegans	1
1098	Transcriptional regulator
1099	1080	Transcriptional regulator	C23H3.3	C23H3.3	249	Protein C23H3.3, isoform b	NP_001122591	http://www.ncbi.nlm.nih.gov/entrez/query.fcgi?db=protein&cmd=search&term=NP_001122591	44	GAFEILEkEIRQIKD			AVGAFEILEK*EIR	3	530.295	21005	20987	71.77	2.193	0.0881	0.0878	1	C_elegans	1
1100	1081	Transcriptional regulator	T24H10.1	T24H10.1	182	Protein T24H10.1	NP_495941	http://www.ncbi.nlm.nih.gov/entrez/query.fcgi?db=protein&cmd=search&term=NP_495941	35	LAVQIEEkLYSVHRD			FGDM#PQGTLDPEELAVQIEEK*LYSVHR	4	808.646	25595	25580	90.55	3.582	0.2816	0.3385	1	C_elegans	1
1101	1082	Transcriptional regulator	ama-1	ama-1	1260	Protein AMA-1	NP_500523	http://www.ncbi.nlm.nih.gov/entrez/query.fcgi?db=protein&cmd=search&term=NP_500523	205	LRIAGEDkGEAQEEQ			IAGEDK*GEAQEEQVDKM#EDDVFLR	4	721.084	13353	13343	47.14	2.842	-0.9891	0.1715	1	C_elegans	1
1102	1083	Transcriptional regulator	cey-2	cey-2	125	Protein CEY-2	NP_491645	http://www.ncbi.nlm.nih.gov/entrez/query.fcgi?db=protein&cmd=search&term=NP_491645	29	LFDLVEGkNGPEAAN			TLGDDEEVLFDLVEGK*NGPEAANVTGPNGDNVIGSR	3	1271.61	24465	24451	85.42	5.931	-0.674	0.5008	1	C_elegans	1
1103	1084	Transcriptional regulator	cey-2	cey-2	125	Protein CEY-2	NP_491645	http://www.ncbi.nlm.nih.gov/entrez/query.fcgi?db=protein&cmd=search&term=NP_491645	29	LFDLVEGkNGPEAAN			TLGDDEEVLFDLVEGK*NGPEAANVTGPNGDNVIGSR	3	1271.61	24508	24493	85.6	4.562	-0.7134	0.3116	1	C_elegans	1
1104	1085	Transcriptional regulator	cey-2	cey-2	125	Protein CEY-2	NP_491645	http://www.ncbi.nlm.nih.gov/entrez/query.fcgi?db=protein&cmd=search&term=NP_491645	29	LFDLVEGkNGPEAAN			TLGDDEEVLFDLVEGK*NGPEAANVTGPNGDNVIGSR	3	1271.61	24480	24472	85.48	3.608	-0.674	0.2014	1	C_elegans	1
1105	1086	Transcriptional regulator	cey-2	cey-2	125	Protein CEY-2	NP_491645	http://www.ncbi.nlm.nih.gov/entrez/query.fcgi?db=protein&cmd=search&term=NP_491645	29	LFDLVEGkNGPEAAN			TLGDDEEVLFDLVEGK*NGPEAANVTGPNGDNVIGSR	4	953.961	24484	24472	85.5	3.949	-1.0832	0.2313	1	C_elegans	1
1106	1087	Transcriptional regulator	cey-2	cey-2	245	Protein CEY-2	NP_491645	http://www.ncbi.nlm.nih.gov/entrez/query.fcgi?db=protein&cmd=search&term=NP_491645	29	TEEAGLSkVDRCDSA			IITEEAGLSK*VDR	3	515.614	10988	10983	40.04	2.65	-0.3237	0.2164	1	C_elegans	1
1107	1088	Transcriptional regulator	cey-2	cey-2	245	Protein CEY-2	NP_491645	http://www.ncbi.nlm.nih.gov/entrez/query.fcgi?db=protein&cmd=search&term=NP_491645	29	TEEAGLSkVDRCDSA			IITEEAGLSK*VDRCDSALGEAGLGAQPIDAQI	3	1137.91	19535	19517	66.76	4.825	-0.2755	0.4228	1	C_elegans	1
1108	1089	Transcriptional regulator	cey-2	cey-2	245	Protein CEY-2	NP_491645	http://www.ncbi.nlm.nih.gov/entrez/query.fcgi?db=protein&cmd=search&term=NP_491645	29	TEEAGLSkVDRCDSA			IITEEAGLSK*VDRCDSALGEAGLGAQPIDAQI	3	1137.91	19539	19538	66.78	3.737	-0.2755	0.2436	1	C_elegans	1
1109	1090	Transcriptional regulator	cey-3	cey-3	123	Protein CEY-3	NP_491631	http://www.ncbi.nlm.nih.gov/entrez/query.fcgi?db=protein&cmd=search&term=NP_491631	29	LFDLVDGkNGPEAAN			TLADEEEVLFDLVDGK*NGPEAANVTGPAGVNVSGSK	3	1238.61	24881	24868	87.25	4.364	-0.4981	0.3817	1	C_elegans	1
1110	1091	Transcriptional regulator	cey-3	cey-3	243	Protein CEY-3	NP_491631	http://www.ncbi.nlm.nih.gov/entrez/query.fcgi?db=protein&cmd=search&term=NP_491631	29	SEEAGLSkIDRCDSA			IISEEAGLSK*IDRCDSALDDAGLGAQLIDAQI	3	1157.91	23010	23003	79.28	3.865	0.8958	0.2461	1	C_elegans	1
1111	1092	Transcriptional regulator	hda-1	hda-1	216	Protein HDA-1	NP_506599	http://www.ncbi.nlm.nih.gov/entrez/query.fcgi?db=protein&cmd=search&term=NP_506599	52	FPGTGDLkDIGAGKG			YGDFFPGTGDLK*DIGAGK	3	657.986	18396	18383	62.92	3.613	0.0761	0.0215	1	C_elegans	1
1112	1093	Transcriptional regulator	hda-1	hda-1	89	Protein HDA-1	NP_506599	http://www.ncbi.nlm.nih.gov/entrez/query.fcgi?db=protein&cmd=search&term=NP_506599	52	SANPDNLkSFNKQML			SANPDNLK*SFNK	2	724.86	8106	8089	31.99	3.269	-1.0975	0.3288	1	C_elegans	1
1113	1094	Transcriptional regulator	let-418	let-418	1639	Protein LET-418	NP_504523	http://www.ncbi.nlm.nih.gov/entrez/query.fcgi?db=protein&cmd=search&term=NP_504523	209	ESQANIAkESSAGNR			FADLENIAESQANIAK*ESSAGNR	3	850.412	17553	17543	60.21	4.455	-0.6943	0.1614	1	C_elegans	1
1114	1095	Transcriptional regulator	lin-40	lin-40	469	Protein LIN-40, isoform a	NP_504031	http://www.ncbi.nlm.nih.gov/entrez/query.fcgi?db=protein&cmd=search&term=NP_504031	114	DSSGLQTkTLGGPIL			DTYPCQVDDSSGLQTK*TLGGPILCR	3	965.792	16749	16745	57.65	3.135	-0.8047	0.4114	1	C_elegans	1
1115	1096	Transcriptional regulator	prdx-2	prdx-2	121	Protein PRDX-2, isoform b	NP_001122604	http://www.ncbi.nlm.nih.gov/entrez/query.fcgi?db=protein&cmd=search&term=NP_001122604	22	SRDYGVLkEDEGIAF			DYGVLK*EDEGIAFR	3	575.953	16608	16598	57.17	2.56	0.197	0.2652	1	C_elegans	1
1116	1097	Transcriptional regulator	rpn-10	rpn-10	165	Protein RPN-10	NP_492809	http://www.ncbi.nlm.nih.gov/entrez/query.fcgi?db=protein&cmd=search&term=NP_492809	37	FVDTLNGkEGSGSSL			FSTFVDTLNGK*EGSGS	2	880.41	16037	16031	55.38	3.906	-0.4375	0.4844	1	C_elegans	1
1117	1098	Transcriptional regulator	smo-1	smo-1	42	Protein SMO-1	NP_490842	http://www.ncbi.nlm.nih.gov/entrez/query.fcgi?db=protein&cmd=search&term=NP_490842	10	TSMAKLKkSYADRTG			LKK*SYADR	2	547.801	2355	2349	15.41	2.263	-0.5756	0.085	1	C_elegans	1
1118	1099	Transcriptional regulator	smo-1	smo-1	71	Protein SMO-1	NP_490842	http://www.ncbi.nlm.nih.gov/entrez/query.fcgi?db=protein&cmd=search&term=NP_490842	10	INDDDTPkTLEMEDD			INDDDTPK*TLEM#EDDDVIEVYQEQLGG	3	1071.14	22459	22457	77.14	3.715	0.7037	0.4089	1	C_elegans	1
1119	1100	Transcriptional regulator	smo-1	smo-1	71	Protein SMO-1	NP_490842	http://www.ncbi.nlm.nih.gov/entrez/query.fcgi?db=protein&cmd=search&term=NP_490842	10	INDDDTPkTLEMEDD			RINDDDTPK*TLEMEDDDVIEVYQEQLGG	3	1117.84	21579	21575	73.88	4.593	-0.3014	0.4359	1	C_elegans	1
1120	1101	Transcriptional regulator	smo-1	smo-1	71	Protein SMO-1	NP_490842	http://www.ncbi.nlm.nih.gov/entrez/query.fcgi?db=protein&cmd=search&term=NP_490842	10	INDDDTPkTLEMEDD			RINDDDTPK*TLEMEDDDVIEVYQEQLGG	3	1117.84	21597	21596	73.94	4.021	-0.2566	0.3953	1	C_elegans	1
1121	1102	Transcriptional regulator	smo-1	smo-1	71	Protein SMO-1	NP_490842	http://www.ncbi.nlm.nih.gov/entrez/query.fcgi?db=protein&cmd=search&term=NP_490842	10	INDDDTPkTLEMEDD			RINDDDTPK*TLEM#EDDDVIEVYQEQLGG	3	1123.18	20942	20924	71.56	4.299	1.2027	0.4176	1	C_elegans	1
1122	1103	Transcriptional regulator	swsn-4	swsn-4	1086	Protein SWSN-4	NP_502082	http://www.ncbi.nlm.nih.gov/entrez/query.fcgi?db=protein&cmd=search&term=NP_502082	171	EIPDDILkLSFDYEE			LLEEHEIPDDILK*LSFDYEEM#ER	4	749.108	22980	22961	79.16	2.868	-0.0802	0.1419	1	C_elegans	1
1123	Translation
1124	1104	Translation	C24G6.8	C24G6.8	269	Protein C24G6.8	NP_504461	http://www.ncbi.nlm.nih.gov/entrez/query.fcgi?db=protein&cmd=search&term=NP_504461	34	EQLMDLCkVAKDAGC			GQSTEQLMDLCK*VAK	3	607.966	14039	14036	49.24	2.608	-0.1098	0.0188	1	C_elegans	1
1125	1105	Translation	C37A2.7	C37A2.7	25	Protein C37A2.7	NP_491944	http://www.ncbi.nlm.nih.gov/entrez/query.fcgi?db=protein&cmd=search&term=NP_491944	11	PSAQDVLkVLEAGGL			AQDVLK*VLEAGGLDCDM#ENANSVVDALK	3	1035.5	22792	22772	78.41	5.822	-0.4638	0.498	1	C_elegans	1
1126	1106	Translation	C37A2.7	C37A2.7	25	Protein C37A2.7	NP_491944	http://www.ncbi.nlm.nih.gov/entrez/query.fcgi?db=protein&cmd=search&term=NP_491944	11	PSAQDVLkVLEAGGL			AQDVLK*VLEAGGLDCDM#ENANSVVDALK	3	1035.5	22796	22793	78.42	5.426	-0.4638	0.4547	1	C_elegans	1
1127	1107	Translation	C37A2.7	C37A2.7	47	Protein C37A2.7	NP_491944	http://www.ncbi.nlm.nih.gov/entrez/query.fcgi?db=protein&cmd=search&term=NP_491944	11	NSVVDALkGKTISEV			VLEAGGLDCDM#ENANSVVDALK*GK	3	879.083	18147	18131	62.13	4.649	-0.4819	0.013	1	C_elegans	1
1128	1108	Translation	C37A2.7	C37A2.7	49	Protein C37A2.7	NP_491944	http://www.ncbi.nlm.nih.gov/entrez/query.fcgi?db=protein&cmd=search&term=NP_491944	11	VVDALKGkTISEVIA			VLEAGGLDCDM#ENANSVVDALKGK*	3	879.083	18185	18173	62.26	3.776	-0.4819	0.004	1	C_elegans	1
1129	1109	Translation	eef-1B.2	eef-1B.2	64	Protein EEF-1B.2, isoform b	NP_001122811	http://www.ncbi.nlm.nih.gov/entrez/query.fcgi?db=protein&cmd=search&term=NP_001122811	49	KGAIHNAkHAADKAL			GAIHNAK*HAADK	3	449.569	1486	1480	12.56	2.434	-0.7797	0.1203	1	C_elegans	1
1130	1110	Translation	pars-1	pars-1	47	Protein PARS-1, isoform a	NP_001022777	http://www.ncbi.nlm.nih.gov/entrez/query.fcgi?db=protein&cmd=search&term=NP_001022777	66	LALKLTYkEVTGQEY			LTYK*EVTGQEYAAPNAR	3	675.673	11945	11928	42.69	3.651	-0.6519	0.3482	1	C_elegans	1
1131	1111	Translation	rars-1	rars-1	447	Protein RARS-1, isoform a	NP_001022551	http://www.ncbi.nlm.nih.gov/entrez/query.fcgi?db=protein&cmd=search&term=NP_001022551	81	TSDLAALkYRMLEEK			SDGGFTYDTSDLAALK*YR	3	698.664	17548	17543	60.2	3.165	-0.4871	0.2807	1	C_elegans	1
1132	1112	Translation	rla-0	rla-0	16	Protein RLA-0	NP_492766	http://www.ncbi.nlm.nih.gov/entrez/query.fcgi?db=protein&cmd=search&term=NP_492766	34	WKANYFTkLVELFEE			ANYFTK*LVELFEEYPK	3	702.358	27578	27570	100	4.62	0.2613	0.3309	1	C_elegans	1
1133	1113	Translation	rla-0	rla-0	26	Protein RLA-0	NP_492766	http://www.ncbi.nlm.nih.gov/entrez/query.fcgi?db=protein&cmd=search&term=NP_492766	34	ELFEEYPkCLLVGVD			LVELFEEYPK*CLLVGVDNVGSK	3	874.788	23405	23401	80.91	4.174	0.328	0.4296	1	C_elegans	1
1134	1114	Translation	rla-0	rla-0	38	Protein RLA-0	NP_492766	http://www.ncbi.nlm.nih.gov/entrez/query.fcgi?db=protein&cmd=search&term=NP_492766	34	GVDNVGSkQMQEIRQ			CLLVGVDNVGSK*QMQEIR	3	720.702	16145	16136	55.72	2.637	-0.7592	0.1226	1	C_elegans	1
1135	1115	Translation	rla-0	rla-0	38	Protein RLA-0	NP_492766	http://www.ncbi.nlm.nih.gov/entrez/query.fcgi?db=protein&cmd=search&term=NP_492766	34	GVDNVGSkQMQEIRQ			NVGSK*QMQEIR	2	702.357	6860	6850	28.54	2.889	-1.6029	0.2909	1	C_elegans	1
1136	1116	Translation	rla-0	rla-0	38	Protein RLA-0	NP_492766	http://www.ncbi.nlm.nih.gov/entrez/query.fcgi?db=protein&cmd=search&term=NP_492766	34	GVDNVGSkQMQEIRQ			NVGSK*QM#QEIR	2	710.354	3904	3888	20.11	2.887	0.1338	0.2807	1	C_elegans	1
1137	1117	Translation	rla-0	rla-0	71	Protein RLA-0	NP_492766	http://www.ncbi.nlm.nih.gov/entrez/query.fcgi?db=protein&cmd=search&term=NP_492766	34	ALRGHLGkNPSLEKL			GHLGK*NPSLEK	2	647.349	4041	4029	20.53	2.953	-0.201	0.3694	1	C_elegans	1
1138	1118	Translation	rla-0	rla-0	71	Protein RLA-0	NP_492766	http://www.ncbi.nlm.nih.gov/entrez/query.fcgi?db=protein&cmd=search&term=NP_492766	34	ALRGHLGkNPSLEKL			GHLGK*NPSLEK	3	431.902	4031	4029	20.51	2.937	-0.5179	0.1759	1	C_elegans	1
1139	1119	Translation	rla-1	rla-1	49	Protein RLA-1	NP_740801	http://www.ncbi.nlm.nih.gov/entrez/query.fcgi?db=protein&cmd=search&term=NP_740801	11	YWPGLFAkALEGVDV			AANVEFEPYWPGLFAK*	2	976.981	24146	24136	84.03	4.226	1.0753	0.4794	1	C_elegans	1
1140	1120	Translation	rla-1	rla-1	49	Protein RLA-1	NP_740801	http://www.ncbi.nlm.nih.gov/entrez/query.fcgi?db=protein&cmd=search&term=NP_740801	11	YWPGLFAkALEGVDV			AANVEFEPYWPGLFAK*	2	976.981	24164	24157	84.1	3.651	1.0446	0.4724	1	C_elegans	1
1141	1121	Translation	rla-1	rla-1	49	Protein RLA-1	NP_740801	http://www.ncbi.nlm.nih.gov/entrez/query.fcgi?db=protein&cmd=search&term=NP_740801	11	YWPGLFAkALEGVDV			AANVEFEPYWPGLFAK*ALEGVDVK	3	922.138	26807	26806	96.25	3.409	0.076	0.0784	1	C_elegans	1
1142	1122	Translation	rla-1	rla-1	49	Protein RLA-1	NP_740801	http://www.ncbi.nlm.nih.gov/entrez/query.fcgi?db=protein&cmd=search&term=NP_740801	11	YWPGLFAkALEGVDV			WPGLFAK*ALEGVDVK	3	581.986	22602	22583	77.66	3.2	-0.1147	0.3907	1	C_elegans	1
1143	1123	Translation	rla-2	rla-2	24	Protein RLA-2	NP_502571	http://www.ncbi.nlm.nih.gov/entrez/query.fcgi?db=protein&cmd=search&term=NP_502571	11	NPKVDDLkNILSAVG			VDDLK*NILSAVGVDADAETAK	3	753.389	22292	22289	76.51	4.13	-0.4606	0.4532	1	C_elegans	1
1144	1124	Translation	rla-2	rla-2	40	Protein RLA-2	NP_502571	http://www.ncbi.nlm.nih.gov/entrez/query.fcgi?db=protein&cmd=search&term=NP_502571	11	DADAETAkLVVSRLA			NILSAVGVDADAETAK*LVVSR	3	748.073	21178	21176	72.4	3.358	-0.0535	0.328	1	C_elegans	1
1145	1125	Translation	rpl-11.1	rpl-11.1	166	Protein RPL-11.1	NP_504008	http://www.ncbi.nlm.nih.gov/entrez/query.fcgi?db=protein&cmd=search&term=NP_504008	23	GPSHRVDkEETIKWF			IGPSHRVDK*EETIK	3	574.976	5053	5041	23.37	2.142	-1.1202	0.129	1	C_elegans	1
1146	1126	Translation	rpl-13	rpl-13	105	Protein RPL-13, isoform a	NP_001021017	http://www.ncbi.nlm.nih.gov/entrez/query.fcgi?db=protein&cmd=search&term=NP_001021017	24	VDVRRTNkTAEGLKA			RTNK*TAEGLK	3	411.23	1914	1911	14.02	3.578	1.3802	0.162	1	C_elegans	1
1147	1127	Translation	rpl-13	rpl-13	105	Protein RPL-13, isoform a	NP_001021017	http://www.ncbi.nlm.nih.gov/entrez/query.fcgi?db=protein&cmd=search&term=NP_001021017	24	VDVRRTNkTAEGLKA			TNK*TAEGLK	2	538.291	2640	2622	16.2	2.04	0.2975	0.1775	1	C_elegans	1
1148	1128	Translation	rpl-13	rpl-13	82	Protein RPL-13, isoform a	NP_001021017	http://www.ncbi.nlm.nih.gov/entrez/query.fcgi?db=protein&cmd=search&term=NP_001021017	24	GFSLQELkAAGISQA			GFSLQELK*AA	2	589.314	17692	17690	60.65	2.732	-0.2717	0.3046	1	C_elegans	1
1149	1129	Translation	rpl-14	rpl-14	103	Protein RPL-14	NP_492576	http://www.ncbi.nlm.nih.gov/entrez/query.fcgi?db=protein&cmd=search&term=NP_492576	15	AQRAIRAkLTDFERY			AK*LTDFER	2	547.285	8987	8971	34.45	2.845	-0.7956	0.2187	1	C_elegans	1
1150	1130	Translation	rpl-14	rpl-14	103	Protein RPL-14	NP_492576	http://www.ncbi.nlm.nih.gov/entrez/query.fcgi?db=protein&cmd=search&term=NP_492576	15	AQRAIRAkLTDFERY			AK*LTDFER	3	365.193	8984	8971	34.44	3.081	0.4298	0.2106	1	C_elegans	1
1151	1131	Translation	rpl-14	rpl-14	19	Protein RPL-14	NP_492576	http://www.ncbi.nlm.nih.gov/entrez/query.fcgi?db=protein&cmd=search&term=NP_492576	15	VVFIASGkDQGKLAA			VVFIASGK*DQGK	2	681.872	8349	8341	32.67	3.249	-1.3209	0.2382	1	C_elegans	1
1152	1132	Translation	rpl-14	rpl-14	19	Protein RPL-14	NP_492576	http://www.ncbi.nlm.nih.gov/entrez/query.fcgi?db=protein&cmd=search&term=NP_492576	15	VVFIASGkDQGKLAA			VVFIASGK*DQGK	3	454.917	8302	8299	32.54	2.327	-0.3155	0.0222	1	C_elegans	1
1153	1133	Translation	rpl-15	rpl-15	93	Protein RPL-15	NP_499964	http://www.ncbi.nlm.nih.gov/entrez/query.fcgi?db=protein&cmd=search&term=NP_499964	24	THGVNELkNAKSKQA			THGVNELK*NAK	2	662.852	3935	3918	20.21	2.472	-0.2567	0.1021	1	C_elegans	1
1154	1134	Translation	rpl-16	rpl-16	112	Protein RPL-16	NP_497721	http://www.ncbi.nlm.nih.gov/entrez/query.fcgi?db=protein&cmd=search&term=NP_497721	23	AYEGVPAkYQKTKSL			AYEGVPAK*YQK	2	684.351	7328	7312	29.84	2.935	-0.9505	0.2382	1	C_elegans	1
1155	1135	Translation	rpl-16	rpl-16	115	Protein RPL-16	NP_497721	http://www.ncbi.nlm.nih.gov/entrez/query.fcgi?db=protein&cmd=search&term=NP_497721	23	GVPAKYQkTKSLHAP			AYEGVPAKYQK*	3	456.57	7298	7291	29.76	2.102	-0.4679	0.021	1	C_elegans	1
1156	1136	Translation	rpl-16	rpl-16	134	Protein RPL-16	NP_497721	http://www.ncbi.nlm.nih.gov/entrez/query.fcgi?db=protein&cmd=search&term=NP_497721	23	FRLQPRRkFCVVGRL			K*FCVVGR	2	490.261	7118	7102	29.27	1.782	-1.1536	0.0549	1	C_elegans	1
1157	1137	Translation	rpl-16	rpl-16	155	Protein RPL-16	NP_497721	http://www.ncbi.nlm.nih.gov/entrez/query.fcgi?db=protein&cmd=search&term=NP_497721	23	QFQDVVAkLEAKRKV			QFQDVVAK*LEAK	3	497.272	16567	16556	57.04	2.949	3.2219	0.1985	1	C_elegans	1
1158	1138	Translation	rpl-16	rpl-16	194	Protein RPL-16	NP_497721	http://www.ncbi.nlm.nih.gov/entrez/query.fcgi?db=protein&cmd=search&term=NP_497721	23	PKIAQYQkIIEALGY			IAQYQK*IIEALGYN	2	869.462	22663	22646	77.89	2.684	0.7423	0.4016	1	C_elegans	1
1159	1139	Translation	rpl-17	rpl-17	76	Protein RPL-17, isoform a	NP_740781	http://www.ncbi.nlm.nih.gov/entrez/query.fcgi?db=protein&cmd=search&term=NP_740781	22	IGRAAQTkQWNTTQG			AAQTK*QWNTTQ	2	695.839	6036	6025	26.12	3.479	-0.5537	0.3269	1	C_elegans	1
1160	1140	Translation	rpl-17	rpl-17	88	Protein RPL-17, isoform a	NP_740781	http://www.ncbi.nlm.nih.gov/entrez/query.fcgi?db=protein&cmd=search&term=NP_740781	22	TQGRWPVkSADFLLD			WPVK*SADFLLDLLK	3	586.998	25796	25790	91.51	4.632	0.3297	0.2319	1	C_elegans	1
1161	1141	Translation	rpl-17	rpl-17	98	Protein RPL-17, isoform a	NP_740781	http://www.ncbi.nlm.nih.gov/entrez/query.fcgi?db=protein&cmd=search&term=NP_740781	22	DFLLDLLkNAESNAE			SADFLLDLLK*N	2	681.867	25072	25057	88.13	2.692	0.1981	0.2325	1	C_elegans	1
1162	1142	Translation	rpl-17	rpl-17	98	Protein RPL-17, isoform a	NP_740781	http://www.ncbi.nlm.nih.gov/entrez/query.fcgi?db=protein&cmd=search&term=NP_740781	22	DFLLDLLkNAESNAE			SADFLLDLLK*NAESNAEYK	2	1128.06	26082	26080	92.84	5.189	-0.3947	0.4009	1	C_elegans	1
1163	1143	Translation	rpl-17	rpl-17	98	Protein RPL-17, isoform a	NP_740781	http://www.ncbi.nlm.nih.gov/entrez/query.fcgi?db=protein&cmd=search&term=NP_740781	22	DFLLDLLkNAESNAE			SADFLLDLLK*NAESNAEYK	3	752.378	26029	26017	92.59	4.401	0.7272	0.277	1	C_elegans	1
1164	1144	Translation	rpl-17	rpl-17	98	Protein RPL-17, isoform a	NP_740781	http://www.ncbi.nlm.nih.gov/entrez/query.fcgi?db=protein&cmd=search&term=NP_740781	22	DFLLDLLkNAESNAE			SADFLLDLLK*NAESNAEYK	3	752.378	26189	26184	93.35	3.288	0.8603	0.3233	1	C_elegans	1
1165	1145	Translation	rpl-17	rpl-17	98	Protein RPL-17, isoform a	NP_740781	http://www.ncbi.nlm.nih.gov/entrez/query.fcgi?db=protein&cmd=search&term=NP_740781	22	DFLLDLLkNAESNAE			SADFLLDLLK*NAESNAEYKGLDVDHLVIEHINVQR	5	819.426	26788	26785	96.16	3.888	-0.4837	0.3139	1	C_elegans	1
1166	1146	Translation	rpl-18	rpl-18	129	Protein RPL-18	NP_502655	http://www.ncbi.nlm.nih.gov/entrez/query.fcgi?db=protein&cmd=search&term=NP_502655	21	TLDQLALkSPKGENT			ILAAGGEIITLDQLALK*SPK	3	722.423	21498	21491	73.59	3.816	0.1247	0.054	1	C_elegans	1
1167	1147	Translation	rpl-18	rpl-18	30	Protein RPL-18	NP_502655	http://www.ncbi.nlm.nih.gov/entrez/query.fcgi?db=protein&cmd=search&term=NP_502655	21	PYLRLLSkLYAFLAR			LLSK*LYAF	2	534.808	19058	19055	65.15	2.569	0.0468	0.3127	1	C_elegans	1
1168	1148	Translation	rpl-19	rpl-19	193	Protein RPL-19	NP_491608	http://www.ncbi.nlm.nih.gov/entrez/query.fcgi?db=protein&cmd=search&term=NP_491608	24	RKISQSEkVIAGK--			KISQSEK*VIAGK	3	467.94	4418	4409	21.56	3.533	-1.4267	0.2698	1	C_elegans	1
1169	1149	Translation	rpl-21	rpl-21	43	Protein RPL-21	NP_498774	http://www.ncbi.nlm.nih.gov/entrez/query.fcgi?db=protein&cmd=search&term=NP_498774	18	RGDLVDIkTNGAFQK			RGDLVDIK*TNGAFQK	3	592.652	11452	11445	41.33	3.406	-0.4617	0.2042	1	C_elegans	1
1170	1150	Translation	rpl-22	rpl-22	50	Protein RPL-22, isoform a	NP_494932	http://www.ncbi.nlm.nih.gov/entrez/query.fcgi?db=protein&cmd=search&term=NP_494932	15	AFLNEKIkVNGKTGH			IEDLEAFLNEKIK*	3	559.302	20633	20630	70.49	4.231	-0.2506	0.0287	1	C_elegans	1
1171	1151	Translation	rpl-24.1	rpl-24.1	149	Protein RPL-24.1	NP_491399	http://www.ncbi.nlm.nih.gov/entrez/query.fcgi?db=protein&cmd=search&term=NP_491399	18	QKTAKNVkTAAPRVG			NVK*TAAPR	2	485.775	2293	2286	15.23	1.658	-0.2267	0.092	1	C_elegans	1
1172	1152	Translation	rpl-24.1	rpl-24.1	149	Protein RPL-24.1	NP_491399	http://www.ncbi.nlm.nih.gov/entrez/query.fcgi?db=protein&cmd=search&term=NP_491399	18	QKTAKNVkTAAPRVG			NVK*TAAPR	3	324.186	2298	2286	15.25	2.146	0.5461	0.1011	1	C_elegans	1
1173	1153	Translation	rpl-26	rpl-26	133	Protein RPL-26, isoform a	NP_495823	http://www.ncbi.nlm.nih.gov/entrez/query.fcgi?db=protein&cmd=search&term=NP_495823	16	SRVTGILkGKHTDET			VTGILK*GK	3	310.531	5427	5418	24.38	2.241	-0.3658	0.1773	1	C_elegans	1
1174	1154	Translation	rpl-27	rpl-27	115	Protein RPL-27	NP_490905	http://www.ncbi.nlm.nih.gov/entrez/query.fcgi?db=protein&cmd=search&term=NP_490905	16	RKALVEVkSKFEERY			ALVEVK*SK	2	494.295	5156	5145	23.65	1.956	-0.4455	0.1072	1	C_elegans	1
1175	1155	Translation	rpl-27	rpl-27	115	Protein RPL-27	NP_490905	http://www.ncbi.nlm.nih.gov/entrez/query.fcgi?db=protein&cmd=search&term=NP_490905	16	RKALVEVkSKFEERY			ALVEVK*SK	3	329.866	5168	5166	23.69	2.059	-0.0203	0.1728	1	C_elegans	1
1176	1156	Translation	rpl-27	rpl-27	115	Protein RPL-27	NP_490905	http://www.ncbi.nlm.nih.gov/entrez/query.fcgi?db=protein&cmd=search&term=NP_490905	16	RKALVEVkSKFEERY			KALVEVK*SK	2	558.343	3534	3518	19.06	2.626	-0.9411	0.0797	1	C_elegans	1
1177	1157	Translation	rpl-28	rpl-28	31	Protein RPL-28	NP_506180	http://www.ncbi.nlm.nih.gov/entrez/query.fcgi?db=protein&cmd=search&term=NP_506180	14	GKRFSTEkFNLKKVN			FSTEK*FNLK	3	409.884	11941	11928	42.68	2.818	-0.1874	0.1555	1	C_elegans	1
1178	1158	Translation	rpl-28	rpl-28	93	Protein RPL-28	NP_506180	http://www.ncbi.nlm.nih.gov/entrez/query.fcgi?db=protein&cmd=search&term=NP_506180	14	ASVRRLAkNAGFNKF			LAK*NAGFNK	3	359.533	4384	4382	21.45	3.239	0.1672	0.1765	1	C_elegans	1
1179	1159	Translation	rpl-3	rpl-3	283	Protein RPL-3, isoform a	NP_001021254	http://www.ncbi.nlm.nih.gov/entrez/query.fcgi?db=protein&cmd=search&term=NP_001021254	46	HRTIINNkIYRIGKS			TIINNK*IYR	2	624.857	9278	9261	35.25	2.469	-1.3774	0.3135	1	C_elegans	1
1180	1160	Translation	rpl-3	rpl-3	283	Protein RPL-3, isoform a	NP_001021254	http://www.ncbi.nlm.nih.gov/entrez/query.fcgi?db=protein&cmd=search&term=NP_001021254	46	HRTIINNkIYRIGKS			TIINNK*IYR	3	416.907	9347	9345	35.45	2.105	0.04	0.2223	1	C_elegans	1
1181	1161	Translation	rpl-3	rpl-3	297	Protein RPL-3, isoform a	NP_001021254	http://www.ncbi.nlm.nih.gov/entrez/query.fcgi?db=protein&cmd=search&term=NP_001021254	46	SALTEEGkNNGSTEF			SALTEEGK*NNGSTEFDLTQK	3	761.696	12064	12054	43.01	3.698	-1.2571	0.1796	1	C_elegans	1
1182	1162	Translation	rpl-3	rpl-3	363	Protein RPL-3, isoform a	NP_001021254	http://www.ncbi.nlm.nih.gov/entrez/query.fcgi?db=protein&cmd=search&term=NP_001021254	46	AHEKINLkWIDTSSK			INLK*WIDTSSK	3	473.593	15424	15422	53.45	3.1	-0.1903	0.1471	1	C_elegans	1
1183	1163	Translation	rpl-31	rpl-31	66	Protein RPL-31, isoform a	NP_493391	http://www.ncbi.nlm.nih.gov/entrez/query.fcgi?db=protein&cmd=search&term=NP_493391	14	RVDTKLNkFIWSKGI			LNK*FIWSK	2	575.324	12712	12710	44.8	2.741	-0.7307	0.1276	1	C_elegans	1
1184	1164	Translation	rpl-31	rpl-31	66	Protein RPL-31, isoform a	NP_493391	http://www.ncbi.nlm.nih.gov/entrez/query.fcgi?db=protein&cmd=search&term=NP_493391	14	RVDTKLNkFIWSKGI			LNK*FIWSK	2	575.324	12699	12691	44.75	2.547	-0.7655	0.1318	1	C_elegans	1
1185	1165	Translation	rpl-31	rpl-31	66	Protein RPL-31, isoform a	NP_493391	http://www.ncbi.nlm.nih.gov/entrez/query.fcgi?db=protein&cmd=search&term=NP_493391	14	RVDTKLNkFIWSKGI			LNK*FIWSK	3	383.885	12709	12706	44.78	3.03	0.0522	0.0958	1	C_elegans	1
1186	1166	Translation	rpl-33	rpl-33	49	Protein RPL-33	NP_495468	http://www.ncbi.nlm.nih.gov/entrez/query.fcgi?db=protein&cmd=search&term=NP_495468	14	KLEGVFNkEDAGFYA			NK*EDAGFYAGKR	3	490.576	5249	5229	23.89	2.279	-0.6328	0.268	1	C_elegans	1
1187	1167	Translation	rpl-35	rpl-35	20	Protein RPL-35	NP_498702	http://www.ncbi.nlm.nih.gov/entrez/query.fcgi?db=protein&cmd=search&term=NP_498702	14	KKDALQKkLDEQKTE			K*LDEQKTELATLR	3	553.641	9288	9282	35.28	3.271	1.1092	0.2071	1	C_elegans	1
1188	1168	Translation	rpl-35	rpl-35	25	Protein RPL-35	NP_498702	http://www.ncbi.nlm.nih.gov/entrez/query.fcgi?db=protein&cmd=search&term=NP_498702	14	QKKLDEQkTELATLR			KLDEQK*TELATLR	3	553.641	9682	9681	36.42	3.771	-0.6932	0.1521	1	C_elegans	1
1189	1169	Translation	rpl-4	rpl-4	275	Protein RPL-4	NP_491416	http://www.ncbi.nlm.nih.gov/entrez/query.fcgi?db=protein&cmd=search&term=NP_491416	39	ANSSQLKkGWSVPLP			K*GWSVPLPIM#ANSDFSR	3	679.007	19100	19097	65.3	2.685	0.285	0.1132	1	C_elegans	1
1190	1170	Translation	rpl-6	rpl-6	214	Protein RPL-6	NP_498584	http://www.ncbi.nlm.nih.gov/entrez/query.fcgi?db=protein&cmd=search&term=NP_498584	24	GKNQYPHkMQF----			NQYPHK*MQF	2	653.803	10127	10122	37.65	2.169	-1.5843	0.0854	1	C_elegans	1
1191	1171	Translation	rpl-7	rpl-7	120	Protein RPL-7	NP_490676	http://www.ncbi.nlm.nih.gov/entrez/query.fcgi?db=protein&cmd=search&term=NP_490676	28	INNGVFVkLNKATLP			QINNGVFVK*LNK	3	496.616	12331	12327	43.77	3.431	-0.2487	0.0037	1	C_elegans	1
1192	1172	Translation	rpl-7A	rpl-7A	127	Protein RPL-7A, isoform a	NP_741371	http://www.ncbi.nlm.nih.gov/entrez/query.fcgi?db=protein&cmd=search&term=NP_741371	30	EARAAGKkEEVTKRP			AAGKK*EEVTK	2	587.825	1084	1079	10.88	2.437	-0.8598	0.1689	1	C_elegans	1
1193	1173	Translation	rpl-7A	rpl-7A	218	Protein RPL-7A, isoform a	NP_741371	http://www.ncbi.nlm.nih.gov/entrez/query.fcgi?db=protein&cmd=search&term=NP_741371	30	EDKSALNkLVETVNN			SALNK*LVETVNNNFSER	3	683.683	20344	20336	69.44	3.223	-0.2977	0.0841	1	C_elegans	1
1194	1174	Translation	rps-0	rps-0	262	Protein RPS-0	NP_497978	http://www.ncbi.nlm.nih.gov/entrez/query.fcgi?db=protein&cmd=search&term=NP_497978	31	ATWTAETkTTEEWAN			VDDWAAETATWTAETK*TTEEWANAPTQSNW	3	1175.52	24230	24220	84.39	3.637	-0.1277	0.2894	1	C_elegans	1
1195	1175	Translation	rps-12	rps-12	139	Protein RPS-12	NP_498221	http://www.ncbi.nlm.nih.gov/entrez/query.fcgi?db=protein&cmd=search&term=NP_498221	15	LTDYFASkN------			AILTDYFASK*N	2	678.843	17082	17081	58.72	3.048	-0.059	0.3735	1	C_elegans	1
1196	1176	Translation	rps-13	rps-13	27	Protein RPS-13	NP_498393	http://www.ncbi.nlm.nih.gov/entrez/query.fcgi?db=protein&cmd=search&term=NP_498393	17	RSVPSWQkMTAEEVQ			SVPSWQK*M#TAEEVQDQIVK	3	778.386	16755	16745	57.66	2.518	-0.4029	0.0929	1	C_elegans	1
1197	1177	Translation	rps-17	rps-17	126	Protein RPS-17	NP_491795	http://www.ncbi.nlm.nih.gov/entrez/query.fcgi?db=protein&cmd=search&term=NP_491795	15	VTVEDQGkNKGK---			AAGFNLPNVTVEDQGK*NKGK	4	551.038	13266	13259	46.85	2.527	-0.259	0.0558	1	C_elegans	1
1198	1178	Translation	rps-17	rps-17	19	Protein RPS-17	NP_491795	http://www.ncbi.nlm.nih.gov/entrez/query.fcgi?db=protein&cmd=search&term=NP_491795	15	ASRVLIEkYYTRMTN			VLIEK*YYTR	2	649.859	11458	11445	41.34	3.056	-1.2936	0.2818	1	C_elegans	1
1199	1179	Translation	rps-17	rps-17	19	Protein RPS-17	NP_491795	http://www.ncbi.nlm.nih.gov/entrez/query.fcgi?db=protein&cmd=search&term=NP_491795	15	ASRVLIEkYYTRMTN			VLIEK*YYTR	3	433.575	11467	11466	41.37	2.649	-0.0154	0.0609	1	C_elegans	1
1200	1180	Translation	rps-19	rps-19	17	Protein RPS-19	NP_492555	http://www.ncbi.nlm.nih.gov/entrez/query.fcgi?db=protein&cmd=search&term=NP_492555	16	VDQHEATkSIAHFLK			DVDQHEATK*SIAH	3	522.25	4754	4747	22.55	2.592	-0.6327	0.3318	1	C_elegans	1
1201	1181	Translation	rps-20	rps-20	29	Protein RPS-20	NP_740944	http://www.ncbi.nlm.nih.gov/entrez/query.fcgi?db=protein&cmd=search&term=NP_740944	13	TLTSQNVkPLEKVCA			LTLTSQNVK*PLEK	3	528.97	11469	11466	41.37	3.23	0.1893	0.0765	1	C_elegans	1
1202	1182	Translation	rps-20	rps-20	29	Protein RPS-20	NP_740944	http://www.ncbi.nlm.nih.gov/entrez/query.fcgi?db=protein&cmd=search&term=NP_740944	13	TLTSQNVkPLEKVCA			SQNVK*PLEK	2	578.82	3919	3918	20.17	2.606	-0.0605	0.1809	1	C_elegans	1
1203	1183	Translation	rps-20	rps-20	50	Protein RPS-20	NP_740944	http://www.ncbi.nlm.nih.gov/entrez/query.fcgi?db=protein&cmd=search&term=NP_740944	13	KNEHLIVkGPIRMPT			EHLIVK*GPIR	3	425.923	8307	8299	32.55	2.695	-0.5017	0.2811	1	C_elegans	1
1204	1184	Translation	rps-20	rps-20	50	Protein RPS-20	NP_740944	http://www.ncbi.nlm.nih.gov/entrez/query.fcgi?db=protein&cmd=search&term=NP_740944	13	KNEHLIVkGPIRMPT			NEHLIVK*GPIR	2	695.402	8533	8530	33.18	3.301	-0.7483	0.3788	1	C_elegans	1
1205	1185	Translation	rps-20	rps-20	50	Protein RPS-20	NP_740944	http://www.ncbi.nlm.nih.gov/entrez/query.fcgi?db=protein&cmd=search&term=NP_740944	13	KNEHLIVkGPIRMPT			NEHLIVK*GPIR	3	463.937	8531	8530	33.17	3.246	-0.1511	0.2418	1	C_elegans	1
1206	1186	Translation	rps-20	rps-20	50	Protein RPS-20	NP_740944	http://www.ncbi.nlm.nih.gov/entrez/query.fcgi?db=protein&cmd=search&term=NP_740944	13	KNEHLIVkGPIRMPT			NEHLIVK*GPIR	4	348.204	8515	8509	33.13	2.321	0.626	0.1841	1	C_elegans	1
1207	1187	Translation	rps-20	rps-20	6, 9	Protein RPS-20	NP_740944	http://www.ncbi.nlm.nih.gov/entrez/query.fcgi?db=protein&cmd=search&term=NP_740944	13	--MAVAFkNEKAITD, AVAFKNEkAITDNSE			FK*NEK*AITDNSEHR	3	639.645	4508	4493	21.81	3.664	-1.3146	0.297	1	C_elegans	1
1208	1188	Translation	rps-20	rps-20	6, 9	Protein RPS-20	NP_740944	http://www.ncbi.nlm.nih.gov/entrez/query.fcgi?db=protein&cmd=search&term=NP_740944	13	--MAVAFkNEKAITD, AVAFKNEkAITDNSE			K*NEK*AITDNSEHR	2	885.43	2224	2223	15.04	5.285	-0.3503	0.4512	1	C_elegans	1
1209	1189	Translation	rps-20	rps-20	6, 9	Protein RPS-20	NP_740944	http://www.ncbi.nlm.nih.gov/entrez/query.fcgi?db=protein&cmd=search&term=NP_740944	13	--MAVAFkNEKAITD, AVAFKNEkAITDNSE			K*NEK*AITDNSEHR	3	590.622	2204	2202	14.98	4.065	-0.1187	0.1995	1	C_elegans	1
1210	1190	Translation	rps-20	rps-20	9	Protein RPS-20	NP_740944	http://www.ncbi.nlm.nih.gov/entrez/query.fcgi?db=protein&cmd=search&term=NP_740944	13	AVAFKNEkAITDNSE			FKNEK*AITDNSEHR	3	601.631	4002	3987	20.41	4.048	-0.7433	0.2238	1	C_elegans	1
1211	1191	Translation	rps-20	rps-20	9	Protein RPS-20	NP_740944	http://www.ncbi.nlm.nih.gov/entrez/query.fcgi?db=protein&cmd=search&term=NP_740944	13	AVAFKNEkAITDNSE			KNEK*AITDNSEHR	2	828.408	1918	1911	14.03	5.242	-0.5979	0.0558	1	C_elegans	1
1212	1192	Translation	rps-20	rps-20	9	Protein RPS-20	NP_740944	http://www.ncbi.nlm.nih.gov/entrez/query.fcgi?db=protein&cmd=search&term=NP_740944	13	AVAFKNEkAITDNSE			KNEK*AITDNSEHR	3	552.608	1913	1911	14.02	4.747	0.6583	0.085	1	C_elegans	1
1213	1193	Translation	rps-20	rps-20	9	Protein RPS-20	NP_740944	http://www.ncbi.nlm.nih.gov/entrez/query.fcgi?db=protein&cmd=search&term=NP_740944	13	AVAFKNEkAITDNSE			KNEK*AITDNSEHR	4	414.708	1912	1911	14.02	3.771	1.6306	0.1033	1	C_elegans	1
1214	1194	Translation	rps-20	rps-20	9	Protein RPS-20	NP_740944	http://www.ncbi.nlm.nih.gov/entrez/query.fcgi?db=protein&cmd=search&term=NP_740944	13	AVAFKNEkAITDNSE			NEK*AITDNSEHR	2	764.361	2696	2695	16.38	3.412	-0.9622	0.3615	1	C_elegans	1
1215	1195	Translation	rps-20	rps-20	9	Protein RPS-20	NP_740944	http://www.ncbi.nlm.nih.gov/entrez/query.fcgi?db=protein&cmd=search&term=NP_740944	13	AVAFKNEkAITDNSE			NEK*AITDNSEHR	3	509.91	2691	2688	16.35	3.68	-0.6415	0.2885	1	C_elegans	1
1216	1196	Translation	rps-21	rps-21	76	Protein RPS-21	NP_498579	http://www.ncbi.nlm.nih.gov/entrez/query.fcgi?db=protein&cmd=search&term=NP_498579	10	AILRLAQkDGLVPRD			LAQK*DGLVPR	3	404.235	7671	7669	30.79	2.631	0.0083	0.1715	1	C_elegans	1
1217	1197	Translation	rps-30	rps-30	122	Protein RPS-30	NP_505007	http://www.ncbi.nlm.nih.gov/entrez/query.fcgi?db=protein&cmd=search&term=NP_505007	14	NVASGPGkKRGPNSN			YVNVASGPGK*K	2	617.333	4760	4747	22.56	3.064	-0.7863	0.0853	1	C_elegans	1
1218	1198	Translation	rps-30	rps-30	122	Protein RPS-30	NP_505007	http://www.ncbi.nlm.nih.gov/entrez/query.fcgi?db=protein&cmd=search&term=NP_505007	14	NVASGPGkKRGPNSN			YVNVASGPGK*K	3	411.891	4770	4768	22.59	2.672	-0.1135	0.0456	1	C_elegans	1
1219	1199	Translation	rps-4	rps-4	52	Protein RPS-4	NP_501103	http://www.ncbi.nlm.nih.gov/entrez/query.fcgi?db=protein&cmd=search&term=NP_501103	29	LFLRNRLkYALNYTE			LK*YALNYTEAK	2	714.38	11313	11298	40.94	2.772	0.1751	0.3136	1	C_elegans	1
1220	1200	Translation	rps-6	rps-6	241	Protein RPS-6	NP_493435	http://www.ncbi.nlm.nih.gov/entrez/query.fcgi?db=protein&cmd=search&term=NP_493435	28	HHSESEVkKTSKK--			SSASHHSESEVK*K	3	509.578	888	887	8.88	2.193	-0.9694	0.0355	1	C_elegans	1
1221	1201	Translation	rps-8	rps-8	128	Protein RPS-8	NP_501167	http://www.ncbi.nlm.nih.gov/entrez/query.fcgi?db=protein&cmd=search&term=NP_501167	24	LARKKNAkLSEEDNA			KKNAK*LSEEDNAILNK	3	643.685	6591	6577	27.78	3.76	-1.3478	0.0341	1	C_elegans	1
1222	1202	Translation	rps-8	rps-8	128	Protein RPS-8	NP_501167	http://www.ncbi.nlm.nih.gov/entrez/query.fcgi?db=protein&cmd=search&term=NP_501167	24	LARKKNAkLSEEDNA			NAK*LSEEDNAILNK	3	558.288	9984	9975	37.26	3.656	-0.7173	0.3272	1	C_elegans	1
1223	1203	Translation	rps-8	rps-8	193	Protein RPS-8	NP_501167	http://www.ncbi.nlm.nih.gov/entrez/query.fcgi?db=protein&cmd=search&term=NP_501167	24	NGYILEGkELDFYLR			GYILEGK*ELDFYLR	3	610.653	20839	20819	71.21	3.241	0.0874	0.3068	1	C_elegans	1
1224	1204	Translation	tars-1	tars-1	529	Protein TARS-1, isoform a	NP_001022033	http://www.ncbi.nlm.nih.gov/entrez/query.fcgi?db=protein&cmd=search&term=NP_001022033	84	ALNASGRkWVLNPGD			K*WVLNPGDGAFYGPK	3	588.302	16905	16892	58.13	1.905	-0.1078	0.1157	1	C_elegans	1
1225	1205	Translation	tars-1	tars-1	95	Protein TARS-1, isoform a	NP_001022033	http://www.ncbi.nlm.nih.gov/entrez/query.fcgi?db=protein&cmd=search&term=NP_001022033	84	DGKIHEGkTWRTTPF			IHEGK*TWR	2	570.799	3873	3867	20.03	2.546	-0.2981	0.1405	1	C_elegans	1
1226	1206	Translation	ubl-1	ubl-1	107	Protein UBL-1, isoform a	NP_741102	http://www.ncbi.nlm.nih.gov/entrez/query.fcgi?db=protein&cmd=search&term=NP_741102	18	YKIDENGkITRLRKE			IDENGK*ITR	2	580.307	4303	4301	21.25	3.381	-0.8537	0.2113	1	C_elegans	1
1227	1207	Translation	ubl-1	ubl-1	107	Protein UBL-1, isoform a	NP_741102	http://www.ncbi.nlm.nih.gov/entrez/query.fcgi?db=protein&cmd=search&term=NP_741102	18	YKIDENGkITRLRKE			IDENGK*ITR	2	580.307	4923	4915	23.01	1.978	-13.5132	0.2423	1	C_elegans	1
1228	1208	Translation	ubl-1	ubl-1	107	Protein UBL-1, isoform a	NP_741102	http://www.ncbi.nlm.nih.gov/entrez/query.fcgi?db=protein&cmd=search&term=NP_741102	18	YKIDENGkITRLRKE			IDENGK*ITR	3	387.207	4302	4301	21.25	2.422	0.7158	0.22	1	C_elegans	1
1229	1209	Translation	ubl-1	ubl-1	107	Protein UBL-1, isoform a	NP_741102	http://www.ncbi.nlm.nih.gov/entrez/query.fcgi?db=protein&cmd=search&term=NP_741102	18	YKIDENGkITRLRKE			KIDENGK*ITR	2	644.354	3611	3602	19.28	2.984	-0.9086	0.2525	1	C_elegans	1
1230	1210	Translation	ubl-1	ubl-1	107	Protein UBL-1, isoform a	NP_741102	http://www.ncbi.nlm.nih.gov/entrez/query.fcgi?db=protein&cmd=search&term=NP_741102	18	YKIDENGkITRLRKE			YYKIDENGK*ITR	2	807.418	8625	8614	33.44	3.464	-0.6073	0.0841	1	C_elegans	1
1231	1211	Translation	ubl-1	ubl-1	107	Protein UBL-1, isoform a	NP_741102	http://www.ncbi.nlm.nih.gov/entrez/query.fcgi?db=protein&cmd=search&term=NP_741102	18	YKIDENGkITRLRKE			YYKIDENGK*ITR	3	538.614	8607	8593	33.39	3.554	0.2293	0.1697	1	C_elegans	1
1232	1212	Translation	ubl-1	ubl-1	107	Protein UBL-1, isoform a	NP_741102	http://www.ncbi.nlm.nih.gov/entrez/query.fcgi?db=protein&cmd=search&term=NP_741102	18	YKIDENGkITRLRKE			YYKIDENGK*ITR	4	404.212	8615	8614	33.42	2.74	0.9666	0.2428	1	C_elegans	1
1233	Ubiquitin conjugating system
1234	1213	Ubiquitin conjugating system	F36A2.13	F36A2.13	203	Protein F36A2.13	NP_492389	http://www.ncbi.nlm.nih.gov/entrez/query.fcgi?db=protein&cmd=search&term=NP_492389	331	VQQVLQGkSRDVIIR			VPATNVPEELINNVQQVLQGK*SR	3	883.144	25687	25685	90.99	6.181	0.102	0.467	1	C_elegans	1
1235	1214	Ubiquitin conjugating system	F36A2.13	F36A2.13	203	Protein F36A2.13	NP_492389	http://www.ncbi.nlm.nih.gov/entrez/query.fcgi?db=protein&cmd=search&term=NP_492389	331	VQQVLQGkSRDVIIR			VPATNVPEELINNVQQVLQGK*SR	3	883.144	25754	25748	91.31	5.343	0.1964	0.4662	1	C_elegans	1
1236	1215	Ubiquitin conjugating system	F36A2.13	F36A2.13	203	Protein F36A2.13	NP_492389	http://www.ncbi.nlm.nih.gov/entrez/query.fcgi?db=protein&cmd=search&term=NP_492389	331	VQQVLQGkSRDVIIR			VPATNVPEELINNVQQVLQGK*SR	4	662.61	25676	25664	90.94	3.438	-0.0944	0.1099	1	C_elegans	1
1237	1216	Ubiquitin conjugating system	H34C03.2	H34C03.2	754	Protein H34C03.2	NP_501035	http://www.ncbi.nlm.nih.gov/entrez/query.fcgi?db=protein&cmd=search&term=NP_501035	103	LKRFQYTkWSREKLT			FQYTK*WSR	3	410.54	10676	10668	39.18	2.019	0.0081	0.1389	1	C_elegans	1
1238	1217	Ubiquitin conjugating system	math-33	math-33	266	Protein MATH-33, isoform c	NP_001024012	http://www.ncbi.nlm.nih.gov/entrez/query.fcgi?db=protein&cmd=search&term=NP_001024012	132	TRAFGWDkLDAFNQH			AFGWDK*LDAFNQHDVQEFCR	3	866.392	19620	19601	67.03	4.464	-0.7123	0.3902	1	C_elegans	1
1239	1218	Ubiquitin conjugating system	math-33	math-33	266	Protein MATH-33, isoform c	NP_001024012	http://www.ncbi.nlm.nih.gov/entrez/query.fcgi?db=protein&cmd=search&term=NP_001024012	132	TRAFGWDkLDAFNQH			AFGWDK*LDAFNQHDVQEFCR	4	650.046	19602	19601	66.98	3.841	0.4004	0.3346	1	C_elegans	1
1240	1219	Ubiquitin conjugating system	math-33	math-33	396	Protein MATH-33, isoform c	NP_001024012	http://www.ncbi.nlm.nih.gov/entrez/query.fcgi?db=protein&cmd=search&term=NP_001024012	132	QYCGVEQkINERFSF			FQYCGVEQK*INER	2	892.923	12305	12285	43.7	4.186	0.0112	0.396	1	C_elegans	1
1241	1220	Ubiquitin conjugating system	math-33	math-33	396	Protein MATH-33, isoform c	NP_001024012	http://www.ncbi.nlm.nih.gov/entrez/query.fcgi?db=protein&cmd=search&term=NP_001024012	132	QYCGVEQkINERFSF			FQYCGVEQK*INER	3	595.618	12287	12285	43.65	2.535	-0.1681	0.2995	1	C_elegans	1
1242	1221	Ubiquitin conjugating system	math-33	math-33	489	Protein MATH-33, isoform c	NP_001024012	http://www.ncbi.nlm.nih.gov/entrez/query.fcgi?db=protein&cmd=search&term=NP_001024012	132	VSNFGGEkTMNSSAY			TTTDDAIVSNFGGEK*TM#	2	958.931	13777	13763	48.43	4.057	-0.0052	0.188	1	C_elegans	1
1243	1222	Ubiquitin conjugating system	uba-1	uba-1	340	Protein UBA-1, isoform a	NP_001033404	http://www.ncbi.nlm.nih.gov/entrez/query.fcgi?db=protein&cmd=search&term=NP_001033404	124	AVSFSDYkEGGRCRQ			FNIGDFAVSFSDYK*EGGR	3	708.332	22377	22373	76.83	3.272	0.3297	0.252	1	C_elegans	1
1244	1223	Ubiquitin conjugating system	uba-1	uba-1	37	Protein UBA-1, isoform a	NP_001033404	http://www.ncbi.nlm.nih.gov/entrez/query.fcgi?db=protein&cmd=search&term=NP_001033404	124	YPPAKRSkTDDEEEP			SK*TDDEEEPTVVGNGTIVGAPK	3	786.387	11986	11970	42.8	4.542	-0.6618	0.3736	1	C_elegans	1
1245	1224	Ubiquitin conjugating system	uba-1	uba-1	684	Protein UBA-1, isoform a	NP_001033404	http://www.ncbi.nlm.nih.gov/entrez/query.fcgi?db=protein&cmd=search&term=NP_001033404	124	EIPVCTLkNFPNEIQ			EIPVCTLK*	2	537.287	11719	11718	42.07	1.776	-0.0931	0.06	1	C_elegans	1
1246	1225	Ubiquitin conjugating system	uba-1	uba-1	684	Protein UBA-1, isoform a	NP_001033404	http://www.ncbi.nlm.nih.gov/entrez/query.fcgi?db=protein&cmd=search&term=NP_001033404	124	EIPVCTLkNFPNEIQ			EIPVCTLK*NFPN	2	773.39	17133	17123	58.87	2.799	-0.3105	0.2499	1	C_elegans	1
1247	1226	Ubiquitin conjugating system	uba-1	uba-1	684	Protein UBA-1, isoform a	NP_001033404	http://www.ncbi.nlm.nih.gov/entrez/query.fcgi?db=protein&cmd=search&term=NP_001033404	124	EIPVCTLkNFPNEIQ			LTESYSSSVDPPEKEIPVCTLK*	3	865.095	15039	15023	52.24	4.442	-0.6208	0.2824	1	C_elegans	1
1248	1227	Ubiquitin conjugating system	uba-1	uba-1	684	Protein UBA-1, isoform a	NP_001033404	http://www.ncbi.nlm.nih.gov/entrez/query.fcgi?db=protein&cmd=search&term=NP_001033404	124	EIPVCTLkNFPNEIQ			LTESYSSSVDPPEKEIPVCTLK*NFPNEIQHTIQWAR	4	1082.79	22088	22079	75.72	4.502	0.774	0.2278	1	C_elegans	1
1249	1228	Ubiquitin conjugating system	uba-1	uba-1	684	Protein UBA-1, isoform a	NP_001033404	http://www.ncbi.nlm.nih.gov/entrez/query.fcgi?db=protein&cmd=search&term=NP_001033404	124	EIPVCTLkNFPNEIQ			LTESYSSSVDPPEKEIPVCTLK*NFPNEIQHTIQWAR	4	1082.79	22048	22037	75.57	4.291	0.469	0.099	1	C_elegans	1
1250	1229	Ubiquitin conjugating system	uba-1	uba-1	684	Protein UBA-1, isoform a	NP_001033404	http://www.ncbi.nlm.nih.gov/entrez/query.fcgi?db=protein&cmd=search&term=NP_001033404	124	EIPVCTLkNFPNEIQ			LTESYSSSVDPPEKEIPVCTLK*NFPNEIQHTIQWAR	4	1082.79	22066	22058	75.64	4.21	0.7832	0.1739	1	C_elegans	1
1251	1230	Ubiquitin conjugating system	uba-1	uba-1	865	Protein UBA-1, isoform a	NP_001033404	http://www.ncbi.nlm.nih.gov/entrez/query.fcgi?db=protein&cmd=search&term=NP_001033404	124	AVTDAEAkEQNERGA			IAVTDAEAK*EQNER	2	844.416	7432	7417	30.12	4.433	-0.5214	0.4702	1	C_elegans	1
1252	1231	Ubiquitin conjugating system	uba-1	uba-1	865	Protein UBA-1, isoform a	NP_001033404	http://www.ncbi.nlm.nih.gov/entrez/query.fcgi?db=protein&cmd=search&term=NP_001033404	124	AVTDAEAkEQNERGA			IAVTDAEAK*EQNER	3	563.28	7402	7396	30.04	3.123	-0.7584	0.2192	1	C_elegans	1
1253	1232	Ubiquitin conjugating system	ubc-18	ubc-18	20	Protein UBC-18	NP_498541	http://www.ncbi.nlm.nih.gov/entrez/query.fcgi?db=protein&cmd=search&term=NP_498541	18	DLKNCGVkAYENVEC			NCGVK*AYENVECEETNLLK	3	795.367	16222	16220	55.96	5.974	-0.4866	0.4938	1	C_elegans	1
1254	1233	Ubiquitin conjugating system	ubc-18	ubc-18	67	Protein UBC-18	NP_498541	http://www.ncbi.nlm.nih.gov/entrez/query.fcgi?db=protein&cmd=search&term=NP_498541	18	DYPFKPPkVAFETKI			VGITFPVDYPFKPPK*	3	606.998	20328	20315	69.39	3.366	1.138	0.1039	1	C_elegans	1
1255	1234	Ubiquitin conjugating system	ubc-18	ubc-18	84	Protein UBC-18	NP_498541	http://www.ncbi.nlm.nih.gov/entrez/query.fcgi?db=protein&cmd=search&term=NP_498541	18	PNVDEEGkFCLPIVT			IYHPNVDEEGK*FCLPIVTAENWKPATK	4	818.412	18792	18782	64.26	4.388	-1.1619	0.2652	1	C_elegans	1
1256	1235	Ubiquitin conjugating system	ubc-18	ubc-18	84	Protein UBC-18	NP_498541	http://www.ncbi.nlm.nih.gov/entrez/query.fcgi?db=protein&cmd=search&term=NP_498541	18	PNVDEEGkFCLPIVT			IYHPNVDEEGK*FCLPIVTAENWKPATK	4	818.412	18757	18740	64.14	4.113	-1.1557	0.2265	1	C_elegans	1
1257	1236	Ubiquitin conjugating system	ubc-18	ubc-18	84	Protein UBC-18	NP_498541	http://www.ncbi.nlm.nih.gov/entrez/query.fcgi?db=protein&cmd=search&term=NP_498541	18	PNVDEEGkFCLPIVT			IYHPNVDEEGK*FCLPIVTAENWKPATK	4	818.412	18777	18761	64.2	4.042	-1.223	0.2626	1	C_elegans	1
1258	1237	Ubiquitin conjugating system	usp-14	usp-14	461	Protein USP-14	NP_497006	http://www.ncbi.nlm.nih.gov/entrez/query.fcgi?db=protein&cmd=search&term=NP_497006	56	LYEARVIkQFPELPP			VIK*QFPELPPAPVPTEVAADTAEPM#EVSEKQ	3	1159.92	18968	18950	64.83	3.373	-0.4428	0.3736	1	C_elegans	1
1259	1238	Ubiquitin conjugating system	usp-48	usp-48	202	Protein USP-48	NP_492524	http://www.ncbi.nlm.nih.gov/entrez/query.fcgi?db=protein&cmd=search&term=NP_492524	144	DSQEFGLkFFNALER			LNSEQQDSQEFGLK*FFNALER	3	872.089	22712	22709	78.1	4.005	0.1989	0.4342	1	C_elegans	1
1260	1239	Ubiquitin conjugating system	usp-48	usp-48	202	Protein USP-48	NP_492524	http://www.ncbi.nlm.nih.gov/entrez/query.fcgi?db=protein&cmd=search&term=NP_492524	144	DSQEFGLkFFNALER			LNSEQQDSQEFGLK*FFNALER	3	872.089	22731	22730	78.18	3.48	0.1989	0.2674	1	C_elegans	1
1261	1240	Ubiquitin conjugating system	wwp-1	wwp-1	138	Protein WWP-1, isoform a	NP_740775	http://www.ncbi.nlm.nih.gov/entrez/query.fcgi?db=protein&cmd=search&term=NP_740775	91	LLAKDSSkIGTLNII			NENGEFKNDINNISLLAKDSSK*	3	855.424	17007	16997	58.46	4.027	0.8345	0	1	C_elegans	1
1262	1241	Ubiquitin conjugating system	wwp-1	wwp-1	332	Protein WWP-1, isoform a	NP_740775	http://www.ncbi.nlm.nih.gov/entrez/query.fcgi?db=protein&cmd=search&term=NP_740775	91	PLPEGWEkRQDPNTS			FLLQQNNFSADDPLGPLPEGWEK*R	3	962.479	22168	22163	76.01	4.865	-0.1768	0.3992	1	C_elegans	1
1263	1242	Ubiquitin conjugating system	wwp-1	wwp-1	97	Protein WWP-1, isoform a	NP_740775	http://www.ncbi.nlm.nih.gov/entrez/query.fcgi?db=protein&cmd=search&term=NP_740775	91	FRLLQKAkLFDDTCL			AK*LFDDTCLGM#AK	3	533.922	12502	12495	44.23	2.237	-0.7939	0.1884	1	C_elegans	1
1264	Unknown function
1265	1243	Unknown function	B0546.2	B0546.2	327	Protein B0546.2	NP_500333	http://www.ncbi.nlm.nih.gov/entrez/query.fcgi?db=protein&cmd=search&term=NP_500333	48	EETMLQDkIDMTDFQ			TSELEHIEETMLQDK*IDMTDFQR	3	975.12	23516	23506	81.37	4.959	0.4344	0.4918	1	C_elegans	1
1266	1244	Unknown function	B0546.2	B0546.2	327	Protein B0546.2	NP_500333	http://www.ncbi.nlm.nih.gov/entrez/query.fcgi?db=protein&cmd=search&term=NP_500333	48	EETMLQDkIDMTDFQ			TSELEHIEETMLQDK*IDMTDFQR	4	731.592	23492	23485	81.28	4.385	0.4652	0.2662	1	C_elegans	1
1267	1245	Unknown function	B0546.2	B0546.2	327	Protein B0546.2	NP_500333	http://www.ncbi.nlm.nih.gov/entrez/query.fcgi?db=protein&cmd=search&term=NP_500333	48	EETMLQDkIDMTDFQ			TSELEHIEETMLQDK*IDM#TDFQR	3	980.451	21350	21344	73.05	5.12	-0.1735	0.3557	1	C_elegans	1
1268	1246	Unknown function	B0546.2	B0546.2	327	Protein B0546.2	NP_500333	http://www.ncbi.nlm.nih.gov/entrez/query.fcgi?db=protein&cmd=search&term=NP_500333	48	EETMLQDkIDMTDFQ			TSELEHIEETM#LQDK*IDMTDFQR	4	735.59	19250	19244	65.82	3.215	-0.8573	0.1717	1	C_elegans	1
1269	1247	Unknown function	B0546.2	B0546.2	327	Protein B0546.2	NP_500333	http://www.ncbi.nlm.nih.gov/entrez/query.fcgi?db=protein&cmd=search&term=NP_500333	48	EETMLQDkIDMTDFQ			TSELEHIEETMLQDK*IDM#TDFQR	4	735.59	21328	21323	72.96	3.039	0.3334	0.1294	1	C_elegans	1
1270	1248	Unknown function	B0546.2	B0546.2	327	Protein B0546.2	NP_500333	http://www.ncbi.nlm.nih.gov/entrez/query.fcgi?db=protein&cmd=search&term=NP_500333	48	EETMLQDkIDMTDFQ			TSELEHIEETM#LQDK*IDM#TDFQR	3	985.783	17832	17816	61.11	4.868	-0.3045	0.3646	1	C_elegans	1
1271	1249	Unknown function	B0546.2	B0546.2	327	Protein B0546.2	NP_500333	http://www.ncbi.nlm.nih.gov/entrez/query.fcgi?db=protein&cmd=search&term=NP_500333	48	EETMLQDkIDMTDFQ			TSELEHIEETM#LQDK*IDM#TDFQR	3	985.783	17850	17837	61.17	4.679	-0.3113	0.4204	1	C_elegans	1
1272	1250	Unknown function	B0546.2	B0546.2	327	Protein B0546.2	NP_500333	http://www.ncbi.nlm.nih.gov/entrez/query.fcgi?db=protein&cmd=search&term=NP_500333	48	EETMLQDkIDMTDFQ			TSELEHIEETM#LQDK*IDM#TDFQR	4	739.589	17818	17816	61.06	4.268	-0.1827	0.3714	1	C_elegans	1
1273	1251	Unknown function	B0546.2	B0546.2	327	Protein B0546.2	NP_500333	http://www.ncbi.nlm.nih.gov/entrez/query.fcgi?db=protein&cmd=search&term=NP_500333	48	EETMLQDkIDMTDFQ			TSELEHIEETM#LQDK*IDM#TDFQR	4	739.589	17807	17795	61.02	3.826	-0.0981	0.2587	1	C_elegans	1
1274	1252	Unknown function	C06A8.3	C06A8.3	81	Protein C06A8.3	NP_495640	http://www.ncbi.nlm.nih.gov/entrez/query.fcgi?db=protein&cmd=search&term=NP_495640	16	ADWADFQkFIKGQQG			VAADWADFQK*FIK	3	551.619	20850	20840	71.24	2.627	-0.1392	0.0213	1	C_elegans	1
1275	1253	Unknown function	C07A12.7	C07A12.7	191	Protein C07A12.7, isoform a	NP_508777	http://www.ncbi.nlm.nih.gov/entrez/query.fcgi?db=protein&cmd=search&term=NP_508777	49	LDTLAPIkTPKRTVF			GVEFPAADLDTLAPIK*TPKR	4	564.061	18300	18299	62.62	3.476	-0.2086	0.0436	1	C_elegans	1
1276	1254	Unknown function	C07A12.7	C07A12.7	266	Protein C07A12.7, isoform a	NP_508777	http://www.ncbi.nlm.nih.gov/entrez/query.fcgi?db=protein&cmd=search&term=NP_508777	49	DVVNQNIkVFRETLT			LRADLDVVNQNIK*	3	537.965	13182	13175	46.56	2.786	-0.9864	0.1291	1	C_elegans	1
1277	1255	Unknown function	C07A12.7	C07A12.7	331	Protein C07A12.7, isoform a	NP_508777	http://www.ncbi.nlm.nih.gov/entrez/query.fcgi?db=protein&cmd=search&term=NP_508777	49	SLNSVFEkYDRFVSN			YVSNDEVTYELLM#VNDSLNSVFEK*YDR	3	1124.86	26622	26617	95.37	4.391	0.3024	0.3801	1	C_elegans	1
1278	1256	Unknown function	C07A12.7	C07A12.7	343	Protein C07A12.7, isoform a	NP_508777	http://www.ncbi.nlm.nih.gov/entrez/query.fcgi?db=protein&cmd=search&term=NP_508777	49	VSNRDGEkQAAEARD			DGEK*QAAEAR	2	594.784	2108	2098	14.67	3.216	-0.8918	0.2201	1	C_elegans	1
1279	1257	Unknown function	C07A12.7	C07A12.7	343	Protein C07A12.7, isoform a	NP_508777	http://www.ncbi.nlm.nih.gov/entrez/query.fcgi?db=protein&cmd=search&term=NP_508777	49	VSNRDGEkQAAEARD			FVSNRDGEK*QAAEAR	3	597.963	4362	4343	21.39	2.746	-1.4063	0.2545	1	C_elegans	1
1280	1258	Unknown function	C07A12.7	C07A12.7	358	Protein C07A12.7, isoform a	NP_508777	http://www.ncbi.nlm.nih.gov/entrez/query.fcgi?db=protein&cmd=search&term=NP_508777	49	LIDMGDGkSLGDQLS			DLIDM#GDGK*SLGDQLSALK	3	702.684	18306	18299	62.63	2.766	-0.565	0.1107	1	C_elegans	1
1281	1259	Unknown function	C10G11.7	C10G11.7	143	Protein C10G11.7	NP_491813	http://www.ncbi.nlm.nih.gov/entrez/query.fcgi?db=protein&cmd=search&term=NP_491813	36	IPEEGERkTIPGKDQ			K*TIPGKDQATTR	3	477.263	3243	3224	18.2	1.954	-0.2588	0.1119	1	C_elegans	1
1282	1260	Unknown function	C10G11.7	C10G11.7	162	Protein C10G11.7	NP_491813	http://www.ncbi.nlm.nih.gov/entrez/query.fcgi?db=protein&cmd=search&term=NP_491813	36	NQFIGFFkDGDVLAK			NQFIGFFK*DGDVLAK	3	604.981	19915	19895	68.02	2.688	-0.2592	0.1079	1	C_elegans	1
1283	1261	Unknown function	C10G11.7	C10G11.7	199	Protein C10G11.7	NP_491813	http://www.ncbi.nlm.nih.gov/entrez/query.fcgi?db=protein&cmd=search&term=NP_491813	36	AQKEVQKkNIDAFGA			LANALEPGAVEVAAAEENADAAAQKEVQKK*	4	788.157	18317	18299	62.66	3.976	-0.6286	0.0134	1	C_elegans	1
1284	1262	Unknown function	C10G11.7	C10G11.7	307	Protein C10G11.7	NP_491813	http://www.ncbi.nlm.nih.gov/entrez/query.fcgi?db=protein&cmd=search&term=NP_491813	36	AEGAGEAkEEGATGE			QAAAAVEEPKDETAAAEGAGEAK*EEGATGEVADTADEPVAVK	4	1050	13659	13658	48.09	4.9	-0.0548	0.2708	1	C_elegans	1
1285	1263	Unknown function	C10G11.7	C10G11.7	307	Protein C10G11.7	NP_491813	http://www.ncbi.nlm.nih.gov/entrez/query.fcgi?db=protein&cmd=search&term=NP_491813	36	AEGAGEAkEEGATGE			QAAAAVEEPKDETAAAEGAGEAK*EEGATGEVADTADEPVAVK	4	1050	13711	13700	48.24	3.516	-0.0548	0.2534	1	C_elegans	1
1286	1264	Unknown function	C10G11.7	C10G11.7	326	Protein C10G11.7	NP_491813	http://www.ncbi.nlm.nih.gov/entrez/query.fcgi?db=protein&cmd=search&term=NP_491813	36	ADEPVAVkQETSAPA			QAAAAVEEPKDETAAAEGAGEAKEEGATGEVADTADEPVAVK*QETSAPAAVAAN	4	1327.63	14272	14267	49.94	3.38	-0.39	0.2393	1	C_elegans	1
1287	1265	Unknown function	C10G11.7	C10G11.7	70	Protein C10G11.7	NP_491813	http://www.ncbi.nlm.nih.gov/entrez/query.fcgi?db=protein&cmd=search&term=NP_491813	36	AAPEEKKkSGGVARR			VPTTEPPVDVPAPVTEEAPKVEEAVAEIAAPAAAEGETATAAAAAPEEKKK*	5	1033.33	23640	23632	81.89	3.478	0.9085	0.0057	1	C_elegans	1
1288	1266	Unknown function	C11H1.3	C11H1.3	300	Protein C11H1.3	NP_510385	http://www.ncbi.nlm.nih.gov/entrez/query.fcgi?db=protein&cmd=search&term=NP_510385	59	CADSLRYkHNNCPIC			YK*HNNCPICR	3	492.559	3085	3078	17.72	2.472	-0.7725	0.1782	1	C_elegans	1
1289	1267	Unknown function	C18A11.1	C18A11.1	112	Protein C18A11.1	NP_509358	http://www.ncbi.nlm.nih.gov/entrez/query.fcgi?db=protein&cmd=search&term=NP_509358	14	PAIRKWLkVQNIVFE			WLK*VQNIVFE	2	695.38	21283	21281	72.79	2.179	-0.0576	0.1402	1	C_elegans	1
1290	1268	Unknown function	C18B2.4	C18B2.4	292	Protein C18B2.4	NP_508620	http://www.ncbi.nlm.nih.gov/entrez/query.fcgi?db=protein&cmd=search&term=NP_508620	33	EAPPLPSkNGPL---			AQPPAYNAYQEAPPLPSK*NGPL	3	813.076	17152	17144	58.92	3.891	-0.0164	0.3898	1	C_elegans	1
1291	1269	Unknown function	C18B2.4	C18B2.4	292	Protein C18B2.4	NP_508620	http://www.ncbi.nlm.nih.gov/entrez/query.fcgi?db=protein&cmd=search&term=NP_508620	33	EAPPLPSkNGPL---			AYQEAPPLPSK*NGPL	2	848.439	14791	14771	51.47	3.351	-0.4658	0.4208	1	C_elegans	1
1292	1270	Unknown function	C18B2.4	C18B2.4	292	Protein C18B2.4	NP_508620	http://www.ncbi.nlm.nih.gov/entrez/query.fcgi?db=protein&cmd=search&term=NP_508620	33	EAPPLPSkNGPL---			NVGQGAAPHPSTLPDYNNIQQQSSAQPPAYNAYQEAPPLPSK*NGPL	4	1236.1	18365	18362	62.82	3.591	0.6496	0.3663	1	C_elegans	1
1293	1271	Unknown function	C18B2.4	C18B2.4	292	Protein C18B2.4	NP_508620	http://www.ncbi.nlm.nih.gov/entrez/query.fcgi?db=protein&cmd=search&term=NP_508620	33	EAPPLPSkNGPL---			QQSSAQPPAYNAYQEAPPLPSK*NGPL	3	956.47	17087	17081	58.73	3.665	-0.9277	0.3909	1	C_elegans	1
1294	1272	Unknown function	C18B2.4	C18B2.4	292	Protein C18B2.4	NP_508620	http://www.ncbi.nlm.nih.gov/entrez/query.fcgi?db=protein&cmd=search&term=NP_508620	33	EAPPLPSkNGPL---			SAQPPAYNAYQEAPPLPSK*NGPL	2	1262.63	17196	17186	59.06	3.522	-0.099	0.4268	1	C_elegans	1
1295	1273	Unknown function	C18B2.4	C18B2.4	292	Protein C18B2.4	NP_508620	http://www.ncbi.nlm.nih.gov/entrez/query.fcgi?db=protein&cmd=search&term=NP_508620	33	EAPPLPSkNGPL---			SSAQPPAYNAYQEAPPLPSK*NGPL	2	1306.14	17225	17207	59.15	3.932	-0.5821	0.458	1	C_elegans	1
1296	1274	Unknown function	C18B2.4	C18B2.4	292	Protein C18B2.4	NP_508620	http://www.ncbi.nlm.nih.gov/entrez/query.fcgi?db=protein&cmd=search&term=NP_508620	33	EAPPLPSkNGPL---			TLPDYNNIQQQSSAQPPAYNAYQEAPPLPSK*NGPL	3	1309.3	19318	19307	66.05	3.34	0.1121	0.3583	1	C_elegans	1
1297	1275	Unknown function	C18B2.4	C18B2.4	292	Protein C18B2.4	NP_508620	http://www.ncbi.nlm.nih.gov/entrez/query.fcgi?db=protein&cmd=search&term=NP_508620	33	EAPPLPSkNGPL---			YQEAPPLPSK*NGPL	2	812.92	14674	14666	51.11	3.196	0.1662	0.4292	1	C_elegans	1
1298	1276	Unknown function	C18F10.7	C18F10.7	303	Protein C18F10.7, isoform a	NP_498374	http://www.ncbi.nlm.nih.gov/entrez/query.fcgi?db=protein&cmd=search&term=NP_498374	67	QEEASESkAVTSFKK			LAQEEASESK*AVTS	2	782.379	6649	6640	27.95	3.534	-0.8441	0.5219	1	C_elegans	1
1299	1277	Unknown function	C18F10.7	C18F10.7	303	Protein C18F10.7, isoform a	NP_498374	http://www.ncbi.nlm.nih.gov/entrez/query.fcgi?db=protein&cmd=search&term=NP_498374	67	QEEASESkAVTSFKK			LAQEEASESK*AVTSFK	3	613.643	10298	10290	38.14	2.811	-1.3921	0.2603	1	C_elegans	1
1300	1278	Unknown function	C18F10.7	C18F10.7	579	Protein C18F10.7, isoform a	NP_498374	http://www.ncbi.nlm.nih.gov/entrez/query.fcgi?db=protein&cmd=search&term=NP_498374	67	RKVLELSkAEQ----			VLELSK*AEQ	2	565.806	10046	10038	37.43	2.43	-0.7076	0.1441	1	C_elegans	1
1301	1279	Unknown function	C27A7.6; CELE_C27A7.6	C27A7.6; CELE_C27A7.6	256; 478	Protein C27A7.6, isoform d	NP_001256402; NP_001256403	http://www.ncbi.nlm.nih.gov/entrez/query.fcgi?db=protein&cmd=search&term=NP_001256402	31; 55	RLELENAkLALENEE; RLELENAkLALENEE			RLELENAK*LALENEEPVTAR	3	803.763	16322	16304	56.27	3.776	-1.5399	0.101	1	C_elegans	1
1302	1280	Unknown function	C27A7.6; CELE_C27A7.6	C27A7.6; CELE_C27A7.6	256; 478	Protein C27A7.6, isoform d	NP_001256402; NP_001256403	http://www.ncbi.nlm.nih.gov/entrez/query.fcgi?db=protein&cmd=search&term=NP_001256402	31; 55	RLELENAkLALENEE; RLELENAkLALENEE			RLELENAK*LALENEEPVTAR	4	603.074	16323	16304	56.28	2.947	-0.22	0.2113	1	C_elegans	1
1303	1281	Unknown function	C30C11.4	C30C11.4	479	Protein C30C11.4	NP_498868	http://www.ncbi.nlm.nih.gov/entrez/query.fcgi?db=protein&cmd=search&term=NP_498868	87	GADGGNQkVKVKVRV			VNGARPGADGGNQK*VK	3	561.296	2288	2286	15.22	3.681	-0.6124	0.0317	1	C_elegans	1
[truncated: 552 more rows]

## Sheet: Summary
																		Median=	-0.921768	0
[truncated: 976 more rows]

## Sheet: Fold change by protein type
		Raw SILAC Fold Change (H:L)	Normalized SILAC Fold Change (H:L)													Raw Intensity		SILAC Ratio (H:L)	Log2 SILAC Ratio (H:L)	Normalized Log2 SILAC Ratio (H:L)	Normalized SILAC Ratio (H:L)	Normalized SILAC Fold Change (H:L)
[truncated: 361 more rows]
